# Supplementary material for: Genome-Wide Analysis of CqCrRLK1L and CqRALF Gene Families in Chenopodium quinoa and Their Roles in Salt Stress Response
Source: Front Plant Sci. 2022 Jul 7;13:918594. doi: 10.3389/fpls.2022.918594 (PMC9302450; doi:10.3389/fpls.2022.918594)
Supplement: Supplementary file 1 [file Table_1.XLSX]

## Sheet: Sheet1
Supplementary Table 1. CrRLK1L family proteins in quinoa
Chr	Gene ID in QQ74	Gene Name	Amino acid length (aa)	Homolog in NL-6	Predicted Arabidopsis homolog
Chr01	AUR62042675	CqCrRLK1L1_CVY1	747	CqNL-6_051251	At2g39360_CVY1
Chr01	AUR62042672	CqCrRLK1L2_CVY1	747	-	At2g39360_CVY1
Chr01	AUR62009499	CqCrRLK1L3	927	CqNL-6_000741	-
Chr01	AUR62009500	CqCrRLK1L4	781	CqNL-6_000741	-
Chr01	AUR62009502	CqCrRLK1L5	927	CqNL-6_000744	-
Chr01	AUR62009503	CqCrRLK1L6	863	CqNL-6_000745	-
Chr01	AUR62023223	CqCrRLK1L7	904	CqNL-6_000746	-
Chr03	AUR62027852	CqCrRLK1L8	768	CqNL-6_010309	At2g23200
Chr04	AUR62023176	CqCrRLK1L9	617	CqNL-6_009746	-
Chr04	AUR62035984	CqCrRLK1L10_CVY1	733	CqNL-6_027587	At2g39360_CVY1
Chr05	AUR62015615	CqCrRLK1L11_THE1	985	CqNL-6_006913	AT5G54380_THE1
Chr07	AUR62036794	CqCrRLK1L12_ANX1/2	867	CqNL-6_023958	ANX1/2
Chr07	AUR62025985	CqCrRLK1L13_HERK1/ANJ	910	CqNL-6_041568	HERK1/ANJ
Chr07	AUR62031414	CqCrRLK1L14	811	CqNL-6_026485	At5g24010
Chr07	AUR62006435	CqCrRLK1L15_FER	879	CqNL-6_049660	AT3G51550_FER
Chr08	AUR62021626	CqCrRLK1L16_CAP1	886	CqNL-6_022000	At5g61350_CAP1
Chr10	AUR62019012	CqCrRLK1L17	1085	CqNL-6_002275.1*	At2g2320
Chr10	AUR62019011	CqCrRLK1L18	747	CqNL-6_002275.2*	At2g2320
Chr11	AUR62024390	CqCrRLK1L19_HERK1/ANJ	835	CqNL-6_015754	HERK1/ANJ
Chr12	AUR62029327	CqCrRLK1L20_THE1	840	CqNL-6_022546	AT5G54380_THE1
Chr15	AUR62011283	CqCrRLK1L21_BUPS1/2	803	CqNL-6_018028	At4g39110_BUPS1/2
Chr16	AUR62008467	CqCrRLK1L22_CAP1	886	CqNL-6_005517	At5g61350_CAP1
Chr17	AUR62039892	CqCrRLK1L23_ANX1/2	866	CqNL-6_047183	ANX1/2
Chr17	AUR62029790	CqCrRLK1L24_FER	879	CqNL-6_044443	AT3G51550_FER
Chr17	AUR62016775	CqCrRLK1L25_BUPS1/2	800	CqNL-6_020270	At4g39110_BUPS1/2
Chr00	AUR62021130	CqCrRLK1L26	811	CqNL-6_031100	At5g24010
*In quinoa QQ74 variety, two CrRLK1L genes CqCrRLK1L17 and CqCrRLK1L18 were annotated, while in NL-6 variety, the genomic sequences of both genes were identified, but only one of these two genes has been annotated.
