# Supplementary material for: Genome-Wide Analysis of CqCrRLK1L and CqRALF Gene Families in Chenopodium quinoa and Their Roles in Salt Stress Response
Source: Front Plant Sci. 2022 Jul 7;13:918594. doi: 10.3389/fpls.2022.918594 (PMC9302450; doi:10.3389/fpls.2022.918594)
Supplement: Supplementary file 2 [file Table_2.XLSX]

## Sheet: Sheet1
Supplementary Table 2. Transcriptional profiling of quinoa genes in different tissues
	Leaf			Root			Stamen			Pistil
Gene_ID	Rep 1 (FPKM)	Rep 2 (FPKM)	Rep 3 (FPKM)	Rep 1 (FPKM)	Rep 2 (FPKM)	Rep 3 (FPKM)	Rep 1 (FPKM)	Rep 2 (FPKM)	Rep 3 (FPKM)	Rep 1 (FPKM)	Rep 2 (FPKM)	Rep 3 (FPKM)
CqNL-6_000001	0.164948	0.101417	0.401749	0.365487	0.617734	0.54214	0.233676	0.123595	0.136755	6.0585	6.85719	6.15497
CqNL-6_000003	51.9293	35.3298	39.4842	12.6815	12.7889	10.8685	0	0.0428842	0.0474504	9.29617	8.95726	12.7283
CqNL-6_000004	9.81183	8.92162	7.66791	20.2098	17.6935	16.8815	0.660745	0.388307	0.343723	10.7439	8.78649	11.4865
CqNL-6_000005	36.3544	32.3628	31.0026	9.88605	8.97339	9.00946	14.4591	12.8699	14.6512	11.7343	13.5253	14.5811
CqNL-6_000008	11.8385	13.4588	15.233	19.3023	19.1004	19.6589	2.45239	2.67788	2.68523	12.4886	13.1093	17.2531
CqNL-6_000009	0.462804	1.36584	0.929948	4.51206	5.45962	5.88164	1.57353	1.76856	2.07198	7.36609	7.58266	5.49165
CqNL-6_000010	5.1332	5.12718	5.39612	2.983	3.26445	2.61031	0.864413	0.827313	1.13221	9.48636	9.47377	6.89556
CqNL-6_000011	30.2155	29.8442	20.6535	34.3392	26.2818	27.1235	0.621367	0.657298	1.93943	15.0361	19.3065	17.2395
CqNL-6_000012	31.529	32.1111	33.1227	73.6991	72.0122	65.2897	536.273	517.653	518.946	121.765	109.7	103.921
CqNL-6_000013	87.6088	72.6709	63.6521	130.174	107.326	96.626	7.49045	7.26329	7.21474	65.364	61.6857	64.2035
CqNL-6_000014	8.25647	7.50584	5.94668	11.3164	12.1253	11.0873	0.426093	0.212109	0.0586736	7.48037	6.9801	9.13698
CqNL-6_000015	0	0	0	14.7413	16.4729	15.4209	0	0	0	0	0	0
CqNL-6_000016	173.792	137.204	141.905	243.866	239.701	186.173	1.82715	2.28781	1.61487	112.748	144.439	124.461
CqNL-6_000017	413.654	343.096	303.754	705.769	633.001	554.881	13.9705	13.7852	12.0002	168.773	177.149	204.129
CqNL-6_000019	1.15516	1.30211	1.54744	1.90546	2.21112	1.51869	0.900065	0.750149	1.14926	5.53147	7.90954	5.45989
CqNL-6_000022	0.049868	0.0459913	0.0910942	0.27624	0.653649	0.874149	0	0	0	0	0	0
CqNL-6_000023	0.350571	1.9399	0	0.194196	0.492336	0.192039	1.11744	1.57608	3.05183	1.71685	1.92889	0.588663
CqNL-6_000024	7.3452	6.55566	5.08568	4.98759	4.54769	5.32156	13.7204	18.109	16.9432	9.8632	7.38758	9.94656
CqNL-6_000025	8.90333	9.1364	10.1935	2.91749	5.75288	2.33554	10.6589	10.1478	7.17362	3.53117	5.36639	3.64979
CqNL-6_000028	236.796	215.173	204.834	455.057	417.17	368.822	5.45126	5.06415	3.96735	165.212	153.773	183.052
CqNL-6_000029	9.80209	13.121	10.641	38.2879	44.6277	48.7242	54.5136	53.0074	58.8604	62.3707	47.7004	63.2662
CqNL-6_000034	332.33	264.898	227.313	317.871	302.823	254.356	4.24673	4.41485	4.88493	111.581	96.2661	135.386
CqNL-6_000035	9.05381	9.76605	7.59231	18.7707	18.3414	14.7337	1.35013	0.654593	0.790138	12.3165	13.1417	15.0546
CqNL-6_000036	159.667	164.966	158.518	58.9854	66.0353	66.5958	11.994	12.7196	9.38267	420.324	470.853	488.832
CqNL-6_000044	2.39017	2.37756	2.43256	3.87748	3.75633	3.98404	0.707448	0.518093	0.615722	5.26742	4.82206	5.67619
CqNL-6_000045	6.09966	6.05584	4.68829	11.706	10.5791	8.32593	12.7139	12.8497	13.6376	14.0381	12.9599	12.2385
CqNL-6_000046	28.552	20.6396	25.6238	62.26	66.3643	72.1449	52.6226	53.4955	49.1141	36.6403	36.9851	32.8464
CqNL-6_000047	3.10525	2.73562	2.83619	3.28623	4.64302	3.96059	0.935632	0.937644	0.576379	8.7953	9.46365	8.3531
CqNL-6_000048	8.25838	8.5602	8.15147	9.96673	11.1077	11.1597	5.6769	5.81793	5.83066	19.3186	18.6091	18.1831
CqNL-6_000051	6.58519	7.29402	8.0094	44.5438	46.1323	41.9462	1.58218	1.48771	0.493836	4.33507	4.81485	5.18613
CqNL-6_000052	0	0.286612	0.0709611	30.9439	31.242	27.9615	0.123823	0.305628	0.38648	0.190243	0.18999	0.434862
CqNL-6_000053	0.0365302	0	0	9.47029	10.6709	11.9265	64.9348	66.7189	68.2806	6.88763	4.68988	3.72129
CqNL-6_000054	12.416	14.0841	13.79	33.0229	31.3904	28.2482	2.2523	3.01464	2.15202	18.9089	24.5436	23.6331
CqNL-6_000055	3.4556	3.75606	3.46617	6.63136	6.73064	6.6591	3.21263	3.22502	2.6859	10.1614	14.5995	11.9849
CqNL-6_000056	11.1243	11.6986	12.4592	1.5057	1.55521	1.9853	0.374376	0.282875	1.18938	4.86861	6.15461	5.52213
CqNL-6_000057	0.0327461	0.0906013	0.104681	0.36279	0.137964	0.233194	0	0	0.0203618	0.801838	1.10106	0.879773
CqNL-6_000058	0	0.0380801	0.0754246	0	0.115974	0.0904727	0.175482	0.417667	0.102698	0.960494	1.51456	0.554658
CqNL-6_000059	5.60256	6.88936	5.56425	12.1529	11.9508	11.3623	2.50438	2.05822	2.14209	13.3635	15.0085	14.979
CqNL-6_000060	6.04488	7.18019	7.17529	0.781755	0.792778	1.0823	0.24991	0.502286	0.175506	4.03162	4.42889	4.89742
CqNL-6_000061	6.90027	6.76662	6.30239	7.6931	8.91374	8.27749	0.464021	0.392683	0.543119	11.1751	14.2574	14.08
CqNL-6_000062	0.63472	0.537914	1.01843	4.29521	4.48105	5.54429	0.637937	0.578422	0.426674	2.56234	3.02039	2.1892
CqNL-6_000064	0	0	0	0	0	0	0.0792009	0.0837808	0.0927016	0	0	0
CqNL-6_000065	2.27834	1.73042	1.22408	2.15295	3.07419	3.23025	1.77996	1.12973	1.08335	7.62993	6.22693	7.27632
CqNL-6_000067	8.43937	9.53985	8.54793	0.254666	0.368938	0.143907	5.40802	7.93522	5.43144	41.0085	44.126	43.1564
CqNL-6_000068	0	0	0	0	0	0	0.73102	0.257764	0.713025	0	0	0
CqNL-6_000069	0	0	0	0	0	0	0.227078	0.720626	0.17719	0	0	0
CqNL-6_000070	5.23587	6.5519	5.26674	24.2763	25.0289	22.4146	10.2685	9.22904	10.1544	13.3291	13.1704	14.666
CqNL-6_000071	1.33854	1.28976	1.40503	1.26161	1.57119	1.35703	0.254722	0.449086	0.149071	3.10639	2.90685	2.68372
CqNL-6_000072	26.0957	29.5446	30.9883	78.4669	79.3092	79.6693	18.7737	16.8554	15.4648	67.3987	67.7177	63.2036
CqNL-6_000073	0	0	0	0.0235525	0.0398077	0.0232909	0.383991	0.167257	0.158628	0.260279	0.207947	0.166587
CqNL-6_000074	4.42699	2.55177	3.03256	1.83923	2.20192	1.97036	6.02659	6.06411	6.88184	5.42008	8.62678	4.33627
CqNL-6_000075	0.180195	0.664748	0.329164	0	0	0	0	0	0	0	0	0
CqNL-6_000078	0	0	0	0.267329	0.0903662	0.0528719	0.205102	0.108481	0.0600161	0.413596	0.590067	0.594257
CqNL-6_000079	0	0	0	0	0.027858	0.0651973	0	0	0	0.291436	0.109143	0.133234
CqNL-6_000080	8.93806	6.89739	8.83003	11.9906	13.321	11.1246	0.58143	0.273357	0.907389	12.1342	12.9359	12.1156
CqNL-6_000081	0.332453	0.459913	0.151824	0.491094	0.726277	0.849867	0.941951	1.86829	2.13613	1.08542	1.49047	1.73675
CqNL-6_000082	4.10776	3.51037	3.47647	6.68026	8.36221	6.60605	12.3727	14.7401	11.7167	13.3805	14.3765	12.9514
CqNL-6_000085	0	0	0	0	0	0.0292927	0	0.120204	0	0.163675	0.0980748	0.448959
CqNL-6_000086	0.226513	0.104452	0	0.501902	0	0.248163	0.361005	1.14564	0.845086	7.07181	4.29284	3.80351
CqNL-6_000087	0	0.0593881	0	0.0356707	0	0	395.392	381.707	452.781	42.1396	28.7382	30.9606
CqNL-6_000088	0	0.0272025	0.0269398	0	0	0.0323147	740.008	676.948	744.039	80.4939	54.7815	57.386
CqNL-6_000089	9.71888	7.43388	9.86308	19.0993	18.7042	16.859	2.45865	2.16735	1.72665	18.2264	16.929	20.2483
CqNL-6_000090	0.237881	0.219388	0.170711	8.60285	7.57239	7.22281	0	0	0	4.18142	4.77836	4.29872
CqNL-6_000091	3.79207	2.62296	2.22653	4.60129	4.7338	4.89638	53.8169	54.5442	50.9202	8.62221	8.33477	5.60944
CqNL-6_000094	10.5391	7.72666	9.54477	6.06763	5.3771	4.80018	0.345998	0.366006	0.47861	7.50273	7.20319	6.42915
CqNL-6_000095	2.23432	3.09093	3.24815	7.17857	7.9492	8.11877	0.158264	0.125562	0.0926211	1.52734	1.22936	1.04216
CqNL-6_000104	0	0.0618008	0.0612039	2.67263	2.25859	1.83537	1.92235	1.65694	1.9167	10.1732	10.9791	9.00164
CqNL-6_000108	4.54738	3.1454	4.08175	0.152008	0.458784	0.25769	0.0208258	0.0440602	0.121879	4.2476	3.37919	3.66429
CqNL-6_000109	1.9172	1.48143	1.51445	1.32035	1.09155	0.936682	53.1002	52.4435	54.2579	5.45582	4.14979	3.97334
CqNL-6_000110	0	0	0	0.659908	0.371785	0.652576	0	0	0	0	0	0
CqNL-6_000111	0	0.297387	1.47258	31.7946	39.5489	52.2846	0	0	0	0	0	0
CqNL-6_000113	0	0	0	0.182744	0	0	32.4226	37.2637	36.7186	2.0195	1.00841	1.84649
CqNL-6_000114	0.102111	0.0941726	0.186526	0.339381	0.191204	0.671222	0.108493	0	0	0	0.124851	0
CqNL-6_000116	0	0	0	0	0	0	0.236506	0.0833942	0.0922739	0	0	0
CqNL-6_000117	0	0	0	5.50879	5.96472	6.46902	0	0	0	0	0	0
CqNL-6_000118	0	0	0	3.93065	4.23429	4.86941	0	0	0	0.859206	0.715054	0.785597
CqNL-6_000119	30.6053	33.6106	29.2683	57.1223	57.8329	57.8605	39.8828	40.0018	46.5487	71.7756	75.5919	72.61
CqNL-6_000120	10.3748	11.0146	10.4675	0	0.0564736	0.0660837	0.672929	1.52538	0.600105	2.43703	4.60947	4.96293
CqNL-6_000121	0.217698	0	0.695923	0.241184	4.58597	0.834768	0	0.489359	0	3.1984	6.65448	4.87398
CqNL-6_000122	0	0	0	0	0	0	0.0247377	0.209346	0.0868637	0	0.0284676	0.0260634
CqNL-6_000123	0.0644748	0.0297313	0.0147221	0.0892884	0	0.0529779	0.393901	0.416679	0.501137	0.592036	0.59125	0.252614
CqNL-6_000125	0	0	0	0	0.185892	0	67.0846	70.2944	62.2233	4.61867	3.88425	0.666788
CqNL-6_000126	0	0	0	2.1144	1.38635	1.91066	0	0	0	0.0402867	0.0804665	0.110506
CqNL-6_000127	10.305	10.921	8.5514	13.3461	14.4051	13.4896	1.19722	0.782897	1.09556	16.63	17.9857	18.2097
CqNL-6_000128	0	0	0	2.35993	3.72277	3.2672	0	0	0	0	0	0
CqNL-6_000130	0.0944636	0.26136	0.603951	0.104655	0.353769	0.310477	0	0	0	1.85047	4.50453	2.43216
CqNL-6_000131	0	0.260214	0.515402	0	0	0.309115	0	0	0	0.345441	2.75986	0.947541
CqNL-6_000134	2.05051	2.96644	4.1129	5.38979	6.58756	7.53236	107.652	101.811	107.502	18.3118	14.1089	15.7529
CqNL-6_000135	41.0218	46.822	51.8661	66.1055	57.7692	58.314	22.2431	24.482	18.2348	40.3661	40.9343	49.337
CqNL-6_000140	11.1794	12.4608	12.9531	16.0658	17.046	19.2468	39.6391	42.9365	40.9541	16.6985	16.0514	14.9819
CqNL-6_000141	12.1474	11.7085	11.0671	35.4158	36.2857	29.819	13.586	18.512	13.2894	28.1048	29.1098	28.2872
CqNL-6_000142	1.56761	1.88345	2.00976	2.07134	1.62927	2.25316	0.0152807	0.0161643	0.0178854	2.95814	3.02455	3.07501
CqNL-6_000143	25.2222	26.2603	21.7525	39.8216	33.9817	27.5366	1.40062	1.58039	1.20221	21.6269	15.6882	22.2336
CqNL-6_000147	1.73407	1.91131	2.39504	2.15544	3.28666	2.73387	0.269627	0.237682	0.105196	4.6086	5.01619	5.30274
CqNL-6_000148	1.7592	2.23634	1.12908	4.31939	3.56122	3.28169	0.404141	0.267194	0.354774	4.65694	3.66247	4.737
CqNL-6_000149	3.43321	2.71775	3.08347	4.86544	4.701	4.71736	1.97588	1.80074	1.99248	6.51521	7.2062	6.93388
CqNL-6_000150	1.06002	2.38293	1.63379	4.9911	6.76104	6.16957	0.42235	0.595698	0	4.78566	5.91337	5.48812
CqNL-6_000151	10.4002	8.3709	9.18815	2.43014	1.98285	1.94737	0.642919	0.935133	0.70548	5.09327	7.72225	6.13868
CqNL-6_000152	3.44537	3.63998	3.38322	4.05004	4.99764	4.46581	1.94206	1.25444	1.87079	9.94161	11.5304	9.23477
CqNL-6_000153	12.1188	11.2168	12.4177	1.15495	0.56935	1.28488	0.369212	0.390562	0.648222	3.45674	3.61148	4.08447
CqNL-6_000154	0	0	0	13.1822	14.8104	13.4878	0.0243586	0.0773016	0.0285108	0	0.0280314	0
CqNL-6_000155	14.4763	12.7716	11.3965	23.6301	23.7388	24.181	7.0383	6.643	7.10177	21.6041	20.3535	25.6345
CqNL-6_000156	13.0803	9.31992	6.85251	13.3041	13.4548	11.2871	0.278886	0.0737533	0.0816064	19.3085	17.1166	16.6259
CqNL-6_000157	2.20365	2.77493	2.24495	14.2258	15.95	15.7856	1.98117	1.28602	1.05404	19.4567	15.2338	15.6076
CqNL-6_000158	0	0	0	2.00197	3.34606	2.33168	0	0	0	0	0	0.044952
CqNL-6_000159	0.486119	0.0640469	0.232571	0.205167	0.216729	0.152166	0.0245953	0	0	1.41707	1.83974	1.42523
CqNL-6_000162	12.8531	11.3514	11.9151	3.40903	4.4114	3.6872	0.204336	0.108076	0.0398612	11.5767	11.3261	11.0155
CqNL-6_000163	0.453026	0.278539	0.965471	2.17491	3.25181	1.65442	17.4887	24.7798	20.6576	4.6221	4.98524	5.74752
CqNL-6_000164	0.920733	1.07346	1.01549	1.6937	1.54517	1.50359	2.41801	2.65546	2.59254	3.70087	4.67305	3.81166
CqNL-6_000165	0	0	0	0.329954	0.278838	0.652576	0.632874	0	0	0	0	0.666788
CqNL-6_000166	1.32155	1.45471	1.36279	3.49502	2.95358	3.22266	2.85359	2.49155	2.91589	9.81245	11.8323	11.7397
CqNL-6_000171	1.39242	1.02734	1.78048	0.617056	1.30366	0	0.295889	0	0.346327	1.02286	2.72402	3.4292
CqNL-6_000172	0	0.129257	0.512033	1.08691	0.65609	0.767737	0.148911	0.157522	0	1.20114	0.342728	1.25513
CqNL-6_000178	2.55277	2.58975	1.63211	0.848453	3.22656	1.39838	0.406847	0.143458	0.158733	5.46948	6.08647	7.00127
CqNL-6_000179	23.9281	41.4481	33.0344	0.0339867	0	0.134436	0	0.0344792	0	0.56338	0.93772	1.85441
CqNL-6_000187	0.216598	0	0	1.19983	0.304187	0.474601	0	0	0	5.17115	4.89945	5.94047
CqNL-6_000188	0.709318	0.553534	0.498353	0.785844	1.27712	1.37489	0	0	0	2.4049	2.33499	2.01563
CqNL-6_000189	1.34508	1.0787	1.06829	2.33247	2.15365	1.45228	0.124273	0.0438199	0.0969714	4.20056	4.19499	4.05892
CqNL-6_000191	0	0	0	0	0	0	0	0.147858	0.0818011	0.402661	0.241276	0.73633
CqNL-6_000192	9.37149	11.2798	16.8288	15.4858	14.1278	15.8359	8.43832	9.64037	12.4447	18.8636	22.917	19.9147
CqNL-6_000193	0.800681	0.992274	0.868425	1.49692	1.45243	1.09651	1.4356	0.956163	1.61808	3.76801	3.21232	3.27714
CqNL-6_000194	1.15669	2.2156	2.84433	0	0	0.0974803	0	0	0	0.435743	0.217582	0.0996032
CqNL-6_000196	0	0	0	0	0	0	0.302435	0.213283	0.589981	0	0	0
CqNL-6_000197	1.53744	1.94031	0.66516	2.68943	1.21216	1.50708	2.83718	2.54651	1.71072	4.16093	4.15541	3.17039
CqNL-6_000198	4.12709	3.5037	3.54719	6.58887	7.58932	7.99967	5.21707	4.75755	4.85615	6.80199	6.79296	7.08403
CqNL-6_000199	25.4462	23.7369	28.0068	2.03444	1.55553	2.58665	1.11491	0.655213	0.434987	6.03105	8.37524	3.39346
CqNL-6_000201	0	0.215306	0.0473837	0.459807	0.364289	0.369442	0.937061	1.19533	0.870983	1.20681	1.52237	1.42284
CqNL-6_000202	8.2388	6.49391	8.57493	12.4179	13.0952	13.3295	9.0082	11.6287	8.87581	29.0294	31.1578	25.6309
CqNL-6_000203	2.50128	2.81145	3.71239	10.6515	10.0992	11.3896	0.913553	2.98699	2.81901	7.36885	7.07235	7.70006
CqNL-6_000204	17.2737	33.5098	25.5696	0.989861	0	0.978865	0.316437	0	0	0	1.09244	0
CqNL-6_000205	0	0	0	0	0	0	1.25846	1.66405	1.24283	0	0.0452566	0.165738
CqNL-6_000207	19.7846	15.2513	12.4642	3.15252	3.71027	2.57887	0.0474875	0.0167445	0.0370549	4.17697	3.84354	4.8031
CqNL-6_000208	0	0	0	0.27544	0.0581924	0.0680949	87.3035	91.0247	103.19	8.44678	6.68766	5.42707
CqNL-6_000209	0	0	0	0.893108	0.679276	1.14814	0	0	0	5.52705	8.08244	4.06089
CqNL-6_000210	0.064304	0.047444	0.0352394	0.213725	0.072246	0.1409	0.0956522	0.144548	0.0639756	1.07071	0.927769	1.00778
CqNL-6_000211	9.69563	7.23868	7.26248	5.85392	6.86823	5.73268	0.327035	0.691893	0.446579	8.22777	8.90682	8.61401
CqNL-6_000212	3.47365	4.95586	4.92553	8.20711	10.3317	12.6154	1.7944	1.63932	1.12174	2.53763	3.16783	2.32023
CqNL-6_000213	2.65702	2.0363	1.87991	0	0.0700746	0.122999	0.834996	0.967402	0.418856	0.274906	0.0457568	0.0418924
CqNL-6_000215	1.29349	1.07364	1.29956	3.1527	2.94687	2.50358	2.47381	3.34376	2.73463	3.2201	2.53049	3.04077
CqNL-6_000216	36.6555	32.7755	31.3992	48.5131	73.2244	48.8216	100.265	95.3412	94.3237	75.446	98.2017	79.4213
CqNL-6_000219	0	0	0	0.0282818	0.0239004	0	1.35616	0.71729	1.39685	0.406304	0.436978	0.114307
CqNL-6_000220	0	0	0.113648	0.827118	0.582486	0.545286	0	0	0	1.06639	1.21711	3.06439
CqNL-6_000222	0	0	0.104734	0	0.214721	0	0	0	0	6.59848	8.4124	9.75578
CqNL-6_000224	26.6361	28.6848	31.0445	77.8479	69.0008	71.9105	6.7135	7.59149	6.16438	63.5553	66.468	68.5374
CqNL-6_000225	0.882092	0.852258	0.517926	0.698041	0.747211	1.15048	0.0892594	0.0236052	0.104475	3.70275	4.18574	3.33851
CqNL-6_000226	18.7368	18.5602	21.6135	6.53501	5.71754	6.08227	17.9908	18.3292	21.1439	19.3715	21.0428	19.9648
CqNL-6_000227	2.17147	0.750997	1.7354	0.601435	0.508262	0	1.73039	2.13553	4.05071	3.65555	1.65941	3.64623
CqNL-6_000229	5.00438	5.09445	4.85546	7.90397	7.11725	6.31743	42.9789	28.0453	33.7664	17.8086	17.5309	19.0355
CqNL-6_000230	2.29749	1.80498	2.17614	0	0	0	0.0904105	0.382554	0	0.104181	0	0.285766
CqNL-6_000231	0.636928	1.56644	2.9087	0	0	0	13.7603	15.0333	17.4261	1.81955	0.259591	0.713001
CqNL-6_000232	0.873426	0.945618	1.17928	0.168288	0.355544	0.416046	0	0	0	0.557926	0.417889	0.297575
CqNL-6_000234	0.0616185	0.284142	0.619074	4.36904	4.67295	2.09275	0.0654697	0.0692556	0	2.48956	3.16432	3.17299
CqNL-6_000235	4.10888	3.90788	4.33925	7.11278	9.73764	8.86254	1.50071	1.29885	0.479051	10.2184	12.7168	6.89946
CqNL-6_000236	0	0.155719	0.0771073	11.5977	8.06216	5.91943	0.717589	0.379542	0	4.23777	4.43859	3.11868
CqNL-6_000237	0	0	0	21.823	21.3603	25.9513	15.8292	18.1458	15.6592	5.18965	4.95411	4.25659
CqNL-6_000238	6.26758	6.94443	5.40649	13.4053	15.4444	13.018	9.43401	6.3106	5.30456	24.9391	26.1832	25.2387
CqNL-6_000239	0	0	0	86.5885	80.9637	72.5323	8.46598	3.42418	0.874333	0	0	0
CqNL-6_000240	7.38339	8.42724	8.63282	15.5477	19.3165	15.4037	8.67941	9.32844	7.84711	37.0883	39.9843	31.742
CqNL-6_000241	19.3268	18.3391	17.0468	56.8537	55.5584	47.6225	19.4228	21.8006	20.5644	45.1464	44.3186	42.8798
CqNL-6_000242	55.0013	51.3959	48.9632	61.405	53.9907	48.4455	4.37648	3.94874	2.71191	79.3538	76.8044	85.3715
CqNL-6_000243	5.5026	6.20999	5.91856	14.8396	14.0659	14.2781	1.53856	1.54615	1.89086	18.0835	16.0676	17.8716
CqNL-6_000244	0	0	0	1.12278	1.31031	1.3218	0	0	0	0	0	0
CqNL-6_000246	15.028	14.4154	14.6323	28.0761	27.4432	25.2013	2.82439	3.30641	2.6006	30.2024	33.8892	35.0345
CqNL-6_000247	1.47369	0.886386	1.19969	1.63268	0.839848	0.807271	4.28892	2.9166	3.14747	1.96117	2.50696	1.97247
CqNL-6_000248	3.99624	2.89902	3.22712	3.61749	2.87457	1.86874	0.621367	0.164325	0.333339	5.72804	5.60126	5.59193
CqNL-6_000249	7.03688	5.8118	4.98825	2.50172	1.77	1.32327	0.557962	0.590227	0.457151	4.95066	5.97143	5.58469
CqNL-6_000250	15.3331	19.4573	14.531	7.66344	11.7652	8.58875	7.96196	7.64492	4.15778	30.3468	32.5619	29.2957
CqNL-6_000251	15.7761	16.1035	18.4661	10.5208	10.325	7.04783	5.8586	11.7062	6.66679	53.4446	57.8683	43.7222
CqNL-6_000252	13.6066	13.1842	13.3715	9.73165	7.17589	5.47221	6.22199	6.77536	6.42582	42.5961	48.8573	35.1871
CqNL-6_000253	1.1327	1.00862	1.2486	100.825	115.887	129.146	0.580999	0.263398	0.194296	19.5586	25.2158	18.7138
CqNL-6_000254	53.2022	50.8864	53.233	5.3499	5.93642	4.5084	1.33845	1.60463	1.40995	7.66013	11.2952	12.3626
CqNL-6_000256	0	0	0	0.0163952	0.0692766	0.0162131	0	0	0	0.652261	1.23041	1.0768
CqNL-6_000257	4.29846	3.55701	4.89407	3.39226	2.4257	3.12878	24.3684	27.796	27.8998	13.2649	11.4834	10.975
CqNL-6_000258	6.78555	6.01263	6.25837	2.94809	2.49138	4.00859	0.282732	0.224311	0.165463	7.33035	7.40196	7.89389
CqNL-6_000260	18.6197	19.8991	18.7581	37.45	30.152	26.9656	7.64165	8.17336	8.34798	129.539	116.176	128.461
CqNL-6_000261	0	0.171967	0	0.20658	0.698308	0.680949	2766.64	2757.36	2543.35	308.802	215.221	216.874
CqNL-6_000262	0.759053	0.700044	2.77313	1.47165	1.066	0.831602	0	0.213283	0	0.696996	0	0.637284
CqNL-6_000263	18.1233	16.5832	14.961	40.3739	40.0473	32.443	1.05823	1.09943	0.530836	34.2305	34.0545	37.0518
CqNL-6_000264	10.2914	10.787	9.93686	17.6999	16.4873	17.8612	3.78374	4.1127	4.99755	38.1203	38.0297	39.5725
CqNL-6_000265	56.5364	57.6933	57.2427	1.99049	2.55597	2.47965	0.619789	0.524503	0.84151	4.88504	5.44914	5.09342
CqNL-6_000266	4.49805	4.44966	5.00342	5.09469	5.97586	5.36846	2.72333	2.7396	2.62505	7.59916	9.9549	8.88912
CqNL-6_000267	4.41192	6.04357	6.34077	20.1626	20.2282	20.6139	6.75576	6.34427	5.84983	23.6321	25.584	23.4596
CqNL-6_000268	15.2653	14.185	13.0998	25.0489	21.6724	21.569	20.6726	22.3866	20.897	23.2562	24.7769	26.1279
CqNL-6_000269	4.89707	5.61981	4.67607	13.0395	12.2959	11.5228	21.2856	23.0481	22.9416	22.5176	24.665	23.9213
CqNL-6_000270	0	0.301161	0	0	0	0	0.231304	0.12234	0.270732	0	0	0
CqNL-6_000271	0.99736	1.12423	1.11337	0.798028	1.66006	0.789162	0.29436	0.249105	0	3.5276	4.4714	3.90769
CqNL-6_000273	1.58253	1.38653	1.08405	0.701304	0.814908	0.346756	0	0	0	0.871888	1.06423	1.59439
CqNL-6_000274	0	0	0	0	0	0.32857	0.477975	4.38199	0.372967	0	0	0
CqNL-6_000277	12.0227	15.3231	11.8579	27.7033	24.1933	28.5389	4.21368	4.03507	4.04939	27.7527	26.644	33.8335
CqNL-6_000278	51.4914	60.6892	58.9874	18.0026	16.7027	18.2319	9.3795	13.7818	8.97186	5.67211	5.43913	5.28939
CqNL-6_000280	1.46355	1.16571	2.12663	4.09047	3.0208	2.55092	5.90202	2.95342	3.18517	14.5793	10.1675	15.7133
CqNL-6_000281	2.65563	2.52229	2.24452	3.95213	2.56057	2.38836	4.29559	4.14304	4.43631	5.241	5.91253	5.36881
CqNL-6_000282	306.943	250	218.225	394.071	350.576	295.722	6.78029	6.90507	5.52074	203.962	201.317	238.358
CqNL-6_000283	2.89636	2.81179	2.55258	4.05327	3.61565	3.84123	2.69946	2.91267	3.03323	15.3664	13.8549	15.0169
CqNL-6_000284	2.45208	3.95263	3.71971	8.55146	8.48438	7.70892	18.7131	21.5686	19.3838	3.21099	2.71138	2.53013
CqNL-6_000285	0.0468193	0.0431796	0	14.3681	16.0874	22.313	119.489	119.136	132.812	13.2987	8.18617	7.02311
CqNL-6_000286	0.139242	0	0	1.85117	0.782196	0.915302	0.295889	0	0	0.340955	0	0.155873
CqNL-6_000287	10.6007	9.13344	9.01975	2.00891	1.85441	2.16997	0	0.0313542	0.277542	2.22005	2.11477	1.87371
CqNL-6_000288	0.932315	0.573225	0.283844	3.443	2.03673	3.06427	0	0	0	0.760971	0	0.347889
CqNL-6_000289	17.7697	26.0794	28.1684	12.9668	10.2381	11.3252	33.2221	29.286	32.5105	50.9381	80.954	52.4079
CqNL-6_000290	3.83163	3.81021	3.28537	5.81884	7.18698	6.72513	3.11565	3.36905	2.20425	12.4938	12.0629	11.3943
CqNL-6_000291	3.3186	3.41376	2.91447	0.197972	0.358507	0.475449	0.244108	0.200841	0.761918	130.205	136.399	122.194
CqNL-6_000292	24.3464	25.7405	24.7605	2.28472	3.22422	3.5974	1.46784	0.49507	0.72208	6.86366	7.68689	7.14976
CqNL-6_000293	163.655	149.93	151.72	2.09059	1.71318	1.81677	0.182268	0.192807	0	12.1116	14.5426	14.3386
CqNL-6_000294	23.238	21.5187	22.2599	7.22119	6.19095	7.14097	2.50919	0.637029	0.234953	13.1846	19.0576	18.6113
CqNL-6_000295	23.7932	19.5053	21.6422	0.867824	0.916729	1.28727	1.76858	2.53115	2.19182	8.87105	6.46487	7.23419
CqNL-6_000296	7.62944	6.89303	7.45091	10.9315	11.5803	10.4526	8.6346	10.077	9.97119	36.9261	41.2659	36.7893
CqNL-6_000297	5.86233	7.01707	6.74994	3.31649	4.6128	4.71449	2.18668	1.9977	1.6675	13.5149	12.8107	11.0655
CqNL-6_000298	0	0	0	0.296958	0.200764	0.352391	0	0	0	0	0.0655466	0
CqNL-6_000301	0.0442129	0.122327	0.121146	2.0083	2.2767	2.47037	0	0	0	19.2165	17.8936	13.4127
CqNL-6_000302	0	0.173985	0	0.243837	0.058875	0.482256	0	0	0	0.615918	0.269106	0.140788
CqNL-6_000303	3.28337	2.98326	2.59903	2.58674	2.45926	2.558	0.981971	1.36678	1.05862	4.1688	4.90671	4.49231
CqNL-6_000304	63.1113	65.5088	75.0026	0	0	0.133482	0	0	0	0.298335	0.297939	0.340971
CqNL-6_000305	1.8802	1.765	1.80929	2.7526	2.38905	2.83237	1.28424	0.792463	1.04386	3.32965	3.40733	4.5478
CqNL-6_000306	137.325	105.112	91.2861	217.634	200.557	160.99	5.07166	7.42837	5.6622	67.3421	57.9145	71.6843
CqNL-6_000307	3.48223	1.18319	3.5153	3.04573	1.54434	3.21268	0.389461	0	0	6.0585	3.80955	10.4634
CqNL-6_000308	8.04121	7.45472	7.8035	14.3839	15.0573	17.0231	0.0444989	0	0	18.3057	17.1548	19.1754
CqNL-6_000309	2.2092	1.55235	1.42926	19.2452	18.6892	19.478	1.57882	1.3893	1.56994	4.49186	4.77531	4.72531
CqNL-6_000311	0.23207	0.470863	0.296746	7.19899	5.77956	6.96647	0	0.312999	0.115442	0.39778	0.283752	0.467618
CqNL-6_000312	9.5532	11.658	10.9151	17.5861	16.1541	19.102	6.59961	6.94042	5.37559	24.104	24.2053	24.3161
CqNL-6_000313	0	0	0	0	0	0	57.349	59.8394	56.6573	6.21578	4.57397	3.06598
CqNL-6_000314	1.84313	1.82422	2.0119	3.4365	3.19875	3.25057	0.382112	0.25263	0.391342	3.19225	2.96815	3.52265
CqNL-6_000315	21.6904	26.7863	25.7938	8.28403	10.0093	10.7647	0.656584	0.416731	0.153701	13.9968	13.8271	9.40805
CqNL-6_000318	0	0	0	0	0	0	1.647	0.871118	0.321291	0	0	0
CqNL-6_000319	0	0	0	0	0	0	0.718397	0.868502	0.840856	0	0	0
CqNL-6_000321	0	0.0494612	0.0244918	0	0	0	772.425	650.213	776.137	74.1971	48.9182	59.9459
CqNL-6_000322	0.202295	0.186568	0.246355	4.6318	5.24006	4.21097	0.0716461	0.227367	0.083859	0.412791	1.15428	1.0568
CqNL-6_000323	2.39289	2.8484	1.62646	6.19605	5.21013	4.17626	0.295633	0.43782	0.449835	5.48462	5.81755	5.6377
CqNL-6_000325	1.44709	3.88245	2.28294	0.437239	1.10851	0.864764	0	0	0	5.79832	6.75573	2.20899
CqNL-6_000326	0.19431	0.23894	0.165643	2.33931	2.76525	2.69651	0.110109	0.101917	0.0483295	2.28383	2.59758	2.84224
CqNL-6_000327	20.6327	15.0531	16.9604	1.67358	1.93175	1.93755	0.0391468	0.331284	0	3.87938	3.24355	5.48553
CqNL-6_000328	9.42763	6.13746	7.09121	9.83035	10.7305	8.91104	3.14255	3.32427	2.98856	15.8426	8.81489	14.6923
CqNL-6_000329	7.18366	10.2291	9.23133	30.7931	30.3828	26.9424	17.3724	13.176	15.6386	16.2413	15.5552	16.2642
CqNL-6_000330	2.71121	0.606169	2.02606	0.455109	0.538447	0.540063	0.349172	0	0	3.92294	3.21455	3.49489
CqNL-6_000331	13.55	14.5188	12.8566	51.6428	51.32	47.1056	8.38655	7.71328	7.14396	33.4209	34.6097	37.111
CqNL-6_000332	4.20849	4.17176	3.73924	7.00965	7.66601	6.83768	1.73385	1.25492	1.38854	8.30719	7.21101	8.14033
CqNL-6_000333	2.63182	1.93564	2.98191	7.0864	7.23623	7.40916	0.743323	0.411875	0.580021	4.89449	5.01019	6.0042
CqNL-6_000334	6.93236	6.75705	6.51175	25.9528	26.2695	24.1167	2.1294	1.47707	1.30748	26.2267	27.3569	26.0027
CqNL-6_000335	4.04003	3.64953	3.53859	4.93496	4.42262	4.83474	148.94	138.668	143.59	23.4886	18.3404	20.0616
CqNL-6_000336	0.953033	1.2259	0.824643	0.889139	1.10361	0.494584	530.228	491.687	547.472	57.6042	37.7181	43.4605
CqNL-6_000338	0.933778	0.861186	0.806768	6.93408	7.13581	7.68653	2.33287	1.16297	1.22403	3.46064	3.51776	4.718
CqNL-6_000339	3.84513	3.68694	3.34473	5.61234	5.25719	5.98463	0.972728	0.720284	0.910832	7.39781	7.68649	7.00317
CqNL-6_000340	45.872	40.233	41.4308	87.9085	74.4175	78.4626	85.646	101.469	101.304	70.4634	67.9964	73.1568
CqNL-6_000341	149.999	112.236	101.312	183.644	170.049	146.422	72.804	78.182	78.0197	126.517	117.92	130.725
CqNL-6_000343	0.933876	1.55692	1.44347	12.7339	12.0727	11.8448	10.7239	12.111	10.4971	2.63854	2.89854	2.37229
CqNL-6_000344	10.276	11.1211	10.7264	32.9341	28.0775	33.7744	5.96046	4.83197	5.67247	9.37167	9.35923	7.98189
CqNL-6_000345	2.13498	1.90934	1.81211	4.61117	4.46216	4.51269	0.779052	0.775625	0.831393	4.88458	4.85173	4.39369
CqNL-6_000346	1.24052	0.980641	3.23723	32.0028	39.655	39.4135	0	0.398363	0	0.867885	1.08342	0.793533
CqNL-6_000347	35.1004	36.6802	39.9009	17.1356	16.4315	17.8443	15.8299	18.0934	12.8756	15.9994	16.0554	14.2047
CqNL-6_000348	0.205526	0.189549	0.0625727	0.455399	0.0641417	0.22517	3.0572	4.23499	3.32274	0.503262	1.17272	0.536839
CqNL-6_000349	0.665939	0.859837	0.567689	7.72215	7.39874	6.80949	0.518878	1.09777	1.71156	13.6975	14.2221	20.9231
CqNL-6_000350	0.399563	0.327557	0.283844	12.0013	13.218	12.403	0.0943414	0	0	0.0543551	0	0
CqNL-6_000351	2.99598	2.4094	2.25479	3.90339	5.20609	3.07226	0.407454	0.484892	0.238454	4.69511	5.48013	3.99775
CqNL-6_000352	1.58839	2.19736	1.74091	9.85462	9.36897	9.57112	0.337533	1.4282	0.790138	7.97329	8.15692	3.73401
CqNL-6_000353	6.631	7.52678	5.83721	5.71756	7.24772	6.50872	2.29535	2.15829	1.82839	3.6368	4.916	3.86264
CqNL-6_000354	0	0	0	6.85979	5.19042	4.69329	0	0	0	0	0	0
CqNL-6_000356	37.1633	36.7763	36.3532	11.4872	11.6561	10.5046	0.315888	0.167078	0.184868	6.461	5.271	6.48992
CqNL-6_000357	13.5146	15.5638	14.0825	28.0966	29.9275	28.7115	27.9195	30.0887	31.5387	31.8265	33.7384	34.5463
CqNL-6_000358	0.319367	1.22024	1.33346	1.41529	0.897029	0.699784	6.05943	6.25599	5.7306	4.80383	3.79334	2.96224
CqNL-6_000359	35.5317	33.3121	32.2142	4.88895	5.32513	6.44618	1.04193	0.698045	0.813023	14.6075	15.7072	18.4424
CqNL-6_000360	0	0	0	0	0	0.50522	1.34741	0.647875	1.0036	0.141148	0	0
CqNL-6_000366	7.07406	6.52412	5.78808	24.4098	19.1105	21.4745	2.58369	3.06438	1.83279	11.3675	12.6138	9.81622
CqNL-6_000368	2.81953	2.32662	4.74383	7.39827	8.1278	7.23479	2.75924	5.00365	4.06005	4.54213	4.62682	7.47541
CqNL-6_000369	0	0	0	0.395945	0.446142	0.696082	0.0421916	0	0.0987672	0.388941	0.388425	0.0889051
CqNL-6_000370	7.46367	6.77419	5.6267	27.4317	27.508	26.7376	2.13988	1.06523	0.883994	17.9858	19.7002	17.6386
CqNL-6_000371	1.79473	2.03021	2.26673	2.90486	3.3869	3.4256	3.00932	3.1203	3.08637	4.61783	4.83456	4.59892
CqNL-6_000372	0.714775	0.988813	0.408026	0.0989861	0.250955	0	0	0.502103	0	0.328169	0.218489	0.100018
CqNL-6_000373	0	0	0	0.0884792	0.112158	0.0437481	0.509127	0.269284	0.099319	0	0	0
CqNL-6_000374	0	0	0.299774	0.48483	0.819444	0.958888	1.27866	0.983711	0.952398	0	0	0
CqNL-6_000375	0	0.210386	0	1.51638	1.17468	1.12465	0.363566	0.512786	0.141847	1.25682	0.976227	0.766097
CqNL-6_000376	3.36581	4.02229	3.55046	8.82341	8.29981	6.69985	1.25922	0.905783	0.412682	8.99623	11.1289	9.55222
CqNL-6_000377	42.6455	34.2936	30.2948	0	0	0	0	0	0	0.589967	0.0981972	0.269712
CqNL-6_000378	379.357	402.294	444.104	58.3572	56.5794	62.6879	10.8436	11.823	10.5239	37.0299	35.9509	39.2958
CqNL-6_000379	6.0215	6.53449	5.4631	16.5	14.3761	15.6789	4.43584	5.03074	3.51956	10.739	11.4119	9.7066
CqNL-6_000380	9.69738	8.52753	13.7492	3.62284	3.53668	4.38559	1.4976	1.39409	1.68276	7.45498	6.34211	6.43763
CqNL-6_000381	0.786908	0.635017	0.359363	0.326927	0.0920934	0.43106	2.19474	1.87943	1.10094	0.361287	0.481076	0
CqNL-6_000382	0	0	0	0	0	0.08018	0.311037	0.0822557	0.273042	0.0896024	0	0
CqNL-6_000383	5.5965	6.04942	5.60626	15.134	14.6488	16.4164	7.73657	5.07269	5.68766	14.4407	18.4683	14.7529
CqNL-6_000384	4.75323	4.60662	6.10736	9.23788	8.33477	8.03196	0.684788	0.271645	0.450853	10.9486	12.2638	11.1379
CqNL-6_000385	5.28583	4.42545	3.80064	6.043	6.19489	5.33926	0.31865	0.526681	0.53614	16.6838	15.6533	16.5345
CqNL-6_000386	0	1.43306	1.13538	0.3443	0	0.680949	0	0	0	1.52194	0.379981	1.39156
CqNL-6_000387	8.10659	9.1646	8.91687	4.05602	3.5909	1.81448	0	0	0	3.09493	5.54216	4.19589
CqNL-6_000388	3.49829	3.34583	3.5502	5.74179	5.94406	6.45873	11.6326	9.82969	11.9237	5.47279	8.00025	7.54216
CqNL-6_000389	3.9058	3.08502	4.02655	2.50634	2.9146	3.83425	0.328706	0.521571	0.408784	3.71668	3.82996	3.00866
CqNL-6_000390	0.43102	0.993781	0.196837	5.84963	6.75938	6.25686	0	0	0	0	0	0
CqNL-6_000391	1.45083	1.12395	1.32512	0.257176	0.135835	0.381479	0.154151	0.0652258	0.144342	2.06049	2.34159	2.11134
CqNL-6_000392	0.191457	0.353147	0.437171	1.16662	1.61328	2.30732	1.32225	0.860748	1.9048	0.468813	2.34095	1.60744
CqNL-6_000393	0.640097	0.491947	0.487196	1.41831	1.698	2.22071	2.04031	4.79621	2.12276	4.31028	2.8697	2.62734
CqNL-6_000394	0.433197	1.19856	0.593493	1.31982	1.21675	1.06785	4.94792	7.18159	6.1954	5.30374	6.35604	6.91035
CqNL-6_000395	7.39883	8.23544	7.05735	16.4749	15.8336	18.6079	1.975	1.96631	2.58362	23.2489	20.0094	17.2995
CqNL-6_000396	0.159429	0.147035	0	0	0	0	0	0	0	0.0975967	0.292401	0.178471
CqNL-6_000398	2.26444	1.95367	1.69017	4.26217	5.35724	4.45491	0.129353	0.0547334	0.0908419	10.4935	9.22913	8.28614
CqNL-6_000399	7.9423	8.32495	8.51223	19.1569	16.7105	17.3707	10.6184	10.936	11.0435	16.5774	15.1937	15.4197
CqNL-6_000400	47.6956	54.476	54.0016	66.6942	73.578	72.1519	28.7949	36.4376	33.7737	42.3243	38.5324	43.6385
CqNL-6_000401	50.9542	46.732	47.024	43.7891	42.1736	37.6427	11.6173	12.5277	10.2972	82.2263	85.6649	81.2029
CqNL-6_000402	1.30022	1.28479	1.30066	25.4144	22.7526	25.3016	26.0837	25.3999	24.832	9.66503	8.02457	7.90134
CqNL-6_000403	0.53165	0.8172	1.29489	1.17802	1.32736	1.94155	0.753172	0	0	4.12245	4.11698	1.98383
CqNL-6_000405	26.2542	29.6644	24.9838	46.5996	44.7857	50.4492	2.04467	2.78088	2.90604	51.1607	43.8658	42.6231
CqNL-6_000406	0	0	0	0	0	0	706.775	677.58	603.82	78.3855	48.6918	58.9822
CqNL-6_000407	33.7601	31.6356	31.5015	20.6995	21.2413	18.7333	1.61737	1.5234	1.19289	24.5855	25.0883	24.8836
CqNL-6_000408	18.5108	15.2934	13.3626	17.5438	18.2109	16.1342	1.25484	0.921055	0.809306	19.9188	16.9748	20.6137
CqNL-6_000409	3.28776	3.39264	3.96885	5.85851	4.58499	4.91182	0.70842	0.620181	0.629032	6.30535	7.0841	7.18072
CqNL-6_000410	8.22288	7.86582	8.87275	6.61006	7.69873	6.24332	0.894	1.41854	1.33177	9.64606	10.7556	8.60561
CqNL-6_000411	5.25316	9.21303	6.05649	13.9296	15.3999	15.1901	11.346	9.00155	11.1381	19.0839	20.5327	20.7267
CqNL-6_000412	0	0	0	0.497894	0.480871	0.422025	1.90999	1.08238	1.75652	0.864637	0.78499	1.50926
CqNL-6_000413	1.67362	2.02586	2.10183	2.20184	2.54627	1.71898	1.33367	0.587828	0.130084	2.56132	2.04633	1.87351
CqNL-6_000414	1.90979	1.76132	1.6219	2.19007	1.6312	2.34928	2.27835	1.80757	2.12504	4.67641	6.47273	4.53833
CqNL-6_000415	1.09605	1.0886	1.00108	12.7034	12.1563	12.4699	0	0.0947612	0.209702	0.619349	0.309263	0.471908
CqNL-6_000416	1.10051	1.53781	1.18791	15.6284	19.1397	19.8391	2.05512	1.68669	2.11512	7.26769	8.80751	5.33845
CqNL-6_000417	0	0	0.0823487	1.44837	1.94151	1.92618	0	0	0.112125	0	0	0
CqNL-6_000418	4.44534	5.32498	5.27355	6.28354	7.94125	5.15012	7.11191	7.12116	6.86271	7.13161	9.18382	8.637
CqNL-6_000425	9.41019	15.9059	15.0776	76.5005	94.9894	93.7364	19.7237	15.8467	19.8905	12.5042	9.38531	9.23982
CqNL-6_000426	2.36882	3.89813	2.94839	5.2745	5.65327	5.36856	2.14674	1.98376	1.704	21.5525	21.8363	15.5985
CqNL-6_000427	2.49095	4.84986	3.17794	0	0.111056	0	31.6336	28.1745	31.8137	11.5212	9.42711	13.544
CqNL-6_000428	4.53991	3.39699	3.91184	6.73791	8.66144	5.91229	1.18316	1.63668	0.639159	14.6824	14.6629	10.452
CqNL-6_000429	0	0	0	2.96312	1.96542	2.11247	0	0	0	0	0	0
CqNL-6_000430	0	0	0	0.0575222	0.0972221	0.0568832	0	0	0	0	0	0
CqNL-6_000431	0	0	0	0.511997	0.605752	1.01262	0	0	0	0	0	0
CqNL-6_000433	0	0	0	10.8337	13.9946	18.2891	0	0	0	0	0	0
CqNL-6_000434	0	0	0	0.190053	0.160611	0.125295	0	0	0	0	0	0
CqNL-6_000435	5.69637	7.33684	8.25272	0	0	0	0	0	0	1.08221	0.240171	0.109944
CqNL-6_000436	14.189	17.4765	17.9571	41.0976	40.5483	44.8067	9.98487	8.96402	7.88097	23.0869	26.1557	25.4001
CqNL-6_000437	18.4011	15.3283	18.0943	29.0999	35.2899	31.7843	19.5512	19.0139	18.178	47.9649	58.9693	43.7727
CqNL-6_000438	356.234	442.733	365.802	629.935	602.291	649.461	90.3989	115.063	81.7219	440.805	481.239	543.583
CqNL-6_000440	1.66012	2.85602	2.09946	6.01285	5.52972	6.22587	1.86564	1.39941	2.02485	9.65452	10.2663	11.6508
CqNL-6_000441	11.4213	13.4942	15.3374	28.9321	34.1029	35.442	4.1981	5.48169	3.37818	28.5715	26.3445	28.6808
CqNL-6_000442	5.48396	7.02815	6.56998	9.56711	10.8689	9.98751	13.8101	11.0465	12.8649	12.4909	12.5179	12.1384
CqNL-6_000443	14.0572	15.1984	12.4765	32.4675	33.0888	31.3237	36.5379	37.892	40.1489	31.5528	29.7145	28.7608
CqNL-6_000444	11.2368	12.5012	8.99863	31.8896	33.7319	31.7117	16.9336	20.5545	17.8181	16.1227	16.5343	21.3012
CqNL-6_000445	2255.65	2507.52	2651.79	0.165552	0.27981	0.65485	2.85785	1.67951	1.85834	98.3363	116.477	123.367
CqNL-6_000446	1.70924	2.00629	1.77403	38.9059	41.9712	41.8784	0.165097	0	0	6.75362	5.8897	5.39229
CqNL-6_000447	25.0787	35.1199	33.0361	19.6607	20.0187	18.6997	23.9619	13.0893	15.7857	169.139	208.544	145.544
CqNL-6_000448	9.6992	10.3978	10.3226	1.5001	1.34532	1.93755	2.67177	2.51569	2.85229	4.83795	5.81135	5.59896
CqNL-6_000449	9.15336	7.10307	7.42441	12.9977	13.974	14.3127	3.48375	2.24567	2.65468	13.4857	12.1732	12.8847
CqNL-6_000450	63.4362	45.5952	54.2675	12.7032	13.1054	15.1724	3.95546	7.36417	5.00009	18.4139	18.2074	23.5043
CqNL-6_000451	0.269726	0.995031	0.246355	0.448239	0.252533	0.147753	0	0.757891	0.335436	0.660466	0.164897	0.150971
CqNL-6_000452	3.07301	2.22412	2.10971	4.12604	3.70597	3.70117	1.07034	1.09792	0.961738	4.33544	4.37945	4.65887
CqNL-6_000454	1.72642	2.42622	2.21507	24.2728	22.6292	20.4004	31.4455	33.7721	35.2211	19.6776	18.797	25.6762
CqNL-6_000455	0.214432	0	0	0.0791889	0	0	0	0	0	1.05014	1.9227	1.68031
CqNL-6_000456	1.71641	1.28617	0.849166	2.81277	3.91707	2.50729	3.26744	1.60762	1.68986	7.48641	9.44396	6.48478
CqNL-6_000457	0.0572583	0.0792106	0.0522971	0.380614	0.723714	0.62731	2.85934	2.12371	2.77709	0.385566	0.210029	0.480728
CqNL-6_000458	107.696	129.874	131.397	249.622	260.094	269.465	1692.78	1786.53	1732.57	261.36	196.64	204.575
CqNL-6_000459	79.9287	87.388	97.9067	139.469	136.028	135.589	54.9953	63.754	54.029	92.2556	83.3848	93.6603
CqNL-6_000461	3.49551	4.24181	4.64893	12.0255	12.6889	15.1841	29.8422	29.569	31.9548	8.9347	6.5984	8.92441
CqNL-6_000462	26.9264	24.1409	24.027	4.98999	5.13368	3.54	3.36377	2.05427	2.07005	9.11081	8.85927	7.85531
CqNL-6_000463	8.98669	11.35	10.944	19.6359	21.8059	18.7614	5.83511	5.77973	5.65008	44.7746	44.9288	39.2621
CqNL-6_000464	8.75869	8.56625	6.59695	9.82099	9.17352	7.77531	0.070341	0.052086	0.15643	6.10339	6.11148	7.28505
CqNL-6_000465	0.905792	1.77304	1.68838	7.4342	8.34208	9.55912	8.77949	4.57087	5.97712	4.45857	3.978	1.90379
CqNL-6_000468	0.166227	0.279555	0.241132	4.54984	4.62315	5.05635	0.0415567	0.0769296	0.0243202	0.598575	0.932538	0.897564
CqNL-6_000469	2.52663	3.48223	3.60417	3.67987	3.53507	3.20356	0.663596	0.8296	0.494272	7.64665	7.15054	8.61233
CqNL-6_000470	14.2955	13.6513	17.6319	0.374121	0.210776	0.184982	0.358795	0.316285	0.699925	0.757975	1.23868	1.44908
CqNL-6_000473	0	0	0	0.266929	0.225577	0.131982	0.767982	0.135398	0.449446	1.17993	0.294592	0.809136
CqNL-6_000474	4.20617	3.94438	3.55117	9.00665	8.47179	7.39634	3.15463	1.90689	2.32971	13.4153	12.1874	12.5034
CqNL-6_000475	7.76863	8.04458	10.2076	15.3412	17.6094	17.5001	13.2646	15.2265	14.2036	50.8606	37.6949	40.0649
CqNL-6_000476	6.3249	6.71554	5.46942	12.6994	14.0164	13.5871	2.22125	1.95144	1.76263	20.8018	21.2941	24.1366
CqNL-6_000477	0.742266	1.06488	1.05459	1.00509	0.694951	0.54214	0	0	0	1.2117	2.52102	1.84649
CqNL-6_000478	7.31019	6.90054	5.85201	9.76628	10.7494	8.95112	5.57403	4.49476	4.1712	18.5319	17.1403	17.5219
CqNL-6_000479	3.06332	2.64861	4.37171	8.69664	8.24565	10.4878	7.11983	4.08855	5.71439	14.7676	11.4707	19.2892
CqNL-6_000480	21.0596	22.3358	18.7204	34.9975	37.967	35.2257	24.3012	23.6697	26.4641	36.8469	39.4927	41.2561
CqNL-6_000481	8.5525	5.71568	8.2643	0.411965	1.97282	0.814778	14.8817	11.0056	13.8731	11.8368	16.0646	15.2629
CqNL-6_000482	0.634415	0.468077	0.463556	5.34174	4.03903	2.91922	0	0.285218	0	0.155346	0.62056	0.994264
CqNL-6_000483	4.55432	6.3004	5.71959	3.36378	8.70568	9.77132	90.3273	84.8865	106.197	22.5362	21.1141	16.1445
CqNL-6_000484	12.6565	19.9022	18.6704	13.3158	18.073	19.2032	214.677	203.246	212.318	40.9689	36.2942	30.6807
CqNL-6_000485	8.25688	8.29693	10.2429	0.409598	1.03843	1.75521	0	0.138511	0	0	0	0.413868
CqNL-6_000486	0.408107	0.19516	0.248497	0.0502373	0.0566063	0.115918	0	0	0	0	0	0
CqNL-6_000487	0.757448	1.05277	0.964647	0.366396	0.39953	0.233759	0.0340052	0	0.0663362	0.18286	0.0913088	0.107482
CqNL-6_000488	1.37522	1.01465	1.1165	0.575577	0.400574	0.267851	0.194823	0.240437	0.342049	0.0374159	0.112099	0.171052
CqNL-6_000491	0.429646	0.504312	0.891861	0.0865453	0	0	0	0	0	0.191282	0	0
CqNL-6_000492	0.307798	0.946232	0.0937094	0	0	0	0	0	0	0	0.501792	0
CqNL-6_000495	0.0294146	0.298407	0.161196	0	0	0.032226	0	0	0	0	0	0
CqNL-6_000497	0	0.215741	0	0	0	0	0	0	0	3.15042	5.14839	5.76105
CqNL-6_000498	0	0	0	0	0.0306509	0	0	0	0	0.0801634	0.640456	0.256535
CqNL-6_000499	0	0.24516	0	0	0	0	0	0	0	0.108486	0.650049	0.297575
CqNL-6_000501	2.78946	2.79493	2.8623	9.17582	9.14077	9.26253	0.182951	0.038706	0.064241	1.74977	2.42116	1.0987
CqNL-6_000502	6.95499	7.6326	6.06164	12.9245	13.0978	14.6292	0.372021	0.0536636	0.0989627	11.5744	12.2207	10.7432
CqNL-6_000503	60.2118	53.4676	45.4883	41.2389	41.4682	34.3155	1.41248	1.67638	1.7339	33.6638	30.4078	37.2769
CqNL-6_000504	3.05524	2.66118	2.99722	7.5219	6.67447	5.26882	0.961834	1.71695	2.25158	3.46352	3.73564	4.68687
CqNL-6_000505	3.56459	3.03065	2.95051	24.4354	24.9781	19.4654	10.4745	11.2054	10.8054	11.0469	14.233	12.5945
CqNL-6_000506	8.58796	6.54289	5.79763	12.1147	10.4377	7.30496	0.0566753	0.23981	0	7.83687	7.04382	6.98635
CqNL-6_000507	12.0396	10.5517	8.87518	7.13489	8.04389	7.25856	0.030277	0.0160139	0	9.01865	9.87773	10.16
CqNL-6_000508	1.26137	0.232662	0.230415	1.67694	1.65335	2.21108	1.60824	1.70124	3.13731	3.39751	4.31837	4.23606
CqNL-6_000509	12.5222	10.6807	12.4464	19.2683	18.7737	17.7989	9.47861	10.4867	10.2801	23.2975	24.3173	22.2178
CqNL-6_000510	0.5995	1.19794	1.36889	0.258292	0.389782	0.437866	0.176936	0.374335	0.144968	1.61069	1.68999	1.93874
CqNL-6_000511	1.35831	0.751631	1.26543	1.47476	1.78042	1.16075	0	0	0	1.46346	1.99297	1.55096
CqNL-6_000512	26.098	26.8185	30.5243	0.521488	0.636568	0.687593	7.83528	7.58298	6.50418	0.704362	1.15106	0.585472
CqNL-6_000513	10.9116	10.1996	11.2769	8.16051	8.73401	7.46866	1.21093	1.06746	1.28611	41.4733	41.6247	36.4791
CqNL-6_000514	8.16776	9.84569	8.46873	10.4764	10.5336	10.965	0.831156	0.568906	0.343354	17.0704	17.0196	16.3291
CqNL-6_000515	1.45542	1.46159	1.59518	0.788306	0.393654	0.673246	0.103093	0.218108	0	0.554373	0.197727	0.217234
CqNL-6_000517	0.119129	0.329604	0	0.659908	0.223071	0.652576	0.632874	0.267788	0.444452	0.437558	0.582637	0.133358
CqNL-6_000518	0.275878	0.323822	0.251974	1.08364	0.704434	0.961692	0.746125	0.902023	1.46591	1.19753	1.13461	1.43184
CqNL-6_000519	2.53534	2.63464	2.69073	2.29457	2.29014	1.89742	0.341467	0.301011	0.155429	3.51941	3.18728	3.15794
CqNL-6_000520	11.1238	7.33785	7.54251	4.30294	2.78904	3.26365	0	0.127144	0.0468942	2.77001	2.85854	2.70155
CqNL-6_000521	0	0	0	2.17951	1.71031	2.70952	0	0	0	0	0	0
CqNL-6_000522	42.7396	47.283	44.4118	3.90521	4.12528	5.24104	7.42357	8.63106	8.41502	6.47347	7.54235	7.08152
CqNL-6_000523	0.586338	0.386255	0.30602	6.86716	8.0776	9.08509	0.266994	0	0	0	0.204833	0
CqNL-6_000524	0	0	0	0.258225	0.218221	1.02142	0	0	0.28986	0	0.284985	0.260917
CqNL-6_000525	4.16952	5.54334	4.30282	11.4884	13.5617	12.399	3.53834	4.35156	2.862	5.73467	5.82637	5.51615
CqNL-6_000526	2.55954	1.73108	2.49361	0.756181	1.11831	1.86945	0.543902	0	0	2.71588	4.17273	6.11252
CqNL-6_000527	0.0600651	0.166187	0.164582	0.133091	0.224945	0.460642	0.0638192	0	0.224094	0.294157	0.293766	0.134478
CqNL-6_000529	5.47074	6.8704	6.6623	12.9816	11.5881	11.0096	0.742042	0.610518	0.627273	7.41052	7.59044	9.46855
CqNL-6_000530	5.245	4.96129	4.87243	7.40016	7.2191	6.82681	0.0476309	0	0.1115	8.83655	9.15369	9.48465
CqNL-6_000531	0.136581	0	0	0	0	0	0	0.0511697	0.0566181	2.39682	3.06163	1.57991
CqNL-6_000532	6.29874	8.047	7.96928	133.445	121.473	121.046	0.274279	0.232112	0.0642066	103.729	109.209	105.072
CqNL-6_000533	5.57045	5.06375	5.30662	0.530875	0.317782	0.328111	0.0212136	0	0	1.3689	2.05062	1.22927
CqNL-6_000534	0.404589	0.213221	0.580695	1.66489	1.43403	2.40627	0	0	0	0.707642	0.918713	0.420562
CqNL-6_000535	0	0.155719	0.462644	0.18706	0	0.184982	0.717589	0.569313	0.419955	8.0621	7.84495	10.9626
CqNL-6_000536	0	0.0236841	0.0703662	0.170707	0.288523	0.253215	0.763996	0.577268	0.415177	4.08737	5.18093	5.14585
CqNL-6_000537	6.15328	5.09023	4.49609	1.32211	1.22204	1.67514	5.86426	5.07167	4.82328	9.86219	8.07079	11.8978
CqNL-6_000538	1.25784	1.27054	2.02417	27.3069	24.8711	27.102	7.54145	6.96773	8.11933	17.0501	21.0921	10.7617
CqNL-6_000539	0.380649	1.05317	1.043	297.912	298.753	359.6	1.55998	2.20025	1.35252	311.514	290.356	335.96
CqNL-6_000540	8.27688	7.9664	8.25585	9.52538	8.96363	9.49281	0.795598	0.871661	0.665154	7.74345	7.55333	8.30748
CqNL-6_000541	10.7739	10.2579	9.80855	21.8639	21.0883	19.52	2.0005	2.07699	1.99462	13.4896	12.9814	15.2418
CqNL-6_000542	1.19795	1.10482	0.382952	4.11428	5.49577	5.38102	0	0	0.372446	41.3603	39.9871	34.6655
CqNL-6_000543	0.267067	0.0923644	0.426871	1.03558	1.06268	1.38982	0	0	0	0.490465	0.775539	0.560559
CqNL-6_000544	1.06605	0.918701	1.0056	1.6651	1.52168	1.66575	2.06109	1.82672	1.39095	5.09237	5.14971	5.69297
CqNL-6_000545	1.96743	1.64736	1.30043	2.95405	2.20557	2.38236	2.39295	1.60026	1.93162	5.32466	4.81115	6.08561
CqNL-6_000546	10.12	9.48887	9.27399	6.57762	6.72721	6.72629	1.14694	1.13743	0.755126	6.31901	6.68184	6.23081
CqNL-6_000547	19.5901	16.7244	12.3315	33.582	30.7342	28.1333	0	0.892627	0.493836	20.4194	18.2883	22.5226
CqNL-6_000548	8.36563	10.504	11.4382	31.9919	31.0464	30.5599	24.7646	31.0112	27.5132	27.9811	34.4755	32.8896
CqNL-6_000549	3.7841	2.4928	1.8104	3.19417	3.54289	3.15869	1.3402	1.4177	1.12047	3.7505	7.93169	6.65667
CqNL-6_000550	7.32325	10.2854	8.96201	7.15882	7.7527	8.28539	3.81419	2.36706	2.26195	9.25905	10.7099	9.21596
CqNL-6_000552	3.33952	3.89041	3.42474	8.63289	7.29551	8.40861	12.8235	11.0627	10.8563	19.5825	18.3387	16.9211
CqNL-6_000553	1.11777	1.77737	1.23215	3.33077	3.28391	4.30724	0.327623	0.303247	0.239669	4.53026	3.48744	4.05586
CqNL-6_000554	35.9632	35.3453	30.2225	46.967	47.203	38.6524	2.75094	2.87804	2.29991	34.1725	35.2404	41.7873
CqNL-6_000555	659.078	749.72	821.261	14.6811	7.33126	14.518	9.08778	5.68674	6.74169	67.9936	26.366	53.5378
CqNL-6_000556	12.8339	33.7331	26.8137	33.0579	36.0473	39.8967	0	0	0	22.7836	18.0458	17.0605
CqNL-6_000559	175.725	202.154	185.278	0	0.0962126	0	0.436743	0.1155	0	0.251631	0.125649	0.575184
CqNL-6_000560	130.595	179.066	159.245	6.48363	10.1576	9.17352	0.0478309	0	0	0.716506	0.275213	0.655123
CqNL-6_000561	22.4996	25.4266	27.593	0	0	0.231456	0	0	0	0	0	0
CqNL-6_000562	0	0	0.135695	30.0387	30.5318	29.9492	0	0	0	0.0909475	0	0
CqNL-6_000563	0	0	0	27.5961	28.5936	34.4086	0	0	0	0	0	0
CqNL-6_000564	1.9544	2.90228	3.14655	13.6888	15.7241	17.2385	23.37	22.1153	22.9458	8.39517	10.5712	9.67838
CqNL-6_000565	1.83661	1.70869	1.61862	9.04931	9.62338	7.23669	0.290998	0.289718	0.300531	12.9196	12.8631	14.6623
CqNL-6_000566	22.2928	22.6283	17.8161	39.3811	40.1846	38.4596	0.46939	0.229169	0.422617	32.4944	31.2463	34.6561
CqNL-6_000567	31.5541	38.6763	35.4208	73.2999	71.4744	70.4783	150.76	174.694	146.079	74.5234	75.2957	76.4569
CqNL-6_000568	15.6517	16.8857	18.4829	13.3611	13.5331	11.869	22.68	23.6961	23.2415	8.65186	9.49727	6.83193
CqNL-6_000569	2.97585	2.50733	2.88578	2.52355	2.54538	2.13327	0.0780701	0.247754	0.45689	2.87874	3.18936	3.9893
CqNL-6_000570	4.02061	3.51289	4.1361	2.10997	2.21897	2.08653	0.404706	0.713514	0.263163	5.18161	5.48522	4.69033
CqNL-6_000571	48.801	49.3942	48.6183	6.07859	6.78638	7.55518	6.44461	7.12844	5.25831	11.5552	14.4941	12.6502
CqNL-6_000572	12.2533	12.2557	12.295	6.88322	7.3923	6.19225	4.90509	8.19529	7.83381	15.1605	14.138	17.5324
CqNL-6_000573	7.96769	10.7512	8.69371	18.3655	18.9249	16.2867	18.3518	20.9155	18.0884	16.3021	14.3843	19.9937
CqNL-6_000574	6.20108	5.95931	7.25821	6.20618	7.09869	5.19524	0.0553668	0	0	6.18856	7.39092	6.85422
CqNL-6_000575	2.23071	2.05729	2.03743	2.326	1.75067	1.40166	0	0	0	2.85161	2.7676	3.70899
CqNL-6_000576	0	0	0	0	0	0	0.279552	0.147858	0.327204	0	0	0.147266
CqNL-6_000578	4.19891	4.66858	4.46314	14.4907	14.7662	15.099	3.43539	4.39046	4.40308	10.2996	11.3413	11.3989
CqNL-6_000579	0	0	0	0.147557	0.124698	0.0729589	0.0943414	0.0498984	0	0	0.18999	0.0745477
CqNL-6_000580	0.657802	0.793332	0.78567	1.15856	1.29491	0.886984	0.698916	0.549759	0.251709	2.54	2.86659	2.51121
CqNL-6_000582	1.87089	1.85817	1.84023	0	0	0	0	0	0	0	0.175964	0.644412
CqNL-6_000583	0.139891	0.0184308	0.0730112	0	0	0	0	0	0	0	0	0
CqNL-6_000586	10.4702	7.67437	8.85304	15.7534	20.376	19.4855	2.96331	3.34021	2.33124	16.0096	14.2553	17.4531
CqNL-6_000588	23.5126	22.0454	18.8411	5.30734	4.98858	4.44506	0.415504	0.109883	0.243165	11.4909	10.5193	10.7801
CqNL-6_000589	0.0954447	0	0.435874	0	0	0.418269	0	0	0	0.233711	0.816902	0.320533
CqNL-6_000591	0	0	0	0.10774	0.0910493	0.266358	0	0	0	0.178595	0.178358	0.0544317
CqNL-6_000592	0.461527	0.851296	0.907926	5.34918	4.95261	5.87319	1.77288	3.11237	2.16339	0.21733	0.0868167	0.158969
CqNL-6_000593	0	0	0	0.0372556	0.0157421	0	7.8962	38.249	8.05033	1.00869	1.64466	0.489373
CqNL-6_000594	0	0	0	0	0	0.148219	11.5714	30.2592	12.5344	0.331275	0.413543	0.0757236
CqNL-6_000595	0	0	0	0.0495964	0.0838262	0.122614	148.687	199.776	141.77	15.785	15.4904	16.2368
CqNL-6_000596	1.5914	1.652	1.55492	1.47608	1.42066	1.54077	0.810043	6.8218	0.846868	0.915293	1.23989	0.745735
CqNL-6_000597	1.2936	1.11607	0.990951	3.12523	3.4459	3.44711	0.611854	0.600335	0.570846	3.63762	3.09195	3.28861
CqNL-6_000598	2.34487	1.73576	1.32447	2.29021	2.8598	1.58872	0.196692	0.485486	0.26859	15.6388	16.3725	15.6115
CqNL-6_000599	1.10662	1.12803	1.09053	1.93581	1.11788	1.02096	0	0.196386	0.0362161	1.10529	0.996997	0.977996
CqNL-6_000600	0.275471	0.173828	0.105938	1.36533	1.04522	0.937169	0.20026	0.374795	0.288488	1.0473	0.691364	0.697896
CqNL-6_000601	19.737	17.6026	14.1442	18.3582	20.8345	17.0612	0.783517	1.02384	1.40259	19.3316	18.4043	19.9092
CqNL-6_000602	1.68877	2.36507	2.74213	3.46476	3.71857	4.79677	1.72787	1.19509	1.90572	7.77267	6.8064	5.49638
CqNL-6_000603	18.5223	12.9469	13.036	1.55852	1.56404	0.802714	0.217974	0.0988193	0.218683	5.38227	4.76594	6.62717
CqNL-6_000604	4.21137	4.35763	3.91348	5.95001	6.8692	6.31796	0.296226	0.280371	0.638698	23.8581	27.3251	24.4588
CqNL-6_000605	4.26133	5.74393	4.79028	14.4356	14.2708	15.9811	12.0157	12.0658	13.962	7.92622	6.61311	4.31161
CqNL-6_000606	196.38	174.606	136.846	261.933	230.449	184.629	3.50515	4.63479	3.87471	188.599	180.169	220.553
CqNL-6_000607	25.1725	21.4882	16.3996	30.3783	29.7872	26.8534	1.71141	1.37532	1.59941	19.0022	18.9617	20.9945
CqNL-6_000608	6.56635	5.81933	6.46595	8.07045	9.17365	8.71143	12.8634	16.4325	14.0353	22.7363	25.5287	23.2004
CqNL-6_000609	1.31958	0.91275	0.903935	0.913718	0.617734	1.08428	0.350515	0.926959	1.43592	4.64485	6.25214	8.86315
CqNL-6_000610	3.79262	3.33758	3.35823	4.42631	4.03877	5.23353	0.676736	0.0325395	0.468055	7.26639	7.50453	5.3151
CqNL-6_000611	6.34911	8.72807	8.64377	50.4332	54.509	62.2099	3.94574	3.76998	4.1714	35.2002	31.3452	38.0851
CqNL-6_000612	43.3716	35.4809	39.3035	3.38613	3.3612	3.56112	0.41237	0.272635	0.301665	7.42464	7.83001	7.22303
CqNL-6_000613	4.06668	3.88214	4.14874	7.58808	7.70398	6.07077	6.29177	5.77353	5.4123	10.9187	11.0206	10.5158
CqNL-6_000614	4.53607	3.19463	4.74566	10.4164	9.57488	7.77068	0.0876287	0.0926959	0.307698	8.17898	8.16812	8.6785
CqNL-6_000615	0.0436726	0	0	2.90306	3.43465	5.45453	0	0	0	1.01592	0.907774	0.488887
CqNL-6_000616	9.85939	12.1354	11.847	17.4022	17.795	19.8374	71.1784	70.9966	67.5537	18.7722	16.2721	14.688
CqNL-6_000617	146.877	149.126	142.272	0	0	0	0	0.0979713	0	6.4033	9.69877	9.36756
CqNL-6_000618	0.167525	1.64802	1.42809	0	0	0	0	0	0	0.273474	0.6145	0.250045
CqNL-6_000619	4.31353	4.36072	3.52307	3.72203	4.58223	3.3626	0.705097	0.559403	0.722128	8.73424	9.28049	8.72886
CqNL-6_000620	0.64514	1.27497	0.336709	8.62796	7.76593	7.62336	0.6365	0.103586	0.114615	10.8888	11.7759	11.2972
CqNL-6_000621	59.3782	64.5582	62.6218	155.679	154.741	161.912	65.5926	69.61	81.2926	73.3827	59.9563	77.109
CqNL-6_000622	0.206682	0.238268	0.188774	0.744185	0.725652	1.41523	0.329399	0.290373	0.192775	0	0.0631775	0.115684
CqNL-6_000623	0.125808	0.425434	0.0766047	1.30089	0.981569	1.42427	0	0	0	0	0	0
CqNL-6_000624	0.351913	0.5842	0.385705	9.78598	10.7411	11.2966	10.5442	9.57181	6.30208	19.9917	19.2337	21.1548
CqNL-6_000625	3.58789	4.21376	4.01946	2.42225	2.93929	3.65443	1.0126	1.03965	0.906334	14.0362	14.326	13.6809
CqNL-6_000627	0.395977	0.365194	0.663056	0.0731162	0.0926839	0.18076	0.175302	0.129808	0.246221	7.69627	9.60252	9.3641
CqNL-6_000628	2.54771	1.93007	2.61783	2.26814	2.30012	2.24294	1.45015	1.63627	1.86708	6.62836	6.23018	5.19472
CqNL-6_000629	3.83649	4.23325	4.44266	4.40219	5.00306	4.91621	2.3293	1.7325	2.30036	36.9898	33.7576	32.4021
CqNL-6_000630	30.48	29.7064	32.8578	6.32315	5.96891	5.72075	25.4177	21.7693	22.1807	17.8782	18.0215	21.3422
CqNL-6_000631	0.21259	0.0392127	0.155336	0.0471051	0.398077	0	37.36	39.1381	34.8982	0.312335	0.415894	0.571155
CqNL-6_000633	2.02594	2.96754	2.02456	3.9081	4.59696	4.38694	1.54478	1.12513	1.36349	6.24481	6.70281	6.08336
CqNL-6_000635	373.582	413.491	402.254	0.0426511	0	0	0.204519	0.0865384	0.0957528	12.7733	15.0157	15.1266
CqNL-6_000636	16.4261	16.217	17.3491	7.73628	7.65567	7.01611	1.61458	1.74861	2.74471	10.0998	8.6265	9.80156
CqNL-6_000637	75.5452	70.1349	70.5819	2.475	1.70742	1.94802	0.242205	0.46118	0.113397	7.25646	7.46981	7.96176
CqNL-6_000638	2.34467	2.21728	1.91323	3.71844	3.59926	3.45546	8.44737	10.1665	9.01404	8.64107	8.41131	8.51367
CqNL-6_000639	2.7688	2.4209	2.46321	2.90817	3.36664	2.75767	1.37541	1.49536	1.78874	10.3899	11.2114	8.37268
CqNL-6_000640	62.6802	78.0908	76.6671	0	0	0.602378	1.36311	0.205991	0	1.57072	2.465	4.71881
CqNL-6_000641	3.24121	3.0019	2.93528	25.4558	27.1828	21.9078	0.131331	0.293286	0.290355	37.4466	43.2574	50.5352
CqNL-6_000642	4.28193	4.73887	4.32501	14.5107	12.4514	13.908	5.51299	5.20897	4.19741	8.07958	7.69929	9.02278
CqNL-6_000643	11.7455	11.082	12.4087	56.4583	59.3676	56.8985	3.19179	3.37636	2.65886	37.5413	47.3524	43.1715
CqNL-6_000644	8.74157	9.1171	8.03773	1.75494	2.05982	1.92827	0.467513	0.560487	0.255363	6.03364	6.74297	6.69889
CqNL-6_000645	0.153227	0	0.0699751	2.63125	4.82981	5.20403	25.7501	31.2575	27.4717	0.812931	0.874302	0.457408
CqNL-6_000646	3.64029	4.17494	3.68067	6.56297	7.06802	7.6674	2.09804	2.64209	2.78978	7.05539	6.98033	6.66147
CqNL-6_000647	0.468376	0.265825	0.493608	0.079832	0.134929	0	0.0382808	0	0.0224031	0.727835	0.859026	0.604983
CqNL-6_000650	5.05082	5.36634	4.80021	1.09646	1.34197	1.12167	0.145041	0.0767138	0.148544	3.48886	4.00582	2.06297
CqNL-6_000651	99.2037	147.004	120.526	34.4344	35.2336	43.5497	3.45415	3.211	2.63404	20.444	27.7042	21.229
CqNL-6_000653	0.073019	0	0.0333461	5.50098	6.11862	6.15985	0	0	0	0	0	0
CqNL-6_000655	2.14667	2.13125	1.77853	4.47062	3.76706	4.17677	1.38346	1.70078	1.40046	15.2236	16.4512	17.4649
CqNL-6_000656	25.7665	28.2609	21.8597	0.498124	0.712387	0.49259	0.183738	0.0388725	0	1.31268	1.90297	1.70354
CqNL-6_000657	193.856	148.433	146.163	0.0533858	0.135346	0	0.0511988	0	0	0.471973	0.589183	1.02491
CqNL-6_000658	5.2414	7.09441	7.64583	8.14634	7.55512	7.84928	7.97287	7.79819	8.11269	13.2499	12.5868	13.0012
CqNL-6_000659	59.6122	65.756	55.5242	75.9026	67.9585	64.3701	9.11338	7.8328	8.13348	62.8772	61.4828	65.892
CqNL-6_000660	10.5251	8.67364	8.56294	10.9093	8.50163	10.7881	8.2697	12.7242	8.02948	12.85	14.5993	11.7162
CqNL-6_000662	12.9045	13.6587	15.3333	15.1252	15.0629	13.7151	7.58594	7.31974	6.89926	11.222	10.6467	10.5306
CqNL-6_000663	2.24113	2.53091	1.7963	3.57237	4.17514	2.98148	0.388768	0.411249	0.284399	3.02387	2.99189	2.15041
CqNL-6_000664	12.8291	12.9537	11.9869	8.94449	9.2846	8.15851	1.09674	0.828685	0.504307	6.18349	6.35558	5.94263
CqNL-6_000665	3.41289	4.03839	3.82295	13.9829	11.2741	9.73574	12.0417	8.7574	11.3716	10.4068	10.7867	4.32511
CqNL-6_000666	0.0508938	0	0.139452	0.507461	0.190598	0.780614	9.57121	10.7539	8.54446	7.41495	6.96952	8.43191
CqNL-6_000667	9.29559	8.03715	10.8057	11.4102	11.7195	9.1425	1.62739	1.95894	1.05092	6.72504	7.23273	6.08978
CqNL-6_000668	19.8913	21.9018	20.1512	46.3265	48.1442	42.3479	19.0118	20.3846	19.3144	49.1748	42.6947	47.6068
CqNL-6_000669	2.43753	3.8119	4.35587	2.5831	2.23255	2.38024	18.0166	19.3562	20.6264	5.44966	4.98889	5.63529
CqNL-6_000670	2.79781	2.01301	1.99356	4.00097	4.77448	4.73913	2.95159	2.3417	4.49114	3.59548	2.79008	3.33188
CqNL-6_000671	7.20936	6.25111	6.35958	9.42075	10.3266	10.5312	12.6356	11.5657	12.5673	10.4863	12.4313	8.69124
CqNL-6_000672	7.43793	8.6345	8.56506	2.58887	3.36036	3.24615	3.73233	5.08111	4.46352	6.97476	7.48838	4.65042
CqNL-6_000673	0.339583	0.430628	0.252004	1.8811	1.90762	1.44165	0.0676513	0.238544	0.105578	0.93546	0.726614	0.712766
CqNL-6_000674	0.300606	0	0.0549119	10.3242	14.0159	14.9519	0	0.0675727	0	0.73608	1.02914	0.33651
CqNL-6_000675	12.6176	9.19178	9.93055	23.1246	20.2649	18.1251	0.249584	0.33945	0.375594	14.2566	13.0068	18.2193
CqNL-6_000676	1.29621	1.74615	2.04854	1.53286	1.43175	1.64348	2.5997	3.0283	2.46325	6.27659	7.19425	5.49432
CqNL-6_000677	0.193182	0.356329	0.352888	3.85243	4.5217	1.05823	2.05256	1.30275	1.20122	3.54777	3.30686	4.10886
CqNL-6_000678	8.90277	9.31087	11.4808	1.5419	1.44781	1.33115	2.55844	3.20297	1.92311	1.00073	2.29593	1.68162
CqNL-6_000679	0.762426	1.23052	0.696365	23.6511	30.1592	30.6972	1.0126	0.856922	0.474083	1.16682	0.233055	0.320058
CqNL-6_000680	0	0	0	0	0	0	0.275829	0.0583558	0.258277	0.0635678	0.0634834	0
CqNL-6_000681	1.27345	0.833482	0.937991	2.63963	3.15376	3.60042	11.479	10.296	10.9325	3.87264	2.91318	3.54087
CqNL-6_000682	5.57829	6.16754	5.51208	16.4803	13.744	12.2586	2.39157	2.41987	1.74445	15.5764	15.8349	17.8937
CqNL-6_000683	1.62273	1.28278	1.2704	9.11743	10.5265	10.54	0.492615	0.390826	1.15317	0.567643	0.992057	0.648767
CqNL-6_000684	0.157093	0	0.0717409	0.0870208	0.14708	0.516324	0.333823	0.9711	0.390727	0.8655	0.288117	0.43964
CqNL-6_000685	3.56605	5.36598	3.64277	8.99323	10.2359	9.04754	7.72743	7.11953	6.24373	14.3044	14.2854	12.6588
CqNL-6_000686	0.218809	0.161439	0.23982	1.26056	1.22917	1.10272	0.139491	0.196742	0.489805	6.42943	6.36739	7.05434
CqNL-6_000687	0	0	0	1.8416	1.71194	1.03198	0	0	0	0	0	0
CqNL-6_000688	0	0	0	2.0885	1.50021	1.60061	0	0	0	0	0	0
CqNL-6_000689	0	0.0521801	0.0516761	0.125365	0.953495	0.247945	0.721376	2.98877	0.844342	0.831246	0.622607	0.506688
CqNL-6_000690	2.83808	3.05369	3.1052	6.71432	6.67059	7.579	4.46036	5.34961	6.06629	5.8998	6.43417	5.99006
CqNL-6_000691	4.61935	4.59913	4.67457	6.9787	7.12625	5.866	2.5098	2.33045	3.23139	11.9539	12.0022	10.7241
CqNL-6_000692	3.44623	3.0459	4.5903	2.54536	3.62988	2.35976	0.0762839	0	0.357149	4.21931	3.51143	3.37561
CqNL-6_000693	1.36538	1.2386	1.10397	65.1449	96.0019	109.715	0.30917	0.578624	0.612398	2.00053	1.8884	1.92937
CqNL-6_000694	35.9862	28.9848	26.0754	29.0472	28.5583	24.7819	0.54622	0.539286	1.02293	21.6518	22.0002	23.5184
CqNL-6_000695	3.37565	3.54876	3.00329	4.34053	4.35588	5.57618	2.84329	2.69317	2.3709	6.48843	6.84337	7.4206
CqNL-6_000696	30.1353	33.8344	37.7548	54.4772	61.5039	66.5659	13.9758	12.012	12.3964	28.0254	27.7997	25.797
CqNL-6_000698	7.65734	7.94018	7.25108	5.80917	4.67067	4.45172	1.68133	1.59769	1.96793	12.7245	12.7404	13.5409
CqNL-6_000699	3.08397	2.75534	3.25687	4.00393	4.15062	4.22342	4.1471	2.70797	3.47572	9.91144	8.07181	11.3279
CqNL-6_000700	0.326547	0.564677	0.335534	0.542665	0.305731	0.402477	0.086739	0.0917548	0.203049	70.4647	71.6189	89.6051
CqNL-6_000701	0	0	0	3.76496	2.67933	1.04509	0	0	0	0	0	0
CqNL-6_000702	0	0.0593584	0	4.3853	4.54957	3.9135	0	0.072339	0	0	0	0
CqNL-6_000703	0	0	0.104984	0.127344	0.215232	0.209882	0.203545	0	0	0	0	0
CqNL-6_000704	0.279694	0.128976	0.298037	0	0	0	0.198117	0.0523933	0	27.7945	28.5555	33.867
CqNL-6_000705	7.73032	8.30727	7.06052	7.5217	8.24453	6.11253	0.0714215	0.0755515	0.501576	1.48139	1.39723	2.63371
CqNL-6_000706	19.1819	24.163	23.3599	20.6467	21.9015	20.8445	2.40262	2.10335	3.10309	16.0385	18.8774	14.1408
CqNL-6_000707	0.530773	0.522145	0.58174	2.27374	3.31293	2.01588	147.641	146.117	154.062	26.4268	26.0456	25.1927
CqNL-6_000708	2.79227	2.52568	2.89365	6.75221	5.6559	4.41224	1.4834	1.75023	1.43575	40.8924	43.4971	37.6295
CqNL-6_000709	6.69829	8.18328	8.62069	7.9992	8.34819	8.24391	7.3018	8.45732	6.54508	19.0644	19.2518	19.9631
CqNL-6_000710	6.01125	6.91918	6.02241	38.0743	41.7524	44.518	2.67361	2.38303	2.26009	11.5245	11.7371	9.49394
CqNL-6_000711	10.6661	11.1177	8.57489	14.2171	14.9793	11.3203	0.177073	0.124875	0.414515	17.1396	15.8942	17.5991
CqNL-6_000712	3.59038	3.78702	3.15113	7.64914	8.76699	11.1857	0.627027	0.440644	0.641531	5.41138	5.11153	5.09561
CqNL-6_000714	15.9242	15.0904	16.0122	9.76523	9.48346	8.16289	11.6936	14.6138	12.4151	24.5642	22.8049	26.0577
CqNL-6_000715	0.107216	0	0	0	0	0	0.227835	0.120505	0.266671	0.787605	0.524373	0.720131
CqNL-6_000716	29.6188	25.3439	28.6027	18.8612	21.2153	19.9719	4.47253	4.80747	4.89719	11.492	13.0332	12.7685
CqNL-6_000717	1.2133	2.30647	1.99019	8.47669	8.87904	9.57615	41.2523	41.3556	36.2747	9.0038	7.69	8.17701
CqNL-6_000718	7.19524	7.81852	7.1574	15.2721	16.3079	15.961	5.41202	4.68407	3.6324	20.1044	19.5987	17.8238
CqNL-6_000719	3.2289	4.73408	3.83135	2.78231	2.94557	3.59799	7.096	9.49149	8.40856	5.00067	6.54623	5.06656
CqNL-6_000720	0.667782	0.41058	0.638965	0.140919	0.506127	0.4529	0.946026	1.17943	0.751373	1.12904	1.55523	0.818735
CqNL-6_000721	0.127892	0.2359	0.0389369	0.18892	0.23948	0.0934105	0.679427	0.479144	0.477146	7.98566	6.61982	7.01519
CqNL-6_000722	0	0	0.0777193	0	0	0	29.3834	26.3006	23.9158	330.357	321.387	324.821
CqNL-6_000724	14.9853	16.8806	15.5444	0	0.20043	0.234537	1.13728	0.601521	2.12982	3.53833	3.79538	3.35502
CqNL-6_000727	9.85697	10.5978	8.31584	18.5647	17.4616	15.204	0.496091	0.262389	0.612914	11.8141	13.5111	12.6894
CqNL-6_000728	2.343	2.42622	2.62805	11.1117	11.9689	11.4837	564.928	648.138	668.076	74.1305	60.1102	44.3122
CqNL-6_000729	14.4608	16.187	15.8912	9.21522	9.50234	9.90709	2.75672	1.92979	2.23017	34.4752	36.109	37.7578
CqNL-6_000730	1.47845	1.14155	0.847892	0.380919	0.450672	0.6027	0.51144	0.0386439	0.555862	2.31525	3.15297	1.92445
CqNL-6_000733	0	0.155148	0.09219	0.335476	0.472509	0.921525	0	0	0	0.247156	0.0411381	0.263646
CqNL-6_000734	0.279999	0.516464	0.415574	13.242	12.3211	12.2321	1.63624	4.52384	3.98266	4.39225	6.61172	3.44785
CqNL-6_000735	8.18216	7.09279	6.46974	25.2728	23.6044	23.5983	4.45429	5.9467	4.96189	10.053	11.1356	9.35361
CqNL-6_000736	57.9473	61.3685	45.3655	29.8942	32.8361	30.6006	1.14141	1.20741	1.41456	45.1829	39.5598	42.5146
CqNL-6_000737	0.741126	1.16197	1.10562	0.109478	0.0925178	0	0	0.0555321	0	3.0246	2.17482	1.96349
CqNL-6_000742	0.0822631	0.101157	0.0500902	0	0	0	0	0	0	0.0671445	0.0335277	0.0613922
CqNL-6_000744	0.532139	0.763421	0.540035	0	0	0	0	0	0	0.916942	0.747039	0.507445
CqNL-6_000745	1.11896	1.26563	1.34982	0	0	0	0	0	0	1.11149	0.980941	1.22897
CqNL-6_000746	2.30741	1.83247	1.52207	0.0710096	0.0800121	0.163848	0.0227002	0.0720387	0.0797092	14.0466	14.3676	13.2259
CqNL-6_000747	3.67192	4.64654	3.24977	15.2631	15.2172	17.2142	30.6367	28.1533	31.682	17.1809	16.2184	16.5057
CqNL-6_000748	47.7285	42.7758	43.4267	8.67179	7.97601	8.17659	1.00572	1.92316	0.362202	26.5655	28.1328	36.1492
CqNL-6_000749	3.48005	3.02072	3.08503	24.4371	22.0888	25.1748	79.3886	84.5546	66.3815	44.7375	48.1823	43.6547
CqNL-6_000751	4.67056	4.87956	4.43251	7.317	7.82329	5.9165	1.31816	0.779213	0.726048	19.3886	21.9059	19.2389
CqNL-6_000752	0	0	0	11.0864	10.3018	7.11902	0	0	0	0	0	0
CqNL-6_000753	1.70895	2.5893	2.63862	13.6139	13.1049	12.2144	3.15596	3.01833	3.08671	8.91723	8.45763	8.69987
CqNL-6_000754	0	0	0	0	0	0	4.54504	13.499	3.98984	0	0.502915	0.0920884
CqNL-6_000755	0.991595	1.1758	1.50407	0.843548	0.646555	0.795378	0.75255	0.676657	0.550519	0.607018	0.714464	0.693768
CqNL-6_000756	0.319254	0.0981452	0.0971973	0.353697	0.448356	0.349768	0	0	0	0.195436	0.910822	0.655206
CqNL-6_000757	6.03918	6.39634	6.25404	11.8512	12.8217	12.4279	1.79541	1.33772	1.57152	14.9857	15.6306	15.5935
CqNL-6_000758	13.1104	14.9603	12.8877	129.862	150.105	162.745	19.242	15.6094	14.0935	8.97788	10.3244	9.4525
CqNL-6_000759	16.9875	20.5468	25.6898	38.566	38.8491	53.0875	2.95889	3.44299	1.73163	9.88769	8.85305	14.0285
CqNL-6_000760	10.0068	21.622	15.1459	21.5394	21.6825	24.1192	4.86047	3.21346	3.91118	3.15042	2.09749	2.56047
CqNL-6_000762	0	0.640526	0.31717	0.0961809	0	0	0.830166	1.36604	0.431857	0	0.318445	0
CqNL-6_000763	5.87292	6.56106	6.2212	7.07669	7.99276	6.69958	2.34804	2.24564	2.25886	14.1213	13.6954	16.0632
CqNL-6_000764	16.8816	16.0348	18.4412	42.004	39.12	38.3421	2.26444	1.44984	1.81346	9.81932	9.94343	11.3639
CqNL-6_000765	0.113257	0	0	1.5057	1.37848	1.24081	0.361005	2.41858	0.845086	0.138663	0	0
CqNL-6_000766	8.72053	10.6069	8.77297	15.6822	14.2586	12.3233	6.64704	7.10244	7.85869	14.6999	16.4575	12.238
CqNL-6_000767	5.1754	4.9515	5.08039	5.57299	5.29835	4.87519	0.462521	0.326178	0.541363	6.69168	7.2742	8.93396
CqNL-6_000768	0.240036	0.073792	0.0730793	0	0	0	0	0	0	0	0	0
CqNL-6_000769	0.0673257	0.0620918	0.0614922	0.111884	0.220619	0.184402	2.18177	2.19443	2.21877	3.21472	5.10379	4.25823
CqNL-6_000770	0.158578	0.24375	0.0965584	1.81542	2.22704	1.56361	0.954771	0.712928	1.9721	9.57811	10.6641	8.52086
CqNL-6_000772	0	0.0853651	0	5.94771	8.40608	7.09853	0	0.104033	0.11511	0.226649	0	0.310848
CqNL-6_000773	1.05853	1.10936	1.626	2.45207	1.26134	1.79227	0.204489	0.0540784	0.119673	2.53306	2.17672	3.07012
CqNL-6_000774	5.93773	6.43266	7.55465	4.39513	4.66102	3.03957	4.21508	8.56792	6.41688	6.6983	10.4304	6.55984
CqNL-6_000775	7.45684	7.28692	6.81073	13.7617	15.2653	13.1432	7.73816	6.96973	7.92807	22.8476	23.644	21.9283
CqNL-6_000776	45.425	48.6281	47.4629	70.1781	71.9729	70.2329	49.6444	57.1474	52.1458	38.1188	33.1933	39.1659
CqNL-6_000777	2.09969	2.3855	2.44584	5.5627	4.72944	4.56742	1.06696	0.71824	0.491967	2.45894	3.23702	3.06584
CqNL-6_000778	2.48789	3.00468	2.97566	9.90955	7.98618	10.5782	17.6226	20.0397	23.0575	11.8939	11.0814	11.2728
CqNL-6_000779	65.47	72.2987	71.8174	19.4756	17.4371	17.021	3.98795	2.88357	3.30877	15.7637	16.8466	18.7213
CqNL-6_000780	12.7357	14.0814	15.5977	5.61181	6.50393	5.47019	0.0768845	0.325322	0	8.85945	10.0864	9.39653
CqNL-6_000781	0	0	0	13.479	13.3842	10.3301	0	0	0.189129	0	0	0
CqNL-6_000782	0	0.134304	0	3.18638	3.51081	5.26493	196.154	199.927	199.845	15.1548	10.4162	7.66183
CqNL-6_000783	2.0248	1.9063	2.23465	4.53324	3.94945	3.51236	10.0845	12.0426	7.71161	3.25371	3.81675	3.21108
CqNL-6_000785	1.51142	1.02366	1.31575	2.32857	2.14472	1.99223	0.0250919	0.0265429	0	3.26723	3.00302	2.53791
CqNL-6_000786	18.849	22.8231	24.713	33.0079	34.1564	27.4452	34.8858	37.7915	35.3882	58.2887	60.3673	53.4993
CqNL-6_000787	6.69644	6.2771	6.8515	22.581	21.4468	22.8513	18.5067	19.7825	17.9753	26.9703	24.0711	22.8574
CqNL-6_000788	1.60146	1.48948	1.51228	2.30049	2.27447	2.54257	4.94603	5.15577	4.45578	2.89121	2.05767	2.2789
CqNL-6_000789	11.0528	11.5107	9.07425	13.5523	16.3363	10.7486	0.13195	0.418742	0.154443	16.4971	17.7659	15.2228
CqNL-6_000790	41.7245	44.713	42.6157	16.9931	17.0971	17.6269	5.84069	5.12358	4.70204	39.1669	41.8034	43.0458
CqNL-6_000791	0.290756	0	0.995861	2.65753	1.02083	1.03527	0	0	0	0.0889949	0	0.0813707
CqNL-6_000792	0	0	0	0	0	0	8.54379	7.8328	5.00009	0.328169	0	0.300055
CqNL-6_000793	12.093	11.9577	11.6145	13.9962	12.4505	12.9756	100.671	93.1809	119.899	24.3201	22.2554	20.5619
CqNL-6_000794	4.06149	3.7709	4.40668	0.150996	0	0.0298637	0.086886	0	0	0.166866	0.0333288	0.183084
CqNL-6_000795	3.02861	3.10684	3.62416	7.64376	8.79478	7.91372	2.73608	2.73047	2.71908	7.29705	7.54479	6.74443
CqNL-6_000796	5.80754	15.0382	8.97658	466.472	475.768	591.724	514.289	756.167	421.396	183.775	143.656	238.543
CqNL-6_000797	0	0.0911348	0	331.718	340.836	407.388	0.104993	0	0	0.60492	0.36247	0.663715
CqNL-6_000798	0.825962	0.205087	1.16061	3.94185	3.45016	3.51521	0	0.0357051	0	0.0388941	0.0388425	0
CqNL-6_000799	15.339	13.0764	13.4138	27.6001	27.2627	31.2266	12.5604	13.2052	13.3035	28.725	28.2878	27.3195
CqNL-6_000800	1.89696	2.03786	2.2657	4.2956	4.54743	4.79599	8.63793	7.16936	7.33649	6.55912	5.76029	6.27723
CqNL-6_000801	0.238258	0.54934	0.761649	4.2564	4.57295	5.3185	0.917667	0.368209	0.925943	1.16682	0.83754	1.00018
CqNL-6_000802	4.29722	3.58346	3.40784	14.7386	17.0569	19.1137	0.710844	0.173527	0.128002	0.661588	0.0629248	0.345663
CqNL-6_000803	0	0	0	2.03971	2.53489	0.949202	5.52326	5.84265	3.23238	9.41414	10.0637	4.9706
CqNL-6_000804	0.164106	0.302698	0.249812	2.06053	2.86805	1.67805	3.08042	2.95113	3.12931	6.7643	6.15336	5.93986
CqNL-6_000805	1.64948	2.85234	1.82042	3.57873	4.05388	3.68957	0.365119	0.463479	0.51283	5.30119	4.95802	6.77046
CqNL-6_000807	0.0768575	0.141765	0	0.383172	0.719583	0.842034	0	0.0431916	0	0.611641	0.328908	0.30113
CqNL-6_000808	0.269387	0.314697	0.262449	5.39201	5.78415	5.824	0.438877	0.100925	0	2.19879	1.97628	1.40729
CqNL-6_000809	0	0	0	0.406097	0.772168	0.301189	0	0	0	0.673167	0.224091	0
CqNL-6_000810	11.4657	11.6349	13.685	20.4592	21.5013	21.8253	4.42013	3.91545	3.07051	19.8765	20.3463	20.7483
CqNL-6_000811	8.86242	7.52284	7.95358	2.29588	2.72455	2.4636	0.351355	0.297338	0.219332	5.53321	6.52322	5.79955
CqNL-6_000812	5.34335	2.80217	2.48803	5.91982	4.41419	4.47663	5.56599	4.47477	4.43005	23.7308	16.5254	15.9508
CqNL-6_000813	0	0	0.0986663	5.0266	3.64105	3.49137	0.860836	0.728492	0.537373	0	0.066042	0.181393
CqNL-6_000814	3.37001	3.52243	2.12041	7.55014	8.13338	6.72784	4.53547	4.37689	4.74979	11.5528	13.4603	15.4254
CqNL-6_000815	30.6948	36.0201	38.3822	33.1697	31.2636	32.683	100.992	124.719	117.201	33.4526	33.1773	35.2064
CqNL-6_000816	15.3909	11.7259	15.4835	1.87813	1.92132	1.61289	0.663596	0.651828	0.887672	5.51651	6.70921	5.04391
CqNL-6_000819	11.6406	9.94463	11.7512	11.8105	9.75138	7.92041	20.5702	23.9632	23.6195	35.5548	45.995	31.4114
CqNL-6_000820	4.49607	4.46188	4.20019	6.23115	6.08213	5.28166	0.0363276	0.134499	0.0850401	25.7651	26.3998	25.1845
CqNL-6_000821	20.2095	22.5937	25.1121	4.36081	4.4003	3.79746	1.43567	1.25457	1.53427	10.4295	11.7086	10.654
CqNL-6_000822	3.0716	3.15351	4.55225	7.70487	10.1467	9.3971	1.53942	1.43303	1.00903	6.38599	8.29076	9.27736
CqNL-6_000823	3.71217	3.54442	4.54729	5.99965	6.58309	6.50716	0.139206	0.343598	0.162936	8.44818	10.0923	12.2711
CqNL-6_000824	2.14126	2.39798	2.06749	15.352	14.6635	14.3772	12.4805	9.00777	11.9831	9.73739	11.6694	10.2729
CqNL-6_000825	167.746	137.921	119.549	216.401	201.502	173.825	4.45577	5.77093	4.31266	140.933	135.618	152.573
CqNL-6_000826	2.82913	2.80428	3.06699	6.18084	6.04024	5.88043	1.43274	2.22882	1.38104	7.41314	8.79343	7.7844
CqNL-6_000827	18.4398	22.5462	23.8596	15.6314	18.1799	17.7152	24.379	24.572	20.5433	11.8013	12.8958	15.9899
CqNL-6_000828	14.4082	20.8119	20.9074	33.7689	29.8296	33.3493	52.9554	63.4531	61.6289	37.4672	41.8837	32.5763
CqNL-6_000829	16.3217	14.356	13.5732	33.877	28.7232	27.7056	4.06784	5.26559	4.38536	25.534	27.5327	29.324
CqNL-6_000830	2.05167	1.34283	1.02762	1.97972	2.57151	1.55893	1.54702	0.967013	0.905366	5.87463	6.95927	5.29726
CqNL-6_000831	9419.92	10208.8	10378.9	0.577723	0.133152	0.259684	2.21622	1.11891	1.35596	3.01809	2.95612	13.3731
CqNL-6_000832	7.70179	8.39314	8.53755	14.0936	15.2537	13.1978	3.47959	3.40335	3.41782	11.3839	11.731	13.2088
CqNL-6_000833	0.322455	0.892162	0.294515	1.78622	0.905701	0.176637	0.342608	0.36242	0.40101	1.57916	1.1828	1.98532
CqNL-6_000834	1779.98	2034.24	1475.88	0.138928	0.176108	0.343461	4.86313	4.43965	2.72909	44.677	61.9435	77.207
CqNL-6_000835	1.16963	1.03376	0.801215	9.39468	9.49065	7.74193	1.34629	0.766848	0.666679	10.6207	11.2025	7.69231
CqNL-6_000836	9.85975	8.18181	8.52263	16.5253	18.0322	14.3777	3.22338	4.28805	3.71568	14.801	16.1021	17.7782
CqNL-6_000837	0.0351145	0	0	6.73019	5.81908	4.69342	0	0.0789332	0	0.0859831	0.085869	0.0786169
CqNL-6_000838	0.264188	0.24365	0.0804323	0	0	0.0482397	0.0467833	0.247443	0.438064	0.377361	0.107674	0.197161
CqNL-6_000839	1.15725	1.7265	1.83418	4.37424	3.44166	4.73584	7.95613	9.71688	7.74617	5.00067	6.1593	5.71533
CqNL-6_000840	0.392472	0.444225	0.439935	0.454579	0.400859	0.527707	3.48765	3.54897	3.2391	6.35588	6.10751	6.74998
CqNL-6_000841	0.263338	0.312257	0.240521	1.12532	1.09187	0.906738	0.119913	0.0422823	0.187138	5.02041	4.36978	4.16918
CqNL-6_000842	4.36868	3.32167	2.95454	5.68978	6.71294	5.99193	0	0	0.207365	6.0428	6.27943	7.95168
CqNL-6_000843	15.5225	11.7051	11.2795	0.413559	1.0776	0.988331	30.209	34.5082	26.4221	10.4735	14.187	14.5558
CqNL-6_000844	5.61678	5.53088	4.80948	10.1444	10.8736	9.77529	2.39335	2.72903	2.61942	11.1389	11.9111	12.4115
CqNL-6_000845	57.3245	50.5477	51.4564	133.741	129.881	132.957	35.9573	40.6426	34.6018	114.577	121.181	130.33
CqNL-6_000846	3.47308	5.40222	4.30844	58.8365	57.7539	52.9013	10.74	11.2736	11.2814	8.21877	7.51066	7.83382
CqNL-6_000847	0.252132	0.116266	0.032898	0.778144	0.910518	0.907615	0.593186	0.283382	0.246365	0.352791	0.572524	0.342728
CqNL-6_000848	1.17736	1.9907	1.55328	23.0803	25.9962	28.8076	0	0	0	12.9733	13.8358	13.0334
CqNL-6_000849	6.16006	4.20695	5.23461	165.303	156.705	150.183	2.11265	1.44606	2.0364	19.0935	17.352	24.3972
CqNL-6_000850	4.18836	3.72675	4.55283	3.98668	4.5013	4.00702	0.344729	0.397815	0.476854	4.04456	4.03919	3.599
CqNL-6_000851	4.06859	4.01189	4.55743	13.4942	17.9921	15.9515	4.92101	4.34277	5.37798	10.6518	10.1683	10.8277
CqNL-6_000852	0	0	0.503909	42.7865	64.0515	85.7103	0	0	0	0.135095	0.134916	0
CqNL-6_000853	260.469	234.864	241.587	8.61566	7.6496	7.81893	0.732138	0.553197	0.6121	16.9935	15.2859	19.119
CqNL-6_000854	8.05108	6.69723	7.93023	16.5276	16.3321	18.0736	9.0994	9.89173	8.44187	11.1134	13.2219	13.8283
CqNL-6_000855	1.40882	1.0797	0.797426	1.93453	1.43049	1.76087	1.32821	2.20789	1.62865	1.1904	1.69831	1.35497
CqNL-6_000856	1.06238	0.935923	0.811024	1.59861	1.48457	0.851229	10.8161	4.65147	8.02578	1.39777	1.51224	1.61528
CqNL-6_000857	1.53591	1.51534	1.6312	2.05777	1.60522	1.91751	0.189757	0.160584	0.399785	4.67928	4.67306	4.87818
CqNL-6_000859	12.849	15.7093	14.8241	32.5445	33.0825	33.0627	16.0322	14.2515	14.8229	26.5467	30.2841	25.9285
CqNL-6_000860	1.38629	1.1153	1.42781	0.0653554	0	0.0646293	149.017	133.434	139.975	21.4867	20.5566	12.3489
CqNL-6_000861	0	0	0	0	0	0	1.06465	1.80194	0.747677	0.73608	0.735103	0.22434
CqNL-6_000862	0	0	0	0	0	0	1.33393	1.80616	1.4364	0.307418	0.491216	0.787028
CqNL-6_000864	6.4	6.13746	6.73529	15.0278	15.6747	16.7164	11.0679	10.1581	11.3702	19.8553	19.4074	21.0234
CqNL-6_000865	15.0065	12.9788	14.143	5.22226	5.37265	4.16633	0.532286	0.691036	0.31151	4.73957	4.95602	6.24538
CqNL-6_000866	31.8874	34.8755	31.3915	5.17622	5.08516	4.79879	0.961807	0.623583	0.83524	11.226	11.9966	11.4737
CqNL-6_000867	1.05459	1.49132	2.7612	1.55781	0.921538	0.693229	0.373499	0.0790194	0.0874333	2.66839	1.11752	1.33795
CqNL-6_000869	0.6436	0.698314	0.774558	4.87381	6.16753	6.25478	11.0941	9.44634	8.77605	9.99339	10.1931	10.3663
CqNL-6_000871	0	0	0	0	0	0	0.177303	0.187556	0.415053	0.510769	0.306054	0
CqNL-6_000872	1.11587	0.990528	0.904523	2.9052	3.27786	2.67426	0.563164	0.470313	0.537737	6.86508	5.91796	6.35502
CqNL-6_000873	0	0	0	0	0	0	57.068	56.9505	66.1164	151.093	163.15	153.52
CqNL-6_000874	0.0983635	0.0907167	0.0898406	0	0	0	12.2278	11.4977	20.3062	1.08386	0.360807	0.330335
CqNL-6_000875	8.52845	1.83798	2.19498	0	0	0	229.122	234.531	255.421	3.62406	5.55429	4.88836
CqNL-6_000876	23.7886	17.6647	18.0807	0.0927995	0.104564	0.214127	93.7741	91.8848	83.7862	69.4624	73.0913	82.8588
CqNL-6_000877	3.90397	3.65983	4.19264	5.84609	6.44666	6.22766	1.50421	0.94025	0.853633	9.37563	9.65168	10.2053
CqNL-6_000878	13.0819	14.6259	15.95	57.2211	58.3803	63.4811	5.57293	6.48471	5.52528	24.5536	22.3707	24.4534
CqNL-6_000879	2.84187	4.05056	4.48337	16.0286	18.8669	24.3419	1.9215	2.90373	4.17678	11.7034	11.0561	12.7252
CqNL-6_000880	8.02564	8.52808	7.85383	8.78104	9.52091	9.44807	5.50828	4.76229	4.55646	15.2272	18.9859	17.6615
CqNL-6_000881	11.2736	9.39166	8.6809	2.32477	2.65802	2.2764	0.459021	0.300587	0.255841	3.92921	5.45838	4.69801
CqNL-6_000882	9.64946	11.2869	8.38345	16.7745	15.498	13.4081	3.58423	4.23236	4.58545	14.4074	14.9638	15.2808
CqNL-6_000883	27.7633	19.7069	22.8838	3.83441	3.16995	1.89591	0.559594	0.422823	0.748551	6.264	7.63561	6.31694
CqNL-6_000884	2.1563	2.88103	2.8532	13.8742	14.0284	14.235	1.23365	1.02535	0.687593	9.00314	9.4306	7.39627
CqNL-6_000885	30.3367	30.8236	29.9519	62.8518	59.9082	62.5291	5.52387	8.15493	4.26295	31.4063	26.4049	33.6402
CqNL-6_000887	3.75792	3.52659	3.73339	6.19025	5.95655	6.13954	11.4005	10.3554	11.4786	6.71977	6.58993	6.93746
CqNL-6_000888	22.1714	16.8971	17.8811	4.26531	2.93988	3.35041	3.13321	3.49852	3.97291	5.98393	7.41156	7.79429
CqNL-6_000889	192.815	171.581	172.461	23.0834	25.766	20.5443	8.11718	9.26959	8.96102	26.9975	27.7047	31.7791
CqNL-6_000890	1.3402	1.23602	2.75418	1.48479	1.56847	3.30367	0	0	0	4.92253	4.50633	5.62602
CqNL-6_000891	3.87803	1.40257	3.19476	1.68487	2.27817	1.083	18.9054	15.0417	20.1422	8.09949	9.76227	8.42706
CqNL-6_000892	1.76697	1.43626	0.95738	4.01474	3.98163	2.85457	2.60928	2.05329	2.16019	4.10669	4.24772	3.98955
CqNL-6_000893	16.2132	13.5057	14.9039	42.5302	40.2507	42.6308	17.0042	18.3402	8.45544	80.0412	71.8775	61.1233
CqNL-6_000894	0.289773	0.267247	0	2.56829	1.35651	2.53976	0.615769	0	1.44147	1.77389	2.48014	1.29753
CqNL-6_000895	8.37855	7.49568	8.59841	49.7847	48.6534	48.4065	1.80045	3.4917	1.79515	10.7191	11.9327	13.946
CqNL-6_000896	4.90131	6.21539	5.59579	102.946	106.5	114.555	16.9248	12.8538	13.2066	39.7553	38.7037	40.6931
CqNL-6_000897	0.0861559	0.0529721	0.209842	1.46358	1.31751	0.755124	0.396676	0.645561	1.00002	0.773541	1.33434	0.771569
CqNL-6_000898	0.169831	0.335633	0.276993	1.88154	2.21472	2.75108	4.4467	5.0038	5.05383	1.32183	1.58706	1.15427
CqNL-6_000899	3.69169	4.67241	5.99036	21.0155	19.7822	22.245	21.0309	20.7021	19.4387	13.3191	13.4455	12.1341
CqNL-6_000900	338.803	294.327	244.954	404.103	369.932	315.467	3.82026	8.27709	5.65667	247.685	243.065	287.761
CqNL-6_000901	259.192	268.674	206.994	232.406	231.879	204.016	3.67393	5.58667	2.68762	153.905	145.685	179.428
CqNL-6_000902	3.78761	4.40083	3.67734	9.31764	11.2249	10.227	12.1681	10.1566	9.93991	16.7599	17.8681	13.7883
CqNL-6_000903	11.8688	11.0275	11.8479	19.3573	17.9696	17.257	14.4389	15.9185	16.4612	26.5236	25.3015	26.4246
CqNL-6_000904	0.0987662	0.182176	0.270625	1.86017	1.29459	1.11813	1.64405	2.14614	2.00618	1.53168	1.93218	1.40046
CqNL-6_000905	14.1779	13.2709	18.5545	22.0374	18.8216	18.5469	35.749	40.1946	33.1585	16.063	26.6499	21.5566
CqNL-6_000906	0.0337335	0	0.0308106	2.27974	1.73707	2.10659	1.43367	1.59241	1.17464	0.949917	1.07239	1.2084
CqNL-6_000907	0	0	0	0.262298	0.25333	0.111164	35.1095	35.9233	42.0617	3.14711	2.64668	1.93095
CqNL-6_000908	10.534	9.7398	8.98474	22.4798	21.833	22.23	18.1698	17.8347	19.0003	24.2517	24.0228	25.2046
CqNL-6_000909	0.264731	0.488302	1.69255	1.75975	2.23071	4.06048	9.00087	7.14102	6.9137	6.48235	6.47374	8.89051
CqNL-6_000910	12.4539	12.7103	11.4584	45.4759	39.4811	34.0352	1.70268	2.39294	1.42351	32.4292	31.7423	33.8026
CqNL-6_000911	40.9485	33.4062	35.1465	2.27063	2.03635	2.9786	0.0444411	0.235055	0.15605	9.4738	11.4557	10.3946
CqNL-6_000912	29.8997	27.4825	34.8489	27.995	29.8789	35.5149	20.1093	21.6116	17.5277	19.9675	23.8799	19.9473
CqNL-6_000913	7.78046	5.82368	7.2093	8.99464	8.70973	9.5124	9.2252	12.737	7.29198	5.59124	5.9285	5.49092
CqNL-6_000914	12.49	8.66835	8.89576	2.43204	3.05929	2.44649	0.388735	0.311956	0.345172	5.69967	6.57138	5.08427
CqNL-6_000915	47.7263	51.0215	60.3521	137.178	140.598	140.957	69.2788	75.9293	70.4715	49.8734	51.3688	39.2046
CqNL-6_000916	165.06	160.204	133.788	185.328	179.648	153.631	49.6021	42.9483	48.3206	109.807	107.089	112.108
CqNL-6_000917	201.143	172.71	166.063	211.614	210.296	176.442	16.8961	17.8225	14.8462	130.937	128.119	144.783
CqNL-6_000918	4.04462	3.89805	4.17441	11.8074	11.4929	12.6511	4.89905	6.38701	4.55211	12.5779	14.7372	12.3833
CqNL-6_000919	11.8542	12.1513	8.37891	16.2281	14.2443	13.6076	0	0	0.0938984	7.67268	9.6012	7.7338
CqNL-6_000920	28.7909	25.9115	29.1351	2.31073	3.29288	2.86752	1.86845	2.29825	1.93265	8.56202	11.7009	9.29349
CqNL-6_000922	0	0	0	17.8582	31.8321	37.8653	0	0.247424	0	0.029947	0.0299072	0
CqNL-6_000923	7.12903	5.7465	6.81895	8.58225	8.51406	7.56442	2.3857	1.76656	3.07161	15.326	18.1883	14.8299
CqNL-6_000924	12.5731	10.8809	10.6185	25.7602	26.2041	24.7665	3.98024	7.30771	6.31872	22.5633	20.9539	24.2936
CqNL-6_000925	2.51264	2.76402	3.23502	7.41208	6.80235	7.42924	2.99133	3.23236	3.08711	6.33791	5.5892	5.59161
CqNL-6_000926	32.6283	37.3298	31.1276	11.5018	12.0342	8.86902	2.42936	2.0142	1.72914	17.5528	22.3652	18.6432
CqNL-6_000927	1.9567	2.24955	1.78715	13.0959	11.6443	12.5686	0.199355	0.180757	0.200004	9.45126	8.29165	9.69176
CqNL-6_000928	2.37886	2.53383	2.57057	8.2406	9.03437	7.8921	0.961177	0.564866	0.833348	6.76848	6.59563	6.37616
CqNL-6_000929	0.739422	1.02291	0.844192	5.73437	7.09596	9.31609	0.392818	0.6233	0	5.43176	4.06841	5.38029
CqNL-6_000930	0.509744	0.517129	0.232788	0	0.143175	0	0	0	0	0.312046	0.747917	0.456501
CqNL-6_000931	0	0	0	4.25827	2.841	5.24524	1.21798	0.606313	0.251577	0.0825582	0	0.0754854
CqNL-6_000932	0	0.167595	0	0.201328	0	0.398182	1.73772	0.204245	0.451986	0	0	0
CqNL-6_000933	0	0	0	0	0.21133	0.989169	2.39826	0.507388	0.280707	0	0	0
CqNL-6_000935	1.18942	1.75045	1.10947	1.00933	0.92405	1.02584	0.0268884	0	0	1.20836	1.14487	1.35981
CqNL-6_000936	3.76046	4.23588	3.01513	6.32875	5.59021	6.19555	4.23949	3.48447	3.5699	11.141	10.6349	9.86525
CqNL-6_000937	13.0151	11.9559	9.39717	14.0488	13.8472	11.892	0.300621	0.144548	0.28789	13.6674	16.5426	14.3393
CqNL-6_000939	8.83488	9.2317	8.42022	11.5404	12.1643	10.3229	4.53748	5.76492	4.58034	18.2308	18.4553	17.7314
CqNL-6_000940	5.12154	5.7969	6.59142	11.2049	10.8979	12.8374	8.18995	9.33221	9.45735	5.2887	5.0603	4.22755
CqNL-6_000941	24.0349	19.512	22.3962	1.90495	1.39986	0.696183	1.07232	0.79823	0.697282	5.67479	6.2614	6.90422
CqNL-6_000942	1.00493	0.754684	0.970303	2.32212	2.82261	2.50079	6.37591	8.64858	7.65914	2.5486	3.49309	2.87667
CqNL-6_000943	1.30903	1.52346	1.76495	3.21129	2.33446	3.24391	1.52331	1.50631	1.35661	4.31199	3.35355	2.93077
CqNL-6_000945	14.5751	13.4904	11.5883	15.3344	13.0079	12.4069	0.334232	1.59102	0.912812	15.1487	12.5644	11.6794
CqNL-6_000946	25.1288	23.3298	21.2684	61.6189	51.7594	52.6752	7.65382	6.5901	5.20843	26.0484	30.1105	23.8168
CqNL-6_000947	2.4341	3.74145	2.48786	3.5314	5.04622	3.68265	2.27835	2.93119	2.45049	6.95363	7.15698	6.9418
CqNL-6_000948	2.36589	1.97416	2.64109	1.83064	2.2854	1.60458	2.39406	2.11041	2.33513	4.45988	3.94887	5.29694
CqNL-6_000949	56.329	58.6463	46.0838	2.22879	1.90516	1.74802	0.909045	0.779685	0.747677	2.32148	3.19487	3.15802
CqNL-6_000950	0	0	0	15.4477	16.2193	23.2613	0	0	0	0	0	0
CqNL-6_000952	0.868147	1.52125	2.06161	0	0	0	0	0	0	0	0	0
CqNL-6_000956	0.202295	0.0932842	0.369533	0	0	0	0	0	0	0	0	0
CqNL-6_000958	7.17728	8.09028	6.3126	17.1401	17.2723	15.9013	4.23659	6.21446	3.9009	16.7936	16.1212	13.8075
CqNL-6_000959	30.9407	29.9758	28.6454	43.4448	46.0808	44.257	23.6804	20.3055	19.108	64.8069	72.9787	69.4615
CqNL-6_000960	31.5139	40.5323	37.0658	43.0704	46.2751	50.8545	3.14803	3.78417	3.46133	16.5436	18.9367	14.4227
CqNL-6_000961	0.116434	0.268456	0.159518	0.709475	0.81759	0.701594	2.41237	2.68273	2.17198	0.427659	0.996546	0.195511
CqNL-6_000962	22.1808	21.1035	22.8714	5.52064	4.73277	4.82863	3.80361	3.67984	4.65333	8.54561	7.12655	7.08854
CqNL-6_000964	1.32834	1.75011	1.38657	1.47165	2.30967	0.831602	2.62111	4.26565	3.53989	2.55565	5.56856	5.94798
CqNL-6_000965	2.87977	3.63654	4.24887	5.64466	4.72873	5.92173	0.706099	0.398363	0.330584	3.36305	3.73778	4.16605
CqNL-6_000966	5.57904	5.53035	5.96224	11.1846	11.6727	11.4553	7.27861	6.67574	6.3482	14.4743	14.1766	14.5088
CqNL-6_000967	3.38885	4.39173	4.32263	7.37946	9.5185	7.10544	14.1543	14.3161	16.676	6.43819	6.28676	4.77471
CqNL-6_000968	0.372184	0.214532	0.180591	1.32721	1.31761	1.28698	0.840323	0.823554	0.998029	1.63758	1.43631	1.67957
CqNL-6_000969	0.0319254	0.0588871	0.174955	4.209	5.32049	5.38643	0.0339208	0	0	0.195436	0	0.178693
CqNL-6_000970	9.78691	8.46829	8.93891	8.89352	9.42045	7.10806	3.32989	4.26401	3.41886	23.2916	24.8741	22.0963
CqNL-6_000971	3.49196	4.04352	2.72871	5.84603	4.35916	5.44102	0.618369	0.218042	0.579021	8.12307	8.15973	8.03524
CqNL-6_000972	0.428457	0.1129	0.0559046	68.6254	68.7678	73.63	0.0650336	0.137589	0	0.0749387	0	0.137037
CqNL-6_000973	1.36801	2.18482	1.76755	0.739316	0.593544	0.621437	0.0354514	0	0	0.122553	0.61195	0.0373512
CqNL-6_000974	5.29661	6.17268	6.12772	9.63781	11.7363	10.5506	0.426337	0.775704	0.638734	2.90832	2.92409	2.96461
CqNL-6_000975	0	0	0.0816053	0	0	0.0978865	6.64517	12.8538	7.33347	1.0939	1.09244	0.600109
CqNL-6_000976	3.4431	3.30504	4.49252	8.13514	11.5458	12.0864	0.858579	1.14516	0.48062	18.5395	18.8156	16.4399
CqNL-6_000979	1.25966	1.84276	1.42823	1.49181	1.83005	2.18906	0	0	0.162056	0.904071	0.690431	0.388997
CqNL-6_000980	0.606169	0.489165	0.692059	0	0.212824	0.0830133	0	0.170325	0	82.1002	87.9205	58.6962
CqNL-6_000981	1.9507	4.07785	4.51358	0.384205	0.405856	0.569905	0.276349	0.194886	0.431275	1.59219	0.954048	1.26168
CqNL-6_000982	32.5068	26.875	25.1261	27.7971	26.8396	26.2781	1.56485	2.30565	0.784969	15.7135	16.8503	18.3124
CqNL-6_000983	6.76004	7.40543	6.65044	9.42691	11.753	12.6752	1.96537	1.63487	1.84032	14.2265	14.7422	13.8172
CqNL-6_000985	30.9277	30.6152	30.5078	91.7145	80.4985	81.8858	57.6158	73.1139	50.1291	79.3916	66.9332	72.1285
CqNL-6_000986	7.19512	6.88155	7.10716	5.07806	4.04189	4.17498	1.55728	1.94684	1.52447	9.00493	8.63456	9.18808
CqNL-6_000989	9.75972	12.4629	11.314	3.8988	3.55839	4.47236	0	0	0.291763	0.45958	0.172114	0.367682
CqNL-6_000990	0	0	0	15.9337	13.7569	18.5439	0	0	0	3.24196	2.41237	6.21905
CqNL-6_000991	3.6968	4.36753	3.80779	9.8654	10.4087	11.1453	13.2744	10.9485	13.9935	9.20084	8.99067	8.72978
CqNL-6_000992	2.6804	2.85234	5.83791	9.13718	12.3547	10.1651	12.7062	13.9044	12.8207	16.6609	10.3362	12.6946
CqNL-6_000994	3.44695	2.99416	3.25811	7.68206	5.96662	5.04984	0.681374	1.5767	1.09659	10.6486	10.8305	9.28767
CqNL-6_000995	0.918996	1.13007	0.559579	1.01814	0.573611	2.68489	0	0.344299	0.761918	4.87565	2.62187	3.77211
CqNL-6_000996	18.4948	20.2089	17.0759	5.79069	5.55237	6.16685	2.99033	3.72811	1.87503	8.98362	7.6198	7.98895
CqNL-6_000997	2.52982	1.88874	2.20059	3.60354	4.39875	3.29954	5.37587	3.65576	4.64428	6.78461	9.72152	6.33823
CqNL-6_000998	2.93991	2.87841	2.29067	3.3034	3.07864	3.51094	3.627	3.1007	2.58181	5.22	5.02567	4.85078
CqNL-6_001003	8.50243	10.8991	9.91473	14.8109	15.7707	13.1231	20.1699	22.7787	22.145	28.9378	23.5379	23.1064
CqNL-6_001004	3.90788	5.08268	4.20992	14.7647	15.3856	16.5767	0.638788	0.675727	0.996903	7.85152	11.7616	8.18841
CqNL-6_001005	1.65676	2.57571	1.90232	2.56971	2.17162	2.64488	0.955597	1.22367	1.05962	13.5614	15.1061	12.0287
CqNL-6_001006	2.81857	2.65043	2.82674	2.69406	2.79413	2.78522	0.411042	0.931737	0.206189	12.8561	12.2309	13.5489
CqNL-6_001007	0	0	0	0.733231	0.495713	0.725085	0	0	0	0.648235	1.1329	1.33358
CqNL-6_001008	1.42084	0.948899	0.984484	6.35079	5.27521	5.9045	0.208227	0	0.487442	7.43816	7.36838	8.39147
CqNL-6_001009	16.6781	20.8749	24.8702	0.188545	0	0	0	0	0	242.741	213.703	257.38
CqNL-6_001010	0	0	0.425767	0	0	0	2.97175	3.9295	2.8986	1.42682	2.84985	0.782751
CqNL-6_001011	10.218	9.98101	10.1522	28.9503	29.043	29.3308	6.77083	7.57399	6.55862	30.5581	26.2187	30.4206
CqNL-6_001012	11.8981	11.202	10.4768	21.9492	21.0789	21.2824	6.98738	7.39143	8.34991	13.2168	13.0812	13.9211
CqNL-6_001013	6.27193	5.54986	6.03814	5.30534	5.27699	5.71069	2.43144	1.95284	2.00267	7.9902	7.77233	6.83128
CqNL-6_001014	2.2354	1.75619	1.13428	0	0	0	0.087967	0.74443	0.102962	86.2615	80.4781	93.7004
CqNL-6_001015	2.18497	2.39002	1.67078	5.85472	5.47105	5.78968	0.539892	1.14222	0.947884	6.84333	8.38749	9.49936
CqNL-6_001016	0.0851485	0	0	87.873	68.0019	87.1766	0.316646	0	0	5.78585	2.75895	2.85955
CqNL-6_001017	3.66739	4.49124	4.99699	14.9201	17.6747	19.7603	0	0	0	1.54577	1.69074	1.27874
CqNL-6_001019	40.2848	35.7651	34.2369	47.6555	43.1565	41.6428	21.6059	20.0623	21.1973	36.2521	33.2512	40.8257
CqNL-6_001021	0.518788	0.239229	0.289567	0.574758	0.323812	0.126305	0.0612458	0.0971812	0.0716859	0.846887	1.48009	0.806598
CqNL-6_001022	3.90358	4.30258	4.37697	1.23061	1.18854	0.904013	0.03372	0.0713397	0.0394679	4.27413	4.15204	3.90796
CqNL-6_001023	9.91207	9.06867	9.3057	17.0628	17.895	15.359	4.69935	4.6604	5.4513	11.5071	12.5541	13.3947
CqNL-6_001024	2.69864	2.75791	2.50478	6.51288	6.97893	6.60034	1.78238	1.29522	2.52159	5.82221	5.76097	6.84206
CqNL-6_001025	4.74604	4.15029	3.45886	2.80612	3.20025	2.90965	3.08308	3.34428	2.47711	5.69027	4.84083	5.20278
CqNL-6_001026	20.0615	19.6347	18.9309	41.6734	44.4651	43.5093	9.62451	9.7209	8.33746	94.2996	145.047	68.2893
CqNL-6_001028	0.331907	0.445244	0.192913	0.735432	0.706251	0.561975	0	0	0	0.0369421	0	0
CqNL-6_001030	6.60947	5.40297	5.69379	1.28977	1.47672	1.2343	0.518713	0.168833	0.18681	1.97706	1.83668	1.9338
CqNL-6_001031	2.39221	1.67866	2.37493	2.70791	3.65172	3.36153	18.1789	18.0611	16.4918	6.9401	6.10426	6.5784
CqNL-6_001032	6.68579	6.0106	5.4394	188.259	181.397	172.779	10.566	8.93524	8.55911	30.6444	30.432	38.8682
CqNL-6_001033	0	0	0.241793	5.57255	9.17069	4.06048	0.281277	0	1.97534	1.9447	0.971061	1.7781
CqNL-6_001034	36.3161	30.353	31.2328	58.6968	55.1121	55.1	6.94927	5.70635	4.79117	31.4823	34.0331	37.8119
CqNL-6_001035	23.2302	22.6603	23.3935	29.5309	29.8357	29.0397	2.53149	2.51051	3.1482	54.3302	46.0647	53.1763
CqNL-6_001036	206.023	196.526	158.641	235.451	219.397	184.712	5.12628	7.04199	6.50012	215.156	216.345	235.393
CqNL-6_001037	5.76087	15.3487	6.13866	8.86443	13.7838	16.8306	0	0.359715	0	19.5922	12.9137	17.5554
CqNL-6_001038	5.87652	6.57077	6.12732	9.56413	8.66676	9.22997	1.87867	1.6366	1.81087	12.4794	14.3069	12.9239
CqNL-6_001039	14.1425	12.8122	14.7461	7.83416	6.95252	6.33025	4.78718	4.82956	4.90281	10.6495	12.5227	10.8113
CqNL-6_001040	2.57319	1.6114	2.55334	3.30834	3.86656	2.95835	0	0.0357051	0.276548	51.0679	55.7389	61.4512
CqNL-6_001041	6.74162	5.31861	6.71389	0.134981	0.190117	0.222469	2.15752	1.68889	2.42429	1.19334	0.943474	1.13657
CqNL-6_001042	0.0608606	0.449035	0.0555873	4.98958	5.64114	3.40056	0	0.0684038	0.0756873	0	0.0744144	0
CqNL-6_001043	5.05925	4.34192	6.03282	2.72469	3.42099	3.42576	1.75449	1.22413	0.873855	6.83939	7.43172	8.49526
CqNL-6_001044	0	0.780641	0.773102	2.81329	0.792488	1.85469	0	0	0	0	0	0
CqNL-6_001046	7.3728	5.37994	7.32597	16.1569	15.7779	14.646	2.06601	1.00168	2.31742	18.7478	17.6332	24.1253
CqNL-6_001047	6.00185	7.36737	6.60134	20.9783	21.8044	21.162	9.11637	10.4511	10.0922	17.1286	16.8475	16.1817
CqNL-6_001048	0.0468534	0.0648166	0.256762	4.43815	3.92608	3.18256	60.5097	58.3741	71.1156	8.05962	5.49962	6.05791
CqNL-6_001049	4.67966	5.58185	5.86988	14.413	14.3417	11.1084	2.48607	2.87528	2.71586	10.6949	8.20128	9.32468
CqNL-6_001050	3.92939	6.41952	4.81941	16.9157	10.5112	11.9309	0	0	0	6.73519	6.72625	6.40954
CqNL-6_001051	26.2428	28.8076	35.105	22.899	20.2213	19.4642	4.19479	6.78654	5.77628	16.7757	18.7411	17.9383
CqNL-6_001053	1.10662	1.45032	1.32992	18.2611	18.295	14.6763	1.02108	0.785544	1.44865	38.4354	39.239	42.8362
CqNL-6_001054	85.1986	77.869	84.986	173.19	157.205	149.242	13.8328	14.9555	14.6431	135.135	135.307	141.776
CqNL-6_001055	4.17186	4.24729	4.02482	1.86078	2.51941	1.54332	0.0383775	0	0.0224597	2.85236	3.51103	4.00297
CqNL-6_001056	0.0416373	0	0	0.0922589	0.0389832	0.091234	0.132719	0	0	0	0	0
CqNL-6_001057	4.49752	4.54403	3.78474	10.1334	9.24964	8.66445	1.02015	1.13594	1.2569	23.9437	24.468	25.3432
CqNL-6_001058	1.72929	1.21209	1.41519	1.90053	1.74859	1.68238	1.24942	0.979586	1.04948	7.70668	8.72828	7.46458
CqNL-6_001059	0.165585	0	0.453713	4.8614	3.41066	5.89586	0	0	0	0.101365	0	0.185362
CqNL-6_001061	6.23923	7.20475	6.26944	17.0905	17.9829	17.7451	5.46714	6.18133	7.52604	17.2034	17.8937	18.1782
CqNL-6_001062	43.2957	39.9299	46.272	104.275	100.918	111.994	13.3048	12.8784	11.0943	41.1839	40.4288	43.7026
CqNL-6_001063	0.160024	0.073792	0	22.6043	22.4735	25.4213	0	0	0.0995043	0	0	0
CqNL-6_001064	1.74471	1.73653	1.8302	5.51175	5.07839	4.42855	0.477204	0.2524	0.300757	7.23311	7.37136	7.44496
CqNL-6_001066	2.98053	3.47127	2.61757	2.66707	2.62955	2.23973	0.649602	0.493901	0.974179	11.7895	11.1898	10.9934
CqNL-6_001067	6.60647	6.27752	7.5578	11.6073	11.7459	12.5018	0.425417	0.52502	0.165978	9.39571	10.4439	12.4006
CqNL-6_001068	3.8865	4.16309	3.69766	3.72273	4.92749	5.38899	2.53787	2.43436	2.44183	3.91572	4.03427	3.331
CqNL-6_001069	0.0706532	0	0	0	0	0	0	0	0	5.92542	8.25002	5.69461
CqNL-6_001070	0.0530336	0	0	0	0	0	0	0	0	0.519443	0.453909	0.237471
CqNL-6_001071	3.89785	4.40298	4.38806	8.46938	9.78829	7.91184	5.0404	3.7357	5.11047	14.6127	14.2977	11.6019
CqNL-6_001072	14.3649	14.3618	14.8696	28.2774	30.8747	22.6716	6.06084	4.07142	5.48877	63.977	64.8594	65.3944
CqNL-6_001073	23.246	22.5816	21.5552	59.2428	57.7065	59.9205	23.6332	24.3809	24.2621	20.9242	18.2994	23.2045
CqNL-6_001075	0.214279	0.43759	0.433364	5.88406	5.74634	5.68454	0.943212	0.464472	0.780409	6.44626	6.99913	6.78496
CqNL-6_001076	8.28714	8.30273	6.75229	13.2764	12.2803	11.2347	1.45696	1.34018	1.40874	18.6135	19.2448	18.4871
CqNL-6_001077	2.78815	3.03426	2.86489	9.60666	10.4026	12.1269	10.3166	8.65691	9.93408	6.91256	6.28975	6.85876
CqNL-6_001078	0	0	0	0.264698	0.167769	0.130879	0	0	0	0	0.438195	0.267458
CqNL-6_001081	2.82486	2.99999	4.30016	8.81984	12.2221	9.37834	22.0558	29.152	25.6026	15.3014	13.6588	13.0323
CqNL-6_001082	0	0	0.108106	7.2778	6.26117	7.19695	0	0	0	7.82533	8.75563	8.34742
CqNL-6_001083	0.615422	0.634354	0.79355	21.5374	19.6583	23.6778	2.15398	2.68542	2.206	5.31866	6.72803	4.21461
CqNL-6_001084	0.195605	0.112749	0	0.243797	0.320489	0.241089	0.0519577	0.0549622	0.0304072	0.0898068	0.0298958	0
CqNL-6_001085	0	0	0	2.83253	3.39754	2.93659	0	0	0	0	0	0
CqNL-6_001086	0	0.0315578	0	0.341186	0.352404	0.0749769	0	0	0	0.0837878	0	0.0383048
CqNL-6_001087	1.24912	1.4662	1.45204	4.84359	4.83747	3.35907	0.241308	0.191446	0.141221	2.22448	3.12402	2.09747
CqNL-6_001088	28.9761	30.0053	32.2059	41.1134	43.9171	42.2262	29.3141	29.6067	30.8052	36.4381	32.0387	36.6791
CqNL-6_001089	11.4828	9.35267	7.32974	5.37455	4.95265	4.6929	1.53535	1.91415	1.60452	13.4585	12.9042	15.974
CqNL-6_001090	12.0183	10.749	10.3134	0.268311	0.340117	0.132665	0.868452	0.850621	1.05414	20.0144	21.3204	21.4853
CqNL-6_001091	0	0	0	0	0	0	77.975	77.473	81.1456	9.1844	4.23998	4.11956
CqNL-6_001092	29.8173	26.6558	22.3885	56.2054	51.6657	40.4832	1.4901	2.39867	1.51661	32.6987	32.1334	35.0168
CqNL-6_001093	6.50582	6.46338	6.49273	12.1891	11.6413	10.2374	9.31444	7.45331	7.09111	30.5078	30.1294	27.7536
CqNL-6_001094	0	0	0	0	0	0	1.36701	0.241009	1.06669	7.87605	9.43872	8.40153
CqNL-6_001095	0.366551	0	0.167395	0.203048	1.20115	2.8111	0	0	0	5.60972	2.91318	5.53947
CqNL-6_001098	0.183904	0.271372	0.235157	0.448239	0.65429	0.523852	0.234478	0.0413395	0.182965	1.12579	0.899439	0.658782
CqNL-6_001099	1.75821	4.43535	3.9202	13.7498	13.9921	11.4442	1.64832	0.46497	0.964648	5.6348	5.50086	4.16796
CqNL-6_001100	0.277283	1.66223	1.01303	0.460798	1.68745	1.51893	0.44192	0	0.689668	1.86717	3.72938	2.01761
CqNL-6_001101	4.39861	4.5858	5.96073	6.22388	6.37878	6.62616	4.52113	4.94378	3.74589	6.81947	10.9317	8.61695
CqNL-6_001103	5.20587	4.61651	4.20617	17.9363	16.6038	19.3666	2.43132	1.92893	1.95646	13.3077	15.2835	13.9607
CqNL-6_001104	1.82665	2.27061	1.63211	2.90359	3.71785	3.08886	0.464107	0.401682	0.790138	9.04288	9.07942	8.44598
CqNL-6_001105	1.90659	1.042	1.22542	0.0391164	0	0	0.0750278	0	0	0	0	0.158097
CqNL-6_001106	13.5946	15.2888	13.042	20.8853	18.9547	18.4835	6.80646	6.76035	6.53756	22.6912	20.8972	22.0884
CqNL-6_001107	2.17258	2.1503	3.0975	2.93534	2.82789	3.07689	24.0972	24.7759	17.1997	13.17	10.4313	13.9399
CqNL-6_001108	0	0	0.0420285	0	0	0	0.342241	0.517187	0.400579	93.4084	104.312	88.1877
CqNL-6_001109	53.7512	45.0281	44.1391	11.4192	11.0469	7.72636	0.336228	0.711342	0.112441	6.03296	6.90934	7.18613
CqNL-6_001110	46.6676	47.7658	38.2617	2.03944	1.30427	3.5975	9.19796	6.31881	5.25918	1.15735	1.39914	0.835419
CqNL-6_001111	4.79997	4.825	5.65985	15.2782	15.408	14.9971	2.45554	2.31209	2.08452	11.0072	11.3963	10.6612
CqNL-6_001112	4.59498	3.95525	4.75642	4.07257	4.87569	1.34244	0	0	1.14288	13.5018	8.98925	11.3163
CqNL-6_001113	5.18157	3.83202	4.59867	4.27837	4.89705	3.3204	0.415504	0.439531	0.0607914	8.67802	10.34	10.7801
CqNL-6_001114	1.12907	1.74397	1.14862	3.63062	3.60103	4.03279	0.263336	0.257929	0.0913258	4.33812	5.52208	4.58303
CqNL-6_001115	2.23872	1.87325	2.36973	6.78371	6.03818	7.03321	6.64758	6.2488	7.2276	7.06104	6.54409	7.48511
CqNL-6_001116	3.18165	3.53402	3.41505	4.52835	6.0664	4.88514	1.87532	1.72274	2.42604	7.84762	9.28538	8.60518
CqNL-6_001117	19.1007	19.4439	18.104	12.5771	10.7974	18.9521	1.72312	0.810115	2.91322	18.7525	18.5073	12.3048
CqNL-6_001118	6.78797	6.83594	6.98371	15.7321	16.4361	14.6171	11.3986	12.3209	10.4308	12.3705	14.9775	16.6822
CqNL-6_001119	5.84816	4.36619	5.85014	3.70234	5.73611	6.10201	2.07122	0.938997	0	8.52387	7.83155	4.36443
CqNL-6_001120	3.74476	4.02926	4.13286	3.18567	3.63128	4.51784	0.165784	0.200424	0.360367	4.14816	3.02523	3.31869
CqNL-6_001121	43.3673	36.6268	27.5664	20.4969	20.0372	18.8778	0.0832931	0.0176219	0.0974914	15.7982	16.7166	19.675
CqNL-6_001122	3.11478	2.87264	2.87392	5.84527	4.93974	5.43212	0.337699	0.321505	0.118579	12.8414	13.9513	12.1326
CqNL-6_001123	0	0	0.0559579	0	0	0	0.781147	5.9908	0.83811	0.30004	0.824015	0.411503
CqNL-6_001124	2.96585	2.85086	2.09842	7.49724	6.60956	6.819	1.37588	1.26765	1.50652	22.4519	20.379	22.4456
CqNL-6_001125	11.5816	11.5273	10.1068	9.9092	9.7161	8.41719	1.21837	0.64441	0.499118	16.2856	21.1011	10.3334
CqNL-6_001126	2.21014	1.93808	1.86973	1.68591	1.50954	1.60764	0.577446	0.65156	0.720937	6.45433	6.26856	6.20558
CqNL-6_001127	5.67281	4.3424	3.67871	2.45109	3.5054	2.92106	0.482189	1.0839	0.917124	23.1975	23.0974	16.8285
CqNL-6_001128	2.11939	2.06961	1.36641	2.34804	3.26825	2.32196	0.264924	0.140122	0.620166	4.5791	3.35355	2.65165
CqNL-6_001129	12.0643	8.57587	9.88415	0.666075	0.938148	0.570852	0.127758	0	0	4.36741	5.34175	4.44193
CqNL-6_001130	1.42955	0.818328	1.57583	0.273065	0.369221	0.324038	0.0523758	0	0.0613038	4.104	3.91773	2.2073
CqNL-6_001131	2.91106	2.42068	3.05112	16.2314	17.2466	17.6196	7.70716	9.38649	8.01201	1.81126	2.50906	1.28213
CqNL-6_001132	8.39516	9.85532	7.92768	26.5312	25.6317	26.0494	0.695447	0.495772	0.654734	23.048	21.8866	24.6256
CqNL-6_001133	41.8037	45.8913	52.3062	19.9754	18.7541	21.0687	40.0899	43.1753	39.9861	22.2189	22.1031	18.7872
CqNL-6_001134	0	0	0.0824643	0.150042	0	0.0494584	0.0479652	0.0507388	0.112283	0.442164	0.331183	0.202142
CqNL-6_001135	21.619	19.265	23.2282	19.233	19.5953	18.3528	6.76608	7.2941	6.96103	30.5905	31.0458	31.0119
CqNL-6_001136	3.93987	4.82493	6.84304	6.15384	4.11203	4.31644	13.4505	12.3408	14.8597	1.81877	2.60607	1.59065
CqNL-6_001137	27.1399	25.4064	25.3941	37.6414	32.6221	33.1432	18.3749	15.7679	12.4348	75.2004	76.3481	71.1565
CqNL-6_001138	2.57319	2.49548	1.86565	4.99625	5.56343	4.53386	6.36997	5.84385	5.21246	7.76238	8.33591	9.9482
CqNL-6_001139	8.60619	9.4789	9.2177	22.3276	22.4627	20.5872	12.8938	11.2038	14.1677	25.9629	24.263	25.4714
CqNL-6_001140	10.317	11.8937	12.3609	24.9109	26.1656	20.6116	5.41644	5.08166	6.15105	24.4083	24.9325	24.9668
CqNL-6_001141	8.07476	7.51453	8.33321	3.27026	3.74576	3.10029	2.51421	1.9193	1.72927	34.8852	35.4355	34.7094
CqNL-6_001142	5.05013	5.73048	6.88261	18.4546	18.8634	20.8857	559.248	525.763	571.88	97.2124	85.445	83.9709
CqNL-6_001143	6.47481	7.44136	7.22392	13.5963	14.8661	17.1121	21.2523	21.9663	22.001	16.3912	16.2233	16.7488
CqNL-6_001144	19.8418	18.9131	20.953	0.967779	1.09047	1.13932	0.640854	0.794793	0.724229	6.90078	7.98512	7.497
CqNL-6_001146	0.128788	0	0	0	0	0	0	0	0	5.04572	5.59016	5.47847
CqNL-6_001147	4.89629	5.00196	5.16005	50.5733	48.8744	49.3513	662.134	675.532	643.759	95.2689	70.1825	87.7818
CqNL-6_001148	5.61882	4.15971	4.85268	8.72348	7.65836	7.66341	1.21837	1.37474	0.66549	12.729	14.6282	10.2692
CqNL-6_001149	0.299905	0	1.50656	0.996783	0.140394	1.47856	0	0.168538	0.186484	1.28514	2.75021	0.839313
CqNL-6_001150	4.87346	5.31861	5.37853	3.01458	2.16734	2.1357	1.94177	1.27808	1.86872	12.2317	8.93818	11.0929
CqNL-6_001151	10.0389	11.6665	11.3893	3.59093	4.63625	5.32656	0.860956	0.505968	0.615826	4.02346	4.1282	5.49295
CqNL-6_001152	35.8874	38.421	39.5016	61.4461	70.4109	71.4864	28.1756	29.2408	27.2567	40.3532	38.6631	43.1704
CqNL-6_001153	12.6756	13.4229	14.3229	55.867	58.3059	59.3906	3.96581	5.12426	4.26799	27.1123	25.3304	30.5102
CqNL-6_001154	13.2578	13.3113	15.2109	0	0.244585	0	0.208174	0	0.0812197	1.1994	1.83664	0.584878
CqNL-6_001155	0.0530773	0.0489511	0.145435	0.117607	0.347858	0.174451	0.112789	0.596558	0.330039	0.32492	0.454284	0.237667
CqNL-6_001156	0.664907	0.766521	1.44233	0.460401	0.700338	0	0.794772	0.280243	0.723527	2.74746	2.13408	1.58168
CqNL-6_001157	2.65868	3.02894	2.23786	3.34981	4.05107	3.08414	2.71407	2.87102	1.8801	5.87194	5.60918	7.4114
CqNL-6_001158	13.8264	10.3227	10.0461	12.0142	11.7122	11.711	0.823002	1.04471	1.01146	14.0356	15.627	15.868
CqNL-6_001159	58.3885	55.3086	50.0423	16.7735	15.5983	15.6014	2.68655	1.91785	2.04489	12.212	12.7837	13.1975
CqNL-6_001161	1.93881	2.75366	3.01039	5.88547	5.91763	6.0325	7.20995	6.58091	9.11409	7.40605	7.01693	7.94358
CqNL-6_001162	0	0	0	0	0	0	1.58954	2.89585	1.03361	0	0.101623	0.0930402
CqNL-6_001163	5.44963	5.24795	5.5427	5.63761	5.18273	4.7086	0.895021	0.714913	0.769656	11.7236	12.1494	11.566
CqNL-6_001164	5.32502	5.17509	6.19721	6.78762	7.37116	9.56647	0.425859	0.193065	0.320433	3.50514	3.78053	4.55089
CqNL-6_001165	4.28865	3.12741	3.1883	23.7567	24.2784	28.8469	2524.62	2750.42	2460.32	271.571	191.213	188.797
CqNL-6_001166	11.5247	10.5547	8.72901	23.5342	22.2945	19.3133	14.2503	12.8629	11.6856	35.4963	35.6456	39.2431
CqNL-6_001167	0.382265	0.453276	0.299265	0.242003	0.204513	0	0.174067	0.368266	0	25.4066	30.6478	26.4089
CqNL-6_001168	0	0	0	37.9701	33.5464	31.3237	0	0	0.113962	0	0	0.205166
CqNL-6_001169	17.2159	17.0076	16.8993	8.00939	7.8011	9.59847	0.130191	0	0.0761918	22.8781	21.8739	23.6614
CqNL-6_001170	0.24934	0	1.13868	0.27624	0.466892	0.273172	0	0	0	0	0.609736	1.11648
CqNL-6_001171	0.107647	0.191938	0.117983	2.05128	1.88804	1.95773	0.434624	0.338768	0.615808	0.360239	0.307113	0.265108
CqNL-6_001172	0.815832	0.742702	0.927824	3.90696	3.80436	4.44598	20.3675	21.4684	21.0771	4.0276	3.34008	3.11691
CqNL-6_001173	0	0	0	32.5075	31.3159	39.8315	54.5349	51.1504	52.4478	5.23674	4.39302	2.96862
CqNL-6_001174	0.372528	0.21699	0.196987	17.9207	20.6148	25.6695	2.18738	2.55627	2.60901	1.24826	1.22263	0.768198
CqNL-6_001175	0.0330461	0.0304771	0.0603655	0	0.051566	0	0.0234077	0	0.0410966	0.161837	0.17509	0.197296
CqNL-6_001176	21.1532	20.7125	21.1937	0.41316	0.368552	0.363173	0.132078	0.11643	0.180358	5.55509	6.99164	9.32343
CqNL-6_001177	15.0458	13.0021	14.2832	16.9972	17.4698	13.5635	5.22383	5.72564	4.49364	15.6651	14.1233	14.6546
CqNL-6_001178	6.62849	6.26712	6.77281	19.4949	20.9619	19.3828	1.16535	0.643168	0.83026	11.7061	12.1861	11.3171
CqNL-6_001179	2.92728	2.47203	2.77028	5.0014	7.2975	5.06176	0.749456	1.03063	0.570186	7.21108	6.51154	5.29044
CqNL-6_001180	17.7753	16.9139	25.7701	29.3833	43.0585	32.7662	67.7508	62.7893	59.2993	75.3061	70.7214	67.9071
CqNL-6_001181	4.94583	5.31116	4.91952	1.08838	2.12499	1.85567	0.431914	0.228445	0.505538	8.79264	7.86974	11.8695
CqNL-6_001182	11.4493	9.66441	11.1219	2.31117	2.77072	1.70083	0.154639	0.218108	0.603329	3.80141	3.97432	5.64809
CqNL-6_001184	1.06624	2.84079	1.08206	6.16886	5.10228	3.24486	2.89513	2.26362	1.62066	7.83254	10.4295	7.95725
CqNL-6_001185	6.59116	5.95719	7.0836	7.93512	7.85776	6.61937	5.36905	6.46972	6.63946	9.17259	7.68293	7.28001
CqNL-6_001186	3.89701	3.59406	3.98434	5.44513	5.69072	6.34049	1.11239	1.04597	0.614839	4.77121	4.51596	4.68801
CqNL-6_001187	2.50099	1.48422	1.66852	2.52987	3.03385	2.59707	0.577674	0.708851	0.676145	5.64477	6.03614	4.3091
CqNL-6_001189	0.17857	0.0411719	0	0.445128	0.271679	0.146728	3.67603	3.8886	2.58159	4.48186	4.74883	3.54818
CqNL-6_001192	0	0	0.0362914	6.77924	9.37476	13.0596	1.13988	1.16113	2.07539	0.243238	0.485831	0.53376
CqNL-6_001193	0.701414	0.308041	0.671146	0.296033	0.375259	0.219558	0	0	0	0.695186	0.694264	0.63563
CqNL-6_001194	0.243904	0.337415	0.167078	0	0.114178	0	0	0	0	0.373273	0.521888	0.61433
CqNL-6_001195	0.134976	0.423243	0.147937	3.61883	4.82743	4.96867	0.0860474	0.0606822	0.0335717	0.594918	0.4621	0.513732
CqNL-6_001196	2.79694	2.71989	3.08464	4.53211	4.75634	5.48234	2.17322	2.1385	2.12959	9.07342	9.84072	9.62731
CqNL-6_001197	9.65803	10.3127	9.46495	18.3821	20.9384	23.6249	4.69567	3.55412	4.09839	14.4367	14.534	14.7353
CqNL-6_001198	0.745852	2.06361	0.851533	1.65264	2.2695	1.22571	0.198117	1.25744	0.463776	2.7395	0.683965	2.71354
CqNL-6_001199	3.06332	2.53542	3.22834	3.39381	4.48593	4.64692	1.50221	3.35471	1.26986	4.80834	4.12968	4.74812
CqNL-6_001200	1.97684	2.58281	1.57986	2.92015	3.39319	2.70723	0.962681	1.66639	0.409738	1.21015	2.01424	2.39736
CqNL-6_001202	0.949516	1.49599	1.69835	1.84092	3.29667	3.90101	0.966825	0.5336	0.688819	2.51879	2.46707	2.03727
CqNL-6_001203	9.63694	9.58032	11.4311	4.87282	5.42363	4.40734	1.69071	1.36648	1.3341	12.7181	14.1659	10.1475
CqNL-6_001205	0.767257	0.663385	0.788374	3.74546	4.69172	4.85966	0.38213	0.53897	0.268361	2.75941	2.08147	3.1135
CqNL-6_001206	3.50162	2.82957	3.53327	15.924	17.36	16.3317	2.44488	1.91158	1.86629	23.4771	25.8517	23.2577
CqNL-6_001207	0.536081	0.494406	2.20334	4.45438	6.27386	6.16685	2.27835	0.602523	0.666679	9.5169	11.7984	8.10147
CqNL-6_001208	4.40501	6.09384	5.35179	5.89313	4.98018	4.09757	57.2677	60.626	52.6624	11.3969	9.50172	10.0949
CqNL-6_001209	0.158839	1.02544	0	0.175975	0.297428	0.348041	3.71286	2.67788	2.17288	0.583411	1.16527	0.71124
CqNL-6_001210	1841.84	2354.49	2124.51	0.0757386	0.0640054	0	8.57103	12.678	4.846	63.2763	84.0892	89.5381
CqNL-6_001211	108.678	98.0694	102.356	35.7178	33.8235	34.3384	1.37654	2.07219	2.78859	86.9965	95.7763	98.2859
CqNL-6_001212	34.6099	30.1363	31.161	18.8149	21.082	21.8869	0.926375	1.15037	0.848572	62.6557	69.5714	69.7216
CqNL-6_001213	48.4063	39.4077	43.2224	10.804	10.3653	11.2776	14.0405	15.832	15.6136	13.2373	14.5734	15.2939
CqNL-6_001214	2.07768	1.59078	1.43219	3.86535	3.52346	4.29484	1.66607	1.32181	1.65756	6.2874	5.36835	6.80197
CqNL-6_001215	1.02111	2.19736	5.28491	16.9691	13.3842	21.2553	24.5917	16.8324	26.6671	19.586	11.6527	10.2876
CqNL-6_001216	9.25498	11.6605	10.6241	32.2732	36.2227	36.6243	46.8028	46.3829	46.6675	23.0957	21.1481	18.5694
CqNL-6_001217	0	0	0	0.785727	0.742123	1.09694	0	0	0	0	0.255045	0.0934022
CqNL-6_001219	11.9697	11.7858	13.9694	7.71958	7.47112	7.22204	0.614385	0.617417	0.323601	8.49552	8.8731	7.0233
CqNL-6_001220	0.745852	1.20377	1.02184	2.0658	2.96781	2.45142	0.198117	0.419147	0.927553	2.28291	3.8758	2.92227
CqNL-6_001222	1.27386	2.34965	1.26044	11.4079	9.83941	11.5138	0.902315	1.90898	0.264031	4.80881	4.80243	5.94167
CqNL-6_001224	126.501	117.94	126.625	104.161	102.8	111.687	0.676736	1.19312	0.748088	6.19514	5.14855	5.46634
CqNL-6_001225	6.08177	6.71497	5.51134	10.6394	10.5595	12.3981	2.59891	2.58874	2.73418	18.7841	17.9795	18.4215
CqNL-6_001226	13.8548	10.2222	13.2498	42.1962	46.4436	46.6085	45.5477	42.8077	31.2843	9.37942	8.50335	7.7852
CqNL-6_001227	3.87297	3.79988	3.1109	7.42523	8.35801	6.74088	2.71417	1.6671	2.63028	10.0553	10.4449	10.7927
CqNL-6_001228	43.5782	39.836	34.1163	0	0	0	0.0816611	0.0863833	0.573487	90.4288	93.3159	101.352
CqNL-6_001229	0.849985	1.09747	0.73752	1.27128	1.68445	1.5986	10.0245	12.5308	12.1561	4.31873	4.86728	4.15491
CqNL-6_001230	0.889351	0.486052	0.722037	1.64217	1.66532	2.49002	0.0699952	0	0.0819267	1.93574	2.25537	2.61799
CqNL-6_001231	0.0470246	0	0.0429501	0	0.264163	0	0	0	0	0.0575735	0.229988	0.105282
CqNL-6_001233	4.34159	4.49238	4.35228	1.7011	1.78457	1.39216	0	0.178525	0	2.65776	2.84845	3.37839
CqNL-6_001234	1.94173	1.90726	1.64372	4.44235	4.07932	3.82226	2.76756	3.14051	2.82704	7.55715	7.06456	7.31618
CqNL-6_001235	0.0645557	0.0297686	0.206368	1.78801	2.78027	1.80351	0.308657	0.362784	0.280988	4.22849	4.14394	3.46877
CqNL-6_001236	1.05969	0.574891	1.02481	8.63251	6.0696	4.98538	4.83486	6.93602	5.81406	5.95283	8.61252	7.53625
CqNL-6_001237	0	0	0	0.125697	0.318673	0	1.80821	11.4766	2.39863	0	0	0
CqNL-6_001238	3.83112	3.99084	3.77608	7.32854	7.14801	6.5828	2.19635	2.16846	2.67357	6.78272	6.26821	7.52836
CqNL-6_001239	1.84021	1.14737	1.302	0	0	0	0.0275384	0.116523	0	0.0317327	0.0316906	0
CqNL-6_001240	0.739422	1.13657	0.675354	3.82291	2.30763	3.51041	2.88067	3.60129	5.82386	4.2247	3.61637	3.03503
CqNL-6_001241	8.0067	11.0764	10.6332	26.7135	29.6406	32.8697	13.2985	15.1536	14.5353	14.4225	18.3981	15.1959
CqNL-6_001242	0	0	0	0.0470119	0.039729	0	0.135258	0.0476931	0.0527714	3.22108	2.59419	1.18755
CqNL-6_001243	0	0	0.0707475	0	0.145043	0	0.0411501	0	0	0.37934	0.5209	0.476908
CqNL-6_001244	5.53708	4.858	4.67849	6.29529	6.4656	7.08872	5.97129	4.84816	5.75123	7.31239	7.1759	7.61454
CqNL-6_001246	1.03758	1.27589	3.7907	2.29903	0.323812	3.78915	0	0.388725	0	3.38755	3.80593	2.323
CqNL-6_001247	18.9012	18.1503	19.061	22.939	23.0705	24.8403	1.96034	1.98153	2.03955	25.8017	30.2292	14.4577
CqNL-6_001248	23.7793	25.0883	29.7566	40.658	41.4466	44.2504	15.7732	15.603	13.9046	59.5043	59.7851	54.197
CqNL-6_001249	15.2203	17.0346	19.4405	21.0341	22.4514	17.5001	2.65316	3.02932	1.67594	15.0436	18.1253	10.6933
CqNL-6_001250	8.40008	8.62964	8.14164	21.9504	22.6813	24.2305	1.44986	1.25484	1.07991	14.3635	13.0443	14.2638
CqNL-6_001251	4.08267	3.18862	4.03127	5.74561	5.88861	4.63408	2.26662	1.86028	2.05836	7.16005	6.70082	5.59965
CqNL-6_001252	355.282	312.766	342.252	3.5635	3.53519	4.21337	1.263	0.15718	0.173916	21.4023	23.1693	29.1183
CqNL-6_001254	9.90972	8.98539	10.853	22.2099	25.3477	24.4238	9.78737	10.9674	12.2861	32.1805	32.9171	30.358
CqNL-6_001255	3.2302	3.59739	4.39764	7.08986	8.30254	6.17645	3.01117	2.60304	2.08436	10.8571	10.8054	9.21058
CqNL-6_001256	4.74152	4.79339	4.24741	13.461	13.8301	14.1856	11.5532	13.9635	15.507	16.8852	18.9532	20.5168
CqNL-6_001257	3916.23	4203.4	4503.28	8.80775	8.94559	9.74869	5.19215	4.83658	3.71889	58.2221	86.9496	94.7927
CqNL-6_001258	3.30727	6.51899	6.33757	35.0602	37.9468	39.2888	27.3539	29.5188	22.3391	25.1684	24.7386	21.8507
CqNL-6_001259	0	0	0	0	0.107042	0.125258	0.0404919	0.171334	0	0.933182	0.186389	0.0853236
CqNL-6_001260	1.25931	0.838797	0.543148	4.8831	4.78165	3.90907	6.24408	4.91455	6.82992	4.58259	4.91867	4.97317
CqNL-6_001261	2.87791	6.66147	3.50473	4.56378	5.70592	5.81137	0.599565	0.697659	0.771944	4.0762	2.82886	2.77945
CqNL-6_001262	0.73552	0.652251	0.723466	1.22231	1.58916	1.17774	0.090172	0.127182	0.0351809	1.35077	1.31439	1.74174
CqNL-6_001263	1.67525	0.309004	0	0.371198	0.313693	0.367074	1.06797	0	0.416674	1.64084	4.09667	3.00055
CqNL-6_001264	3.91495	3.56957	3.61637	2.36581	3.45713	3.94795	1.46533	0.500019	0.55326	9.20507	8.86648	11.554
CqNL-6_001265	6.61303	6.34048	5.83073	9.35759	8.09185	6.85056	0.417407	0.62552	0.325706	5.01021	5.84416	6.0469
CqNL-6_001266	0	0	0	0.52098	0.880542	1.03038	0	0	0	0	0	0
CqNL-6_001267	0	0	0	24.6187	22.1161	28.0276	0	0	0	0	0.228319	0.104518
CqNL-6_001268	0	0.520999	0.257984	60.3957	68.6916	73.6502	203.4	210.321	193.11	17.2046	10.9652	10.1182
CqNL-6_001269	16.7733	18.5491	16.7924	110.052	98.8605	97.3912	9.50217	9.40454	8.25791	80.0293	78.1397	90.8327
CqNL-6_001270	3.66104	4.0685	4.34074	9.52282	9.51658	8.32087	3.21336	3.42473	2.79963	9.2987	9.89803	9.03664
CqNL-6_001271	3.3177	2.02257	2.3112	3.86254	6.37039	5.29819	0.358481	0.442412	0.699313	5.50773	4.74411	6.79844
CqNL-6_001273	0.763351	0.960012	0.316914	0.538177	0.389832	0.45617	0	0.0779965	0.258904	0.509777	0.76365	0.932208
CqNL-6_001274	2.46474	3.18239	1.46327	1.91146	1.61534	0.135016	0.392818	0.415533	0.153259	2.41412	1.35614	3.03503
CqNL-6_001275	55.8155	49.8233	52.1162	2.48231	2.89025	3.70938	1.32257	2.07059	0.866889	8.53442	12.1758	10.9803
CqNL-6_001276	8.32605	9.75341	8.2717	19.6786	17.095	16.5473	6.02178	8.07742	4.7594	16.632	14.9668	18.314
CqNL-6_001277	0	0	0	0.0501196	0	0.0495628	1.77846	2.4406	2.53169	0	0	0
CqNL-6_001278	0	0	0	0	0	0	1.66865	2.17248	2.85451	0.0739535	0.295421	0.0676179
CqNL-6_001279	4.3607	3.43736	3.71053	7.2261	5.7926	5.96166	0.514806	0.670246	0.556209	8.44189	5.96983	7.34317
CqNL-6_001281	10.0958	10.4653	9.802	8.32052	7.60789	7.39628	0.566861	0.276757	0.740045	12.8378	13.6989	12.3353
CqNL-6_001282	10.9562	9.91903	9.50191	9.63259	11.293	9.14015	0.160196	0.225946	0.187503	12.3679	13.4575	14.0088
CqNL-6_001284	0.0796554	0.0587704	0	1.12959	1.40206	0.872688	0.0507804	0.0358112	0.0594364	0.390097	0.194789	0.214006
CqNL-6_001285	0	0	0	0.176849	0.0996346	0.116589	10.4589	11.6617	12.1094	1.04232	0.650587	0.774334
CqNL-6_001286	1.75673	2.52025	1.91014	5.09734	5.56081	5.01016	0.444411	0.344747	0.658876	10.5833	9.20551	10.2073
CqNL-6_001288	5.25705	5.48631	5.11744	7.3569	8.09531	7.04783	0.73495	0.31098	0	5.50477	6.25865	8.05308
CqNL-6_001289	10.1573	10.8786	11.2723	25.612	26.4163	27.242	169.541	155.081	155.566	50.2784	51.458	49.0276
CqNL-6_001290	0.82474	0	1.50656	2.13201	2.57389	1.50595	11.0996	13.9044	38.2913	3.36583	5.37819	8.00146
CqNL-6_001291	128.749	135.703	136.277	220.569	224.704	227.359	99.0461	102.152	83.2372	120.722	118.039	126.651
CqNL-6_001292	669.924	712.667	757.592	8.98622	8.74631	9.80567	2.85288	3.26934	3.33919	31.8466	37.2761	39.0749
CqNL-6_001293	4.78241	4.33256	4.1361	0	0	0	0.134902	0	0.0526325	7.92787	6.62366	6.77492
CqNL-6_001294	1.33826	2.58325	2.04665	20.0328	18.4738	17.935	2.28165	2.34363	1.97391	13.7936	16.8956	13.5177
CqNL-6_001295	0	0	0	17.0499	13.2477	17.1801	0	0	0	0	0.0891791	0
CqNL-6_001296	3.46412	3.8188	3.41115	4.73734	4.78894	2.81676	0.431323	0.152088	0.134626	5.56658	6.84972	6.18034
CqNL-6_001297	11.8852	7.89517	10.7036	10.1288	10.2716	9.01466	0.618156	0.747316	0.723527	16.1795	13.9223	19.1663
CqNL-6_001298	64.9661	86.6989	88.1337	109.981	115.15	113.196	74.6814	77.3094	63.5263	61.4785	61.3969	59.1906
CqNL-6_001299	0.585196	0.501153	0.687202	1.15773	2.03503	2.15236	0.355297	0.845647	0.155948	0.767646	0.613302	1.40376
CqNL-6_001303	1.41659	1.22961	1.29384	3.41579	4.21292	3.83431	1.23951	0.561939	0.621773	1.4283	1.63018	1.86562
CqNL-6_001304	4.7474	4.90905	4.81784	14.7428	14.3894	12.1886	2.59849	4.68904	3.13088	11.3899	10.2607	12.1588
CqNL-6_001305	0.495797	1.02882	2.26419	5.90484	4.52589	4.20968	0.395089	0.557247	0.462436	10.6228	9.09318	10.9615
CqNL-6_001306	1.50479	1.04086	1.4603	3.64686	4.40271	3.70938	0.199855	0.105706	0.233922	6.90882	4.48477	7.1592
CqNL-6_001307	0.201345	0	0.459748	0.669202	0.471276	0.551473	0.106965	0.11315	0.250396	0.61628	0.123092	0.450786
CqNL-6_001308	0	0	0	0.548231	0.463301	0.27107	0	0.278088	1.23079	0	0	0.83092
CqNL-6_001309	3.2572	4.25565	3.22289	3.00717	1.77892	2.08164	0	0	0	1.99394	2.98694	4.25394
CqNL-6_001311	4.57706	3.06474	4.49545	2.67436	3.37541	2.95377	1.79869	1.90271	1.63746	2.95544	4.44644	3.96563
CqNL-6_001312	9.70483	8.76469	9.08462	5.75514	6.37165	6.75003	3.50844	4.25444	2.87955	6.55721	7.28706	7.70844
CqNL-6_001313	2.38258	2.80774	3.506	0.733231	0.991426	1.01512	0.140639	0.446314	0.164612	1.62059	0.485531	1.33358
CqNL-6_001314	0.140919	0.519858	0.128709	1.79541	1.97905	1.62108	21.1115	20.0357	21.1176	3.0193	3.44604	1.73526
CqNL-6_001315	18.47	16.1201	17.3634	31.7754	30.6207	27.474	5.3289	6.04211	5.30355	18.8628	19.5722	22.3906
CqNL-6_001316	11.9353	11.7498	13.1526	8.30439	9.97342	9.31443	5.8796	11.5911	5.59932	13.8428	9.47255	16.0498
CqNL-6_001317	6.03091	5.17658	4.90843	9.81286	11.3675	11.2085	1.24773	1.02906	1.70795	32.8494	34.3633	32.3079
CqNL-6_001318	3.85086	2.76643	2.92483	5.74831	5.0096	6.21736	0.602965	1.27566	0.403284	7.89094	8.37609	7.39643
CqNL-6_001319	7.61671	5.90603	5.22864	0.0537481	0	0.053151	1.18556	1.03601	1.02566	12.6516	15.1261	15.315
CqNL-6_001320	0.243673	0.134838	0.22256	3.94145	3.14834	2.61624	0.466025	1.15027	0.606072	3.93803	2.97939	4.25532
CqNL-6_001321	7.07935	8.23222	9.55836	24.0408	18.0111	22.2563	9.97457	15.2216	11.6749	15.0738	9.59678	14.2993
CqNL-6_001322	0	0	0	0.49909	0.970077	0.5429	0	0	0	0	0	0
CqNL-6_001323	9.93492	16.0034	13.9191	104.539	109.052	119.729	147.591	145.717	153.406	27.8496	26.2736	15.6003
CqNL-6_001325	2.46941	4.84316	4.56799	7.51487	7.66765	6.06154	0.398544	0.245928	0.194367	3.40607	7.29995	1.92455
CqNL-6_001326	27.3967	27.5678	24.8738	40.5043	41.7827	41.8425	5.54929	5.08399	5.13239	47.93	48.4936	50.1403
CqNL-6_001328	25.5669	26.6219	29.629	0.609145	0.257389	0	0	0	0	5.04875	1.68068	3.38523
CqNL-6_001329	204.643	187.452	191.962	0.403484	0.092994	0.217637	0.140711	0.223272	0.0823484	12.566	14.4115	15.3811
CqNL-6_001330	1.35839	1.40194	1.71334	2.83073	3.05839	2.94102	0.549827	1.05419	0.643551	10.8895	11.8241	12.0927
CqNL-6_001331	9.23044	12.9187	14.8646	7.66971	8.41464	11.7538	1.20441	2.2296	1.40972	20.9169	22.2256	19.3062
CqNL-6_001332	0.0645881	0	0	7.11985	6.92393	7.28841	0.308812	0.435559	0.401614	1.22569	1.50047	1.08453
CqNL-6_001333	3.02895	3.07719	3.0799	4.4044	5.01817	5.06842	2.1497	1.78197	1.98643	7.89488	8.85368	7.80131
CqNL-6_001334	71.224	58.2892	48.1491	12.3721	11.658	10.8848	0.584905	0.589265	0.74981	26.414	30.706	26.9095
CqNL-6_001335	2.18303	2.50594	2.3969	0.746148	0.674044	0.636085	2.24544	4.17633	3.75458	4.80525	5.9063	6.42138
CqNL-6_001336	10.9227	10.1878	9.75024	21.8027	21.5538	21.5265	3.74793	2.99088	2.96302	34.0576	33.9367	32.2137
CqNL-6_001337	7.22569	10.891	9.11985	13.9638	19.0036	17.0623	3.13055	2.70708	2.47187	58.8056	58.9562	39.9462
CqNL-6_001338	1.68726	2.0821	2.1271	2.8171	3.8269	3.56687	0.328243	0.480772	0.443303	9.86325	9.38525	4.60224
CqNL-6_001339	0.0850922	0.215812	0.310877	12.6797	16.571	12.4922	0	0.0239097	0.0264555	0.182316	0.44218	0.285766
CqNL-6_001340	5.16814	3.76292	4.93772	7.42082	8.78606	6.63062	0.578016	0.68787	0.465125	8.24238	7.89886	9.66772
CqNL-6_001342	0.339807	0.235043	0.290966	0.0470584	0.198842	0.0930713	0.293349	0.405793	0.29053	2.3662	3.06418	2.37745
CqNL-6_001343	2.15709	2.11955	2.65147	5.78469	5.56803	5.01365	2.99876	2.19786	2.75781	8.91023	8.79981	8.4854
CqNL-6_001344	16.6994	17.4276	16.6109	31.197	34.3081	33.6281	17.8867	18.0852	19.6746	47.5129	57.8657	47.6051
CqNL-6_001345	0	0	0.0273283	2.81765	2.24108	3.5403	0	0	0.14884	0.183164	0.109753	0.100483
CqNL-6_001346	3.62724	3.42164	3.29783	2.60565	1.81432	2.95776	6.52883	6.14313	7.04441	4.90732	6.15639	5.8404
CqNL-6_001347	72.4456	63.3469	60.2572	0.636794	0.839505	0.755664	0.464138	0.258409	0.285924	5.79867	7.78688	7.45096
CqNL-6_001348	0.365717	0.337287	0.634656	0.972416	0.61633	1.56262	0	0	0	0.223879	0.0447163	0.327518
CqNL-6_001349	26.3484	31.8808	29.4415	0.0771738	0.0978275	0.0953956	0.462577	0.19573	0.0649714	0.660957	1.17111	0.955236
CqNL-6_001351	13.1646	13.289	14.3732	42.2534	40.006	38.9661	32.2064	32.5145	33.7065	31.2875	29.6904	37.6784
CqNL-6_001353	2.44625	2.89632	2.2041	5.78657	4.67348	5.28768	1.72105	2.34074	2.05554	3.72352	4.6078	3.73758
CqNL-6_001354	7.736	10.1668	10.8635	19.3374	22.634	22.5128	12.2522	14.8627	17.287	18.4692	22.0213	13.3418
CqNL-6_001355	17.3326	14.015	10.9973	4.33895	4.18195	3.95387	0.10317	0.236462	0.26164	9.11443	8.68679	8.36982
CqNL-6_001356	7.00059	8.25949	7.8341	22.4291	23.9735	21.0053	15.2113	11.1998	13.0198	30.9637	34.3156	30.2173
CqNL-6_001357	4.24397	3.7669	3.87625	4.13621	4.63071	5.27888	5.49244	6.0611	6.6271	10.3139	10.3002	9.35884
CqNL-6_001358	4.96207	6.61932	6.5554	8.34429	7.21754	7.66912	10.921	4.48158	6.94227	9.65522	10.4008	9.12563
CqNL-6_001360	1.50479	1.38781	1.3744	2.31547	3.01341	1.51123	0.177649	0.375843	0.207931	4.60588	6.43967	5.61506
CqNL-6_001361	0.463638	0.320696	0	0.898901	0.542605	0.253976	0.492615	0.260551	0.86488	0.425733	0.56689	0.648767
CqNL-6_001362	0	0	0.11003	0.400393	0.225577	0.131982	1335.14	1480.45	1314.33	84.8077	64.0737	37.0854
CqNL-6_001365	9.7527	10.4301	9.42994	10.3474	8.71463	8.14415	4.1854	4.53455	3.71365	23.4531	26.6848	24.36
CqNL-6_001366	0.30965	0.142789	0.212115	0.0857642	0	0.0848114	0	0.087007	0.0962713	0.663446	0.473261	0.346633
CqNL-6_001369	12.5323	12.919	11.4269	8.50596	9.93139	9.58298	0.454457	0.480737	0.372347	10.8662	12.473	10.5338
CqNL-6_001370	2.57319	2.42158	1.77466	21.9919	25.2716	31.2406	0.223185	0.118045	0.0653073	9.19409	9.56713	9.58215
CqNL-6_001371	2.90209	3.71734	5.44853	9.64557	4.5285	5.29912	5.13912	2.89936	4.2106	2.17134	2.56273	5.05355
CqNL-6_001372	2.01164	2.21052	1.72006	0.758696	0.641161	0.750268	0.591187	0.432951	0.532278	4.19218	2.7213	2.44356
CqNL-6_001373	10.918	11.3799	9.65545	17.5871	16.5825	15.4551	3.01979	3.62293	3.70696	8.06277	8.81489	10.476
CqNL-6_001375	2.69915	3.34982	3.14247	3.27646	3.75164	4.25316	0.911692	0.795874	1.0153	7.50683	6.93664	7.05956
CqNL-6_001376	0	0	0.0917581	0.111301	0.31353	0.146753	0	0.0376381	0.166583	2.29599	2.82523	2.77406
CqNL-6_001377	1.28982	0.148694	1.0308	1.07173	0.603801	0.353274	0.685217	0.54363	0.40101	2.56613	1.37993	0.721936
CqNL-6_001378	1.55167	0.655896	0.236204	0.501397	0.786913	0.779157	0	0	0.0804035	0.554094	0.395256	0.361875
CqNL-6_001379	6.26835	6.65697	7.46013	3.36709	3.08259	2.8441	1.61458	2.27725	1.41735	5.96906	7.35464	7.72581
CqNL-6_001381	11.0061	10.0962	10.2675	19.5455	20.5264	19.4412	16.2903	17.2654	19.1952	19.4559	15.9759	18.9421
CqNL-6_001383	6.66431	6.94877	6.28072	15.425	15.2212	16.6488	6.22392	3.86442	5.75398	20.84	22.525	20.5989
CqNL-6_001384	2.08714	1.66121	2.11521	2.09059	2.94453	2.53722	0.486047	0.546288	0.604455	5.32071	4.96407	5.505
CqNL-6_001385	18.1623	17.831	21.9398	32.1948	36.2033	36.3303	33.9884	26.8666	25.7928	34.5743	34.5284	31.8746
CqNL-6_001386	0	0	0	0.598593	0.537478	0.591943	0.430553	0.26568	0.419955	0	0	0.113406
CqNL-6_001387	2.39766	1.87749	2.02464	16.3891	17.0268	18.3878	0.432597	0.355921	0.675118	11.0774	11.3393	9.622
CqNL-6_001388	1.36263	1.48942	1.29066	4.45438	3.65407	3.87041	1.73378	1.62606	2.19669	3.46019	3.5173	3.40857
CqNL-6_001390	1.46717	1.4572	0.901953	4.47001	6.39274	5.34769	2.36828	3.83712	2.98251	14.6467	17.0076	12.5391
CqNL-6_001391	6.02537	10.4602	10.8447	18.8483	16.9239	16.8915	3.20098	4.38199	3.96701	16.0559	18.4181	19.8383
CqNL-6_001392	6.29754	6.05778	6.43221	14.9667	14.7086	13.5392	3.23765	1.86465	1.97898	33.038	32.6629	29.298
CqNL-6_001393	4.08972	4.37074	3.27044	30.4137	33.7217	35.9603	19.9549	16.7293	19.9076	22.0057	19.5084	19.4327
CqNL-6_001394	1.99967	1.96193	1.08807	2.16827	1.47386	2.37724	20.7944	18.6017	22.9634	6.35502	5.87839	4.61989
CqNL-6_001396	1.61385	2.35661	2.29291	9.83377	12.1298	9.2825	5.04888	3.67812	4.96176	1.97587	2.74063	1.70623
CqNL-6_001397	179.173	140.798	167.362	7.4364	6.65135	6.6023	0.676736	0.991204	0.609303	19.1353	20.308	19.251
CqNL-6_001398	8.5218	8.73664	6.80597	6.80644	7.19929	5.77548	0	0.133647	0.197169	1.16467	1.16312	1.55296
CqNL-6_001399	19.0172	17.3223	23.1592	95.2001	97.5975	114.977	207.795	192.368	177.229	112.967	119.563	96.3241
CqNL-6_001400	0.333891	0.47901	0.271076	4.52117	4.58491	5.89351	0	0	0	0	0	0
CqNL-6_001401	0.0422111	0.116789	0.0771073	4.67651	2.72691	4.53207	0.0448493	0.142328	0	1.60208	1.85802	0.70879
CqNL-6_001402	1.48153	1.15062	1.8517	6.21993	5.32936	4.44227	0.331396	0	0	5.63257	6.67384	4.97545
CqNL-6_001403	0.253267	1.01217	0.0771073	18.7996	20.8668	19.7931	0	0.189771	0.104989	2.58401	4.12892	3.4967
CqNL-6_001404	3.00173	3.30855	2.74164	19.9534	20.678	20.6676	3.21527	2.57832	2.06377	16.1644	17.993	16.6646
CqNL-6_001405	6.30832	6.20113	5.52021	6.4867	6.50743	4.80063	3.01014	3.82105	2.77163	12.9032	14.3641	12.6435
CqNL-6_001406	4.33998	3.48613	3.06885	9.46131	6.55377	8.35923	2.60311	2.36027	1.91516	22.8825	24.6495	28.3664
CqNL-6_001407	1.6709	1.91383	1.57535	9.25585	8.93218	8.03104	14.5749	14.9028	13.6743	6.40115	5.63476	5.70192
CqNL-6_001408	9.8428	10.4039	14.3898	6.19585	6.4029	6.3721	19.8294	18.9647	19.7122	23.3582	26.1796	23.2889
CqNL-6_001409	26.5837	27.3617	30.7864	9.03079	9.96943	12.3096	5.14968	3.3015	2.28315	26.1636	41.3932	18.7431
CqNL-6_001410	0.2686	0.330292	0.347546	1.3143	0.922088	0.833772	1.45072	1.20756	1.94854	0.191831	0.328417	0.350794
CqNL-6_001411	6.86523	7.62128	7.77992	19.1086	20.2351	15.7856	0.855505	0.619194	0.421615	47.578	56.5826	48.0562
CqNL-6_001412	0	0	0	1.74416	1.37231	1.84374	0	0	0	0	0.0663763	0
CqNL-6_001413	1.98304	1.90203	2.64437	6.94246	8.05778	7.03914	0.842791	0.891526	0.739841	7.72067	9.79563	7.41442
CqNL-6_001414	12.803	14.2273	15.6235	16.5095	15.4257	14.7165	0.223003	0	0.391524	9.25083	15.5259	11.7477
CqNL-6_001415	0.182108	0.125963	0.166329	0.40351	0.59675	0.299271	0	0	0	1.1148	1.44731	0.815435
CqNL-6_001416	1.07737	2.98086	2.09502	6.43009	7.51644	7.12017	6.16667	6.91388	7.08819	13.6161	12.8756	13.1888
CqNL-6_001417	2.47906	1.82244	2.37911	3.5426	3.02743	2.46015	0.0954347	0.0201907	0.0223405	4.46478	4.6785	4.44426
CqNL-6_001418	1.90202	3.04457	2.62579	6.47909	6.77513	8.05979	1.21951	1.41288	1.26425	7.06637	7.44458	6.96269
CqNL-6_001420	19.291	17.4252	18.0545	9.00037	9.24124	9.42223	39.9812	50.1747	45.7433	52.0642	61.7665	58.8013
CqNL-6_001421	25.2701	24.8516	23.0228	15.8728	18.1813	20.5821	71.1731	69.3879	70.4044	18.5866	19.5286	19.5434
CqNL-6_001422	2.60972	3.1289	2.26442	4.77061	1.71036	3.14507	0	0	0.162275	9.90498	8.29637	8.6182
CqNL-6_001423	781.115	937.518	935.91	0	0.209129	0	0.830647	0	0.277783	18.0493	22.8048	28.8803
CqNL-6_001424	7.01164	14.4524	10.1077	89.8012	89.8889	94.4029	2.78248	2.80096	1.05058	8.89482	5.78429	9.07847
CqNL-6_001425	0.150215	0.173172	0.1372	56.2505	52.2478	57.8884	2.19455	1.13962	1.21427	2.20695	1.23976	2.98478
CqNL-6_001427	4.14094	5.78936	5.25164	48.4192	61.044	62.2428	14.8807	28.8144	17.5485	32.7119	48.6964	35.047
CqNL-6_001428	5.18754	4.3194	4.68051	7.32943	7.37379	7.20199	2.83398	3.56439	2.97753	8.87117	8.65395	7.78202
CqNL-6_001429	1.0877	1.2181	1.49018	1.16201	0.909256	1.10654	0	0.0873222	0	2.14023	1.18744	0.782751
CqNL-6_001430	0.0522793	0.0241076	0.190998	2.02718	1.83551	1.57509	0.722109	0.852004	1.10526	2.7843	3.03629	2.9847
CqNL-6_001431	0.178034	0.0547313	0	16.1081	12.2236	14.2387	574.042	587.093	604.144	52.8219	34.1036	28.4996
CqNL-6_001432	6.4268	6.69535	6.23623	6.39106	6.69105	6.78196	2.02123	2.26524	1.82868	9.74435	8.13466	8.56422
CqNL-6_001433	13.6975	11.7134	9.85765	12.0834	11.0913	10.7636	0.332826	0.320065	0	15.271	14.4847	13.5164
CqNL-6_001434	1.34772	1.33173	1.62661	8.21218	7.70608	9.83479	0.076712	0.108197	0	5.3332	5.62039	4.7416
CqNL-6_001435	1.35878	0.822379	2.0167	0.235215	0.0397552	0.0930406	0.0902315	0.0477246	0	0.415897	1.81713	0.998201
CqNL-6_001436	1.03454	2.38529	2.06161	6.56434	9.59791	8.8613	0.94931	1.10991	0.350884	5.52705	7.30213	7.05391
CqNL-6_001437	4.18102	3.32149	3.06256	20.4546	19.8051	23.1753	1.75934	1.48886	1.02962	9.42694	9.6675	9.08273
CqNL-6_001438	2.64369	2.28188	2.50749	4.52478	4.98207	5.34714	2.91695	3.33324	2.6344	16.8061	17.7784	14.7593
CqNL-6_001439	1.83911	2.09311	1.64402	1.82077	0.915893	1.07175	0.374181	0.659697	0.389301	0.287447	0.574131	0.481839
CqNL-6_001440	83.1051	77.477	78.8724	14.334	14.7615	11.5376	61.7007	62.225	68.5513	27.3341	29.1373	25.666
CqNL-6_001441	0.109965	0.338056	0.234354	3.12695	0.755009	2.3292	2.72622	3.46065	2.82626	3.18632	6.1401	1.68236
CqNL-6_001443	7.45238	7.90824	8.42009	5.93237	4.54819	5.68503	0.254163	0.0827263	0.320372	7.00644	7.13213	7.10656
CqNL-6_001444	61.3451	50.7322	47.2227	18.6187	17.368	17.2045	1.51239	1.9095	1.02786	22.9929	21.7272	24.9296
CqNL-6_001445	0	0	0	0	0	0	0	0	0	1.33893	0.865216	0.864157
CqNL-6_001446	1.58242	2.75665	3.85415	1.41225	1.41982	1.85406	0.070055	0	0.0273322	0.16145	0.0537451	0.196824
CqNL-6_001447	17.9966	23.4609	25.4892	1.10988	1.44041	1.05835	0.190073	0.522768	0.222473	4.38045	4.63712	4.24549
CqNL-6_001448	2.73862	3.27313	3.05009	1.48608	1.58291	1.94412	12.5299	7.78935	9.81773	0.496102	0.375854	0.344111
CqNL-6_001449	0.478034	2.23585	0.997975	38.283	41.943	50.3523	2.21304	2.45615	1.99579	3.13537	2.58847	4.73972
CqNL-6_001450	0.172929	0.239229	0.197432	2.778	5.26195	5.11536	0	0	0.0537644	0.529305	0.264301	0.629147
CqNL-6_001451	1.98189	2.75248	2.1296	2.06655	2.40131	2.32458	0.247736	0.183443	0.202976	6.79413	5.18861	5.74225
CqNL-6_001452	29.5358	35.6882	41.1215	0.773685	1.30766	0.945111	2.13868	2.30852	1.48151	25.4488	27.0223	26.3956
CqNL-6_001453	0.804121	0.847554	0.419684	0.636339	0.53776	0.880978	0.488217	1.0329	0.428579	1.96901	1.12366	1.54314
CqNL-6_001454	6.45023	5.41326	5.662	16.8134	19.5719	20.8735	16.2914	13.8996	13.3498	15.8905	15.8118	16.6198
CqNL-6_001455	4.04277	4.51343	6.86672	8.17209	6.77328	9.01376	95.5549	89.6013	86.5286	18.3225	12.5745	14.9266
CqNL-6_001456	24.993	25.9897	22.8936	0	0	0	1.00062	0.488532	0.900917	2.39475	2.48014	3.00055
CqNL-6_001457	11.9407	10.5384	12.3506	30.2689	27.2086	26.2073	16.72	23.7306	19.0292	16.7977	14.5999	16.5537
CqNL-6_001458	25.0048	24.198	24.6572	28.0527	26.1042	25.1436	0.369461	0.532944	0.157251	12.6946	15.0741	14.9334
CqNL-6_001459	79.2369	82.5827	86.8823	93.5785	107.49	111.57	308.471	257.99	324.851	41.3347	34.7635	35.2045
CqNL-6_001460	1.80305	1.90711	1.64327	1.18215	1.18497	1.25435	1.59301	1.72452	1.68052	2.30765	2.93311	2.37152
CqNL-6_001461	0.703224	0.563962	0.698144	0.440357	0.42939	0.234481	6.65961	10.0001	7.07237	2.02142	2.95334	1.77979
CqNL-6_001462	7.60478	7.96196	8.25639	34.9197	33.2268	30.7589	25.4091	27.7653	26.7068	23.9209	25.5266	30.1705
CqNL-6_001463	28.3968	28.9425	28.3305	55.0558	53.0711	49.3787	14.0027	14.3624	13.2204	44.6622	44.6029	50.0465
CqNL-6_001464	0.30898	0.341952	0.0564417	0.68463	0.636427	0.609322	0.328292	0.902917	0.307402	2.87502	3.17344	2.9746
CqNL-6_001465	7.70498	8.07308	7.62035	10.2536	8.06754	6.99288	2.51894	1.9472	2.89162	8.93103	10.5358	9.85013
CqNL-6_001466	0.129959	0.279664	0.158265	0.0959866	0.283908	0.332221	14.2684	13.4381	14.6535	3.44743	3.33692	2.61866
CqNL-6_001467	0.532751	0.941726	0.851533	4.96775	5.56984	6.22582	12.9248	8.58253	9.71722	21.3616	22.7445	17.4939
CqNL-6_001468	10.114	11.1325	10.1031	7.64504	8.04212	6.22863	5.31833	4.35252	5.45639	16.09	17.0006	16.3949
CqNL-6_001469	7.05026	7.39803	7.12625	7.98446	9.91595	9.71522	0.699151	0.810017	0.311745	10.5116	10.5743	7.96248
CqNL-6_001470	0.311147	1.86523	0.142094	0	0	0	0	0	0	1.23807	1.80709	2.17694
CqNL-6_001471	3.15697	3.64341	4.25424	5.44702	6.7675	4.93291	7.40508	6.9026	7.74484	8.87086	9.25985	9.42408
CqNL-6_001472	33.4203	38.3281	38.2743	0.095922	0	0	0	0	0	0.31801	0.105863	0
CqNL-6_001473	87.3496	107.606	115.351	27.949	22.8812	28.3295	21.2757	13.4682	14.314	21.4275	23.5197	18.8858
CqNL-6_001474	0	0	0	90.6408	95.7488	109.874	0	0	0	2.62535	0.806728	2.76973
CqNL-6_001475	10.4778	9.97702	10.4089	21.8597	22.9004	20.8714	9.07242	10.7059	11.5073	22.2412	22.586	22.3161
CqNL-6_001476	0.155668	0	0.0355449	0.38804	0.109309	0.170546	270.92	292.448	294.597	32.8288	26.1235	20.5192
CqNL-6_001477	2.9701	3.73528	3.76086	15.9292	16.3687	14.1992	1.0041	1.40357	0.503682	36.9009	37.0583	38.0846
CqNL-6_001478	1.06913	0.778955	0.869082	1.44506	1.51148	1.39387	0.761089	1.06946	0.757866	3.22006	3.22886	3.53064
CqNL-6_001479	25.4956	18.7019	15.0598	4.74406	5.52983	4.96098	0.261478	0.165959	0.214235	18.8314	18.4754	18.568
CqNL-6_001480	0.0857729	0	0.0391705	0	0	0.0469855	0.0455669	0.433817	0.320006	0.052507	0	0
CqNL-6_001481	1.01487	1.50964	1.04654	55.0937	53.9763	66.497	3.44361	1.10386	1.79138	9.77993	6.20442	6.0469
CqNL-6_001482	2.86091	2.37466	1.94111	26.8055	23.4947	28.4779	3.38712	5.28261	2.8463	13.2102	14.8917	11.5294
CqNL-6_001483	2.93319	3.90747	3.45757	6.83259	6.43132	5.52071	4.87456	3.77575	3.99072	9.39233	10.4221	8.36317
CqNL-6_001484	0.763104	1.54832	0.801532	8.62342	6.64449	10.0325	22.6618	23.9723	24.0574	2.47586	2.47258	2.09291
CqNL-6_001485	37.3158	39.746	49.2419	0	0	0	2.31078	1.99412	1.63704	0.84086	1.60951	1.53765
CqNL-6_001486	78.5588	81.4943	76.9941	145.587	141.169	150.389	99.4764	108.589	101.266	54.6053	42.3982	56.7538
CqNL-6_001487	15.5279	18.088	16.4803	46.844	38.6246	39.8626	4.02399	4.10466	4.54171	28.5167	25.9981	26.1948
CqNL-6_001488	2.77485	3.96486	3.56961	6.19175	6.51323	6.97932	7.47452	6.28147	6.31846	11.9146	13.858	11.9001
CqNL-6_001489	6.0828	4.76086	5.27045	4.99054	4.0635	4.43078	0.0873375	0.0554328	0.24534	5.91761	6.59319	7.34302
CqNL-6_001490	6.0069	6.40957	6.57095	21.706	20.3706	18.2126	1.85533	3.2972	1.911	13.6826	15.0736	14.6606
CqNL-6_001491	11.5311	9.88395	10.8541	9.6189	9.5513	10.7605	10.9545	11.222	12.4507	8.20491	8.95703	9.68881
CqNL-6_001492	10.249	9.64297	10.2243	13.2854	15.956	16.1796	5.89985	4.61437	4.22413	1.44647	1.66124	1.75238
CqNL-6_001493	1.37625	1.03958	1.20911	1.77159	1.91437	1.80934	0.111411	0.162048	0.244503	4.41303	4.02254	3.8002
CqNL-6_001494	37.8984	44.3278	42.9341	53.0696	51.8534	57.0241	559.246	570.47	557.987	97.2807	85.2189	104.333
CqNL-6_001495	11.6643	11.107	10.3818	36.0398	31.4701	34.6906	50.6661	52.653	55.062	21.206	21.0786	24.0852
CqNL-6_001496	0.130652	0.0602475	0.119331	0.108561	0.0152905	0	0.225579	0.220267	0.284341	0.499876	0.279559	0.292513
CqNL-6_001497	343.846	291.004	311.528	9.65115	7.60706	6.69911	1.42397	1.60045	0.72918	27.9969	27.4477	27.4737
CqNL-6_001500	5.0381	6.34551	6.42158	16.5366	16.2981	13.0988	25.7263	26.9604	29.644	22.0953	22.4797	24.1166
CqNL-6_001501	4.49616	2.55177	4.42248	1.53269	2.91431	4.54698	1.4699	4.27597	1.72046	6.7751	5.07458	4.64601
CqNL-6_001502	0.333561	0.351578	0.348182	2.79801	2.05225	3.4456	0.20252	0	0.0592603	0.291706	0.174791	0
CqNL-6_001503	9.53334	9.65642	8.53987	28.3907	25.9187	26.2229	3.80927	3.82349	4.48393	28.8556	28.1448	32.7685
CqNL-6_001504	0.0804121	1.63154	0.734447	0.35635	0.301146	0.0880978	0.512628	0.994163	0.400007	2.26437	2.26136	2.70049
CqNL-6_001505	0	0	0	0.174254	0.294519	0	613.983	589.736	596.197	67.9767	49.4244	45.9546
CqNL-6_001506	16.6057	19.8191	16.8875	7.80724	6.20582	7.03254	1.77918	2.19575	1.30154	5.55253	4.94799	4.21769
CqNL-6_001507	4.58147	4.26407	5.22103	25.728	25.5988	25.0738	1.58539	1.88965	1.22838	10.1635	9.86733	9.62214
CqNL-6_001508	27.9834	26.665	25.8199	16.1545	17.0984	14.8004	1.25309	1.44606	1.15558	17.7649	14.6824	16.0829
CqNL-6_001509	4.84975	3.90476	4.45297	6.53853	5.26134	4.0201	1.22687	0.836371	0.893514	10.1474	8.03188	9.76644
CqNL-6_001510	0.206317	0.329816	0.32663	0.0914304	0.0643886	0.0301382	0.0730707	0.0309184	0.0513159	1.56612	1.09314	0.492713
CqNL-6_001511	40.5941	32.9457	32.9329	62.4869	57.7699	49.34	28.4666	26.1943	27.2017	36.4859	32.4084	38.546
CqNL-6_001512	9.10456	7.08213	7.60171	3.46416	3.14276	3.67756	0.244283	0.723545	0.171554	2.64599	3.76694	3.24291
CqNL-6_001513	19.1634	22.6745	24.0876	62.4637	60.9791	66.8328	5.63039	6.02523	4.52115	35.91	35.6363	33.3164
CqNL-6_001514	0.144283	0.342172	0.188259	3.28833	2.79821	2.95824	0.0219001	0.0694996	0	4.97143	5.56968	6.78368
CqNL-6_001515	2.58179	3.62124	4.27404	11.8585	13.0429	8.36782	2.68601	3.80859	3.41143	10.6024	9.99641	11.3198
CqNL-6_001516	0	0	0	4.01317	4.00438	5.11613	0.417336	0.784834	0.379925	0.320599	0.426898	0.244278
CqNL-6_001517	1.51756	1.26304	1.82555	6.23305	6.82689	7.90751	5.85973	6.61458	4.69514	12.4621	11.1331	10.773
CqNL-6_001518	2.46238	1.89246	1.59306	2.95538	4.7069	6.29471	5.77762	5.41983	2.55188	4.52214	5.26882	7.23577
CqNL-6_001519	0	0	0	0	0	0	47.5028	58.874	48.4105	6.94946	3.08455	5.3343
CqNL-6_001520	0.0350762	0.0323494	0.160185	0	0	0	1.19259	0.788471	0.610698	3.00613	3.34524	2.47373
CqNL-6_001521	38.4542	46.7491	50.4883	37.5888	37.6103	40.967	2.85208	2.4557	2.36783	48.9531	51.674	46.052
CqNL-6_001522	2.38258	1.09868	2.17614	3.62949	2.78838	1.95773	0.632874	0	0	2.91706	1.45659	3.00055
CqNL-6_001523	11.3442	13.7455	13.338	15.5955	16.0079	16.054	3.1032	3.07132	2.46302	18.7079	19.2042	18.8031
CqNL-6_001524	0.338934	0.343844	0.46435	2.29055	3.14156	2.7107	0	0	0.126451	1.32789	2.03063	1.3659
CqNL-6_001526	2.31747	2.49353	2.81006	2.36091	2.13233	2.01366	0.5802	0.449086	0.910989	10.6808	13.1908	9.97448
CqNL-6_001527	0	0	0	0	0	0	38.1092	41.9331	36.5912	2.49155	2.00441	3.35386
CqNL-6_001528	0.230738	0.808642	0.969428	0.255631	0.21603	0.505583	0	0	0	0.112999	0	0
CqNL-6_001529	0	0	0	0.0737785	0.124698	0.437753	0	0	0	0.978392	0.569971	0.298191
CqNL-6_001530	0.458044	0.0469373	0.23242	0	0	0	0.270373	0.0572016	0.189877	0.249242	0.248911	0.341834
CqNL-6_001531	1.0701	2.31545	1.39089	2.69029	2.27352	3.06623	0.218651	0.185036	0.614215	3.98086	3.32137	5.16025
CqNL-6_001533	0.406507	0.843537	0.928211	1.35109	0.761189	1.6701	0	0	0	0.248848	0.621295	0.455059
CqNL-6_001534	3.86195	4.16202	3.96329	14.5304	16.982	17.7919	11.3418	9.5469	8.32393	9.69565	9.76236	8.23354
CqNL-6_001535	0.140254	0.0862337	0	0.0517951	0.0875423	0.102439	0.14902	0.157637	0.290703	0.686865	0.571628	1.20371
CqNL-6_001538	1.45015	2.17056	1.71534	4.55643	3.58348	5.72994	1.31346	0.45423	1.21214	2.82327	3.22646	4.09831
CqNL-6_001539	31.335	23.0543	27.1499	3.67773	4.28526	4.62875	0.855047	0.678369	0.18765	7.94379	9.2247	8.22042
CqNL-6_001540	0.258352	0.714804	0	1.1449	2.17696	0.849136	0.274499	0.580745	0	2.84677	4.42242	5.20577
CqNL-6_001541	0.773725	1.15531	0.673033	1.63276	1.41431	1.37243	0.508909	0.165642	0.274919	11.4126	11.7579	12.2497
CqNL-6_001542	3.49652	2.93933	2.82616	15.2207	16.4551	15.2889	1.15068	0.834664	1.07746	15.7597	15.5874	13.89
CqNL-6_001543	2.49514	2.15365	3.03859	9.1081	11.4109	9.28729	1.56346	1.11456	1.07411	6.07055	8.33104	7.98554
CqNL-6_001544	6.67884	5.78735	7.23973	11.6276	11.0288	8.48312	14.3485	12.8272	11.82	18.2412	22.3001	20.1702
CqNL-6_001545	1.19129	1.64802	0.816053	1.31982	0	0.978865	1.26575	2.67788	1.85189	0.364632	0.364148	0.666788
CqNL-6_001546	1.85656	2.31151	2.03483	1.4398	0.608375	1.3221	2.36711	1.252	3.11694	0.795561	0.454003	0.727405
CqNL-6_001547	7.6568	5.84605	6.64943	18.1478	16.5116	15.4021	0.600149	0.917011	0.312201	18.3647	15.1173	16.3698
CqNL-6_001548	10.6403	10.1015	10.5178	14.9605	14.3988	16.0271	11.7172	12.0575	10.5736	22.0438	20.9902	21.6389
CqNL-6_001549	0	0	0	0.102106	0.0287627	0	0.032641	0.0345286	0.191025	0	0	0
CqNL-6_001550	8.06251	7.69755	6.97498	14.4364	13.5024	13.2497	8.02347	8.7108	8.01427	19.1166	20.4103	19.3221
CqNL-6_001551	5.1274	6.66615	7.01438	8.08294	8.3957	7.44872	1.43997	1.29475	1.12362	17.3671	18.5593	16.8401
CqNL-6_001552	11.0913	12.3369	9.76193	31.7997	32.097	31.1518	104.133	115.972	107.254	36.4586	38.054	34.9154
CqNL-6_001553	0	0.734469	0.323278	0.098033	0.0828461	0.872496	1.1282	1.69071	0.660259	0.325009	0.649155	0.0990552
CqNL-6_001554	115.949	126.678	103.178	48.615	47.9226	46.9459	1.44077	1.38184	1.93371	10.6696	12.3135	14.2083
CqNL-6_001556	6.85781	7.12025	4.94392	3.87051	3.08919	3.56762	0.0229133	0.14543	0.160915	6.7592	6.96117	6.95266
CqNL-6_001557	207.831	175.443	198.982	3.11077	2.91053	2.36209	0.106548	0	0.24942	9.57649	6.43716	10.7767
CqNL-6_001559	3.23117	2.97998	2.14633	0	0	0.643637	10.6115	8.25374	13.5162	3.59637	4.30992	2.30179
CqNL-6_001560	24.1149	23.9115	25.081	44.9395	39.8047	32.6811	4.96151	8.46013	4.68047	21.6741	21.7305	23.3282
CqNL-6_001561	20.4176	21.0194	18.9295	9.88576	8.10737	9.8241	4.41347	4.29815	4.26383	20.1274	22.4655	19.8547
CqNL-6_001562	6.2919	6.76556	7.00946	16.3171	17.3027	16.5377	8.51382	8.97443	9.78965	11.5723	12.8333	10.802
CqNL-6_001563	0.101147	0.233211	0.0923833	0.784418	0.426149	0.609482	0.806018	1.02315	0.440259	1.60989	1.91693	0.792597
CqNL-6_001565	22.722	20.9556	18.5072	48.4941	47.8886	39.6575	0	0.110555	0.122326	94.2959	84.7897	91.5029
CqNL-6_001566	3.9798	3.49836	3.60657	4.20249	3.81344	3.57671	2.57677	4.43811	2.70667	11.915	11.9372	10.6158
CqNL-6_001567	3.32659	3.62973	3.12394	8.27936	7.39155	7.41741	0.672054	0.394953	0.349606	14.1975	13.4912	13.8467
CqNL-6_001568	1.94507	2.05638	2.38316	8.30432	7.77293	7.17257	0	0	0	1.51016	1.21812	1.75253
CqNL-6_001569	3.94177	3.48993	3.38422	5.02209	5.20362	3.97304	0.209407	0.177213	0	7.96292	6.65106	6.3541
CqNL-6_001570	130.831	170.476	173.54	196.669	182.72	189.429	265.903	273.347	216.038	207.037	197.802	222.42
CqNL-6_001571	1.25193	1.30263	1.55392	2.38278	2.94534	2.11013	0.0682139	0	0.0399209	0.746732	0.196247	0.0718694
CqNL-6_001572	0.712275	1.38295	1.0272	18.399	20.6379	21.4392	0	0	0	0.275386	0.779226	0.461622
CqNL-6_001573	2.77579	3.03506	3.24098	3.424	3.00074	3.07245	0.912149	0.482447	1.38793	3.88898	5.2484	4.10039
CqNL-6_001574	24.6695	17.2425	14.8141	25.3833	26.8491	28.4564	6.12602	7.88256	4.88989	24.8108	27.0199	28.2931
CqNL-6_001575	0.259394	0.287075	0.0947674	1.72427	1.99145	1.19358	0.606334	1.69095	1.16131	5.84352	5.5186	4.99446
CqNL-6_001576	5.56345	7.33964	6.52842	10.0823	8.72736	9.52627	11.2351	11.3879	10.2636	16.555	15.8123	17.7352
CqNL-6_001577	28.7232	27.3915	26.2344	26.4085	28.3244	25.9289	5.86892	7.68874	5.70684	37.1954	39.276	40.6679
CqNL-6_001578	2.6085	3.44203	3.59206	8.62532	10.1822	9.80452	7.41919	5.59298	5.48981	17.2949	19.9216	15.5886
CqNL-6_001579	4.75613	5.02373	4.75244	3.7155	3.46341	3.47381	0.820636	0.936624	0.834138	6.37052	7.00821	6.55285
CqNL-6_001580	11.9824	15.2778	16.0885	76.5923	64.3133	59.8309	157.587	178.368	149.565	71.0535	62.9923	56.3742
CqNL-6_001581	9.89688	7.96229	14.0398	28.8113	29.8681	21.6856	3.69159	5.79842	2.88058	53.6242	55.7415	65.1772
CqNL-6_001582	19.4232	18.1999	14.4051	10.8454	12.4386	8.76722	1.23823	1.30983	0.772961	10.0829	10.3545	10.9585
CqNL-6_001583	10.2968	13.5176	13.6014	141.165	155.974	170.427	9.30106	10.0651	6.84058	2.42277	1.3123	2.10257
CqNL-6_001584	4.14003	4.99301	4.39214	22.8629	25.3141	23.5509	2.67311	2.64872	1.6634	17.2727	17.0551	15.3652
CqNL-6_001586	1.07719	0.635807	0.393542	4.29625	4.31649	3.63485	0.137342	0.0968557	0	4.53678	4.53075	4.38928
CqNL-6_001588	0.168513	0.233119	0.115434	5.46077	5.00923	6.18473	0	0	0.104783	1.65052	1.69983	3.77279
CqNL-6_001589	0.12626	0.349335	0.259471	1.32888	1.83229	2.10951	1.60982	2.76723	2.39455	3.20762	1.69817	6.11299
CqNL-6_001590	11.1908	11.8404	13.7954	80.8538	77.5201	77.9247	17.0694	14.9698	14.1731	64.8072	54.6479	49.7252
CqNL-6_001591	5.97047	6.86352	5.60676	3.3073	3.1886	2.71779	0	0	0.261443	0.669207	0.514091	0.329472
CqNL-6_001592	110.503	75.3882	96.7077	2.1029	1.62259	1.58226	0.745321	0.371021	0.461843	16.0148	14.5809	13.6728
CqNL-6_001593	3.11416	3.56957	2.72243	31.5441	28.74	30.5601	5.19954	7.7503	5.25597	11.1659	12.6742	10.6575
CqNL-6_001594	1.87191	0.84214	1.54291	8.04254	7.65153	9.55383	0.630628	0.461835	0.454231	9.1114	6.58723	5.72425
CqNL-6_001595	38.0314	30.5039	34.459	43.4792	46.7817	53.856	0	0	0.125788	3.21977	2.84448	0.905825
CqNL-6_001596	2.03414	1.75876	1.04506	1.4085	0.872886	1.02142	0	0	0	1.40088	1.60628	1.66038
CqNL-6_001597	0.491187	0.175356	0.39074	2.33471	2.40323	2.20462	1.5825	0.961663	1.2217	2.89047	2.20857	2.5719
CqNL-6_001598	3.19573	2.87075	3.71488	8.96623	8.78179	9.45773	1.32291	1.16617	1.29035	19.6139	18.7252	17.1902
CqNL-6_001599	13.3156	16.9055	14.0572	23.9483	21.8573	22.7349	1.65364	0.971812	0.645173	19.9019	17.761	17.8097
CqNL-6_001600	0.677155	1.49883	2.04099	14.6291	19.7171	18.0276	0.935321	1.06551	0.168424	5.22307	9.19033	5.23042
CqNL-6_001601	2.73259	2.03013	2.46116	9.797	11.4062	10.2703	42.22	42.0167	43.8002	24.9989	21.5318	21.3703
CqNL-6_001603	0.881461	0.750403	1.00636	3.24894	3.87244	4.10427	1.1887	1.77185	1.41241	3.67342	4.22815	4.09877
CqNL-6_001604	1.73864	1.9089	1.58799	14.8594	12.6349	14.0594	0.351868	0.465269	0.205924	6.38599	8.80704	6.20962
CqNL-6_001605	0	0	0	0.102301	0.115271	0.168608	0	0	0	0	0	0
CqNL-6_001606	16.4047	17.3988	17.4448	31.4159	28.6335	36.9722	21.0405	22.5205	19.8182	41.0301	30.9466	36.4656
CqNL-6_001607	1.9229	2.68699	2.50138	9.94165	9.1653	8.55443	0.247646	0	0.0724651	3.42437	3.91855	2.87009
CqNL-6_001608	1.38536	1.71042	2.02043	2.87159	2.61502	2.30113	1.54317	3.089	1.69506	7.22222	8.85187	7.02872
CqNL-6_001609	4.42904	3.86448	4.30307	11.2329	13.4362	13.4154	5.16722	6.95454	5.69703	16.4804	16.7771	17.0129
CqNL-6_001611	0	0	0	0.193669	0.109111	0.127678	0	0	0	0	0	0
CqNL-6_001612	15.1411	14.0554	13.9559	25.4253	24.4924	22.9934	12.6762	11.3154	11.6083	29.238	27.7453	30.9705
CqNL-6_001613	4.95061	4.93102	5.32264	0.282071	0.39729	0.0619862	6.64267	6.13652	5.84003	4.74503	4.39284	5.73191
CqNL-6_001615	0.0864647	0.0797429	0.236918	0	0.242859	0	0	0	0	0.105861	0.10572	0.290375
CqNL-6_001617	2.40378	4.57458	3.55462	20.079	20.1835	19.2707	0.932419	0.729032	0.806657	17.4245	20.9003	19.7331
CqNL-6_001618	96.8004	106.528	108.107	45.9133	43.7162	44.2863	87.8481	83.3029	87.2916	54.0464	55.4082	51.927
CqNL-6_001619	0.0473361	0.392906	0.302642	3.40879	3.23526	4.04511	0.553241	0.425624	0.294339	3.18751	3.41479	4.34516
CqNL-6_001620	0	0	0	0.867032	0.146543	0.34296	0	0.175919	0	0.383263	1.53102	0.525643
CqNL-6_001621	11.9623	13.3549	14.2746	17.9714	15.6727	17.2037	6.49269	5.32801	5.80321	25.6187	23.9998	28.8964
CqNL-6_001622	2.10917	1.2968	3.01806	4.12821	3.68615	5.23773	19.7208	24.18	22.2955	2.49624	1.97714	2.28238
CqNL-6_001623	19.2388	18.8847	18.9608	21.7846	22.5487	19.799	7.1394	7.433	5.54161	38.5359	37.9659	39.8269
CqNL-6_001624	1.15909	1.63492	0.498194	6.19411	7.56455	7.17108	0.0362217	0	0	7.67988	7.91979	7.97601
CqNL-6_001625	11.1892	11.2435	9.82314	26.31	24.1417	24.7003	9.79475	7.39546	10.0106	33.4507	33.3655	29.9494
CqNL-6_001626	9.43069	9.76089	9.80163	21.0928	20.7314	18.5265	8.60662	9.56949	10.8458	27.4359	26.4235	25.0854
CqNL-6_001627	8.17322	6.90263	6.815	3.91705	2.10651	1.68524	0.780589	0.619296	0.685237	22.0934	17.7972	18.5558
CqNL-6_001628	4.89987	5.24106	7.45116	18.8598	20.2183	23.3267	534.002	507.539	547.132	95.6135	86.0058	79.1381
CqNL-6_001629	12.6325	12.381	14.2796	23.8337	25.1768	26.9032	28.6159	26.8031	32.4568	26.4407	26.5585	24.8289
CqNL-6_001630	0	0.489511	0	1.17607	0.397552	0.348902	0	0.238623	0.132016	0.909775	1.81713	0
CqNL-6_001631	28.9462	25.5086	27.5944	1.56899	1.46655	1.41051	2.46225	2.5564	2.2949	8.22283	9.86479	8.47919
CqNL-6_001634	4.48452	4.27852	3.03666	63.3035	62.618	63.4474	882.968	850.166	825.111	107.728	73.4564	75.4753
CqNL-6_001635	5.88838	5.30506	5.50253	11.5767	12.237	12.3057	1.44657	2.02754	1.86247	13.5018	12.9012	12.7642
CqNL-6_001636	0.540825	0.94506	0.597957	0.567637	0.506351	0.592516	1.27023	1.50364	0.672578	2.30009	3.06271	2.19863
CqNL-6_001637	4.07472	5.63694	5.62902	5.53006	6.24704	5.46862	2.54352	2.86234	1.77359	6.61015	7.97147	8.49561
CqNL-6_001638	7.85288	6.69501	8.42347	7.33439	7.82252	6.35255	0.921687	1.18024	0.851683	20.9059	19.036	17.8372
CqNL-6_001639	43.7639	46.7347	47.4104	66.3486	63.0788	56.8693	39.4195	42.0688	33.0441	45.0204	41.3396	47.0572
CqNL-6_001640	13.4041	13.6253	15.5044	66.2296	65.4047	65.1723	2.33899	1.9519	2.31183	26.8624	25.8697	27.1897
CqNL-6_001641	7.78695	7.56266	8.09924	2.42966	1.45812	2.26338	0.23639	0.250059	0.0790528	1.47871	1.5156	1.85014
CqNL-6_001642	1.7752	1.53324	1.33828	1.99793	1.60928	1.54354	1.31731	1.14012	1.19144	4.34684	5.13348	4.13216
CqNL-6_001643	10.3618	9.04954	8.10177	6.87045	7.12901	5.20309	0.0834049	0.044114	0.195245	11.533	11.3257	10.8086
CqNL-6_001644	29.2008	29.7832	24.8151	10.2294	10.632	11.0958	2.17471	1.94262	2.33801	8.53873	7.4522	10.0985
CqNL-6_001645	0.682745	1.36428	0.83145	2.0591	2.841	2.74267	2.49866	3.75156	3.16043	3.01853	4.4986	2.8024
CqNL-6_001646	0	0	0	0	0	0	1.90656	1.71429	0.892624	0	0	0
CqNL-6_001650	0.0939463	0.0866429	0.0858062	0	0.0439789	0.0514628	0.149727	0.42236	0.233666	0.373818	0.545624	0.210334
CqNL-6_001651	9.6819	8.83718	8.38717	10.45	11.7281	9.89648	1.06052	0.673106	0.620647	16.2531	17.9402	15.8663
CqNL-6_001652	1.87096	1.92682	2.53479	19.9335	20.0277	21.4544	0.397578	0.105142	0.193896	2.97786	3.73644	2.58312
CqNL-6_001653	0.0979143	0.0903025	0.0894304	22.8888	27.6852	37.3309	1692.01	1821.33	1615.62	189.769	121.995	117.939
CqNL-6_001654	8.09447	5.4221	6.32954	10.3208	10.3706	9.61491	5.1904	4.75634	5.93388	15.3001	16.2868	17.2959
CqNL-6_001655	0	0	0	40.2831	40.851	46.5769	0	0	0	0	0	0
CqNL-6_001656	3.34262	1.57047	2.07373	1.04809	0.413337	0.967349	0	0	0	1.46711	3.393	2.96525
CqNL-6_001657	17.3384	14.1824	12.7584	10.2493	7.85846	9.19573	0.0650956	0.757458	0.380959	11.4765	7.8656	9.73891
CqNL-6_001659	0.156375	0.164821	0.142826	0.0907478	0.0697177	0.0652652	0.435151	0.502161	0.685277	0.209688	0.245828	0.300089
CqNL-6_001660	1.02184	2.22751	1.52723	3.03605	1.78296	1.98459	0.937658	0.730859	1.09749	4.83368	3.35069	4.73155
CqNL-6_001661	0.266155	0.294557	0.158011	2.43268	2.26762	2.88678	33.8641	35.3437	34.258	5.52334	4.93024	3.93286
CqNL-6_001666	4.13321	4.23544	3.96868	4.14861	3.539	5.14751	8.82061	10.0454	8.78654	5.19015	4.57855	5.3387
CqNL-6_001669	0.325628	0.233578	0.396552	0.200422	0.474245	0.277473	1.42236	1.0573	1.75481	0.575864	0.530861	0.688539
CqNL-6_001672	0.656054	0.302526	0.399473	0.646074	0.272993	0.638896	1.66519	1.96631	2.53829	1.60645	1.15867	0.775212
CqNL-6_001673	0	0	0	0	0	0	0.138082	0.292133	0.323238	0	0	0
CqNL-6_001676	2.54046	2.70037	2.51698	3.91174	3.70889	3.86828	6.86249	7.25932	8.30002	4.37558	6.3704	5.01296
CqNL-6_001677	0	0	0.257701	0	0	0.463673	0.299782	0.317118	0	0	0.172491	0
CqNL-6_001678	0	0.113984	0	0.821556	0.636427	1.69256	0	0.0694551	0	0.226976	0.680023	0.484238
CqNL-6_001680	5.37398	6.0252	6.25573	8.69716	9.42159	8.08105	4.08647	5.38866	4.12784	26.318	26.6696	24.2993
CqNL-6_001683	0	0	0	0.858675	1.08848	1.11449	0.0514686	0.381114	0	0.118615	0.0592289	0.271134
CqNL-6_001684	3.92254	4.92684	3.99212	6.70484	7.10018	6.835	1.11139	0.419877	0.371668	1.60082	0.959219	0.836389
CqNL-6_001686	62.3747	62.3564	59.5643	43.6038	39.6117	40.5735	1.68524	1.07791	0.596341	39.4254	35.9454	47.4444
CqNL-6_001687	12.4664	11.313	10.5468	0.885342	0.897825	0.569079	0.382083	0.31436	0.149071	3.86465	4.64119	4.78596
CqNL-6_001688	1.48911	0.82401	0.544035	0.659908	1.39419	1.63144	0	0.111578	0	1.21544	2.7918	1.55584
CqNL-6_001689	1.41517	1.78993	1.49567	1.54545	1.58996	1.24035	1.15994	1.43151	0.628547	9.47998	9.36851	7.44573
CqNL-6_001690	1.749	2.49689	2.38524	2.52166	2.51235	2.3099	1.78195	1.45413	1.75795	10.3254	8.58331	10.0845
CqNL-6_001691	11.3636	13.722	10.335	6.08142	5.99586	4.58953	0.972048	0.270594	0.299407	4.42144	7.7714	3.39583
CqNL-6_001694	0.559997	0.710137	0.543443	3.95514	3.96503	3.52775	7.40028	11.3686	7.44301	30.6815	30.5979	25.9373
CqNL-6_001695	0.0736881	0	0	0	0	0	0.626349	1.32514	0.458198	0.541309	0.810886	0.329957
CqNL-6_001696	5.67956	5.66563	5.13451	9.08532	9.52271	8.76216	0.923653	0.944496	0.75677	17.9872	20.4789	15.6353
CqNL-6_001697	35.8171	29.1729	22.6061	19.0505	19.2252	15.6275	0.166546	0.0880882	0.233922	16.6387	16.2908	19.6176
CqNL-6_001698	3.11689	4.25235	2.4257	0.98078	0.828841	1.27297	1.54807	1.96926	2.01838	6.16446	5.59251	4.14984
CqNL-6_001699	6.37917	5.98958	6.45822	17.9665	16.8023	15.2829	18.4554	19.7386	18.3516	19.5725	15.2237	15.0135
CqNL-6_001701	3.01269	3.84084	4.4512	4.81024	3.89913	5.14511	0.376586	0.0995906	0.22039	6.83459	7.47557	10.7127
CqNL-6_001702	3.14393	3.26595	3.43952	3.84674	3.84923	5.14771	2.5145	2.524	2.47051	7.783	8.74425	8.29582
CqNL-6_001703	2.18092	2.10848	1.97822	7.48194	7.21003	8.68413	10.3716	9.95706	10.9237	8.80232	8.97454	9.19316
CqNL-6_001704	0.817038	1.14136	0.932806	2.62237	2.32862	2.48793	0.0127662	0.0135044	0	5.9725	7.11048	5.94505
CqNL-6_001705	2.32812	3.63883	2.84266	4.34408	3.69405	4.69855	0.416612	0.605966	0.792395	5.37072	5.99284	4.2522
CqNL-6_001706	1.44309	1.80411	1.93314	2.66463	3.39277	2.88097	0.170365	0.21626	0.35893	7.42061	6.78339	5.95921
CqNL-6_001707	4.57624	6.77428	6.46926	14.0473	15.2278	14.8812	3.09698	2.98122	3.98738	12.9543	13.1509	11.714
CqNL-6_001708	22.158	19.172	14.9066	0.197972	0.223071	0.261031	2.40492	2.00841	2.66671	1.0939	1.60225	1.53361
CqNL-6_001709	57.3687	49.721	49.197	6.3292	5.70828	4.8914	0.306046	0.215829	0.298513	7.46462	6.98512	9.78088
CqNL-6_001710	0	0	0	0	0.042385	0	1.39491	1.72998	2.02678	84.3586	82.0878	77.7397
CqNL-6_001711	3.98341	4.51828	3.59644	4.31171	4.02956	5.41755	3.89184	5.35195	4.44136	15.9763	17.6906	17.9905
CqNL-6_001712	6.61389	7.44003	7.20564	19.6822	21.8258	19.0412	5.79828	6.23357	5.82768	13.2902	13.4538	14.3429
CqNL-6_001714	0.110977	0.545865	0.270297	0.163933	0.865858	0.445808	0	0	0	0	0	0
CqNL-6_001715	9.54139	9.83681	9.56527	7.10559	8.68642	7.8737	1.04551	1.00722	1.04891	9.33681	9.90451	10.2876
CqNL-6_001716	0.574372	1.05944	0.349737	2.96958	4.12283	2.51708	0.610271	0	0	3.7505	3.74552	1.50027
CqNL-6_001717	12.0984	13.1874	13.0212	5.34731	5.88256	7.29126	5.90766	5.46065	5.68511	3.82674	4.4976	3.57031
CqNL-6_001718	0.343092	0.79105	0	0	0.321222	0.187942	0.546803	0.192807	0.213337	3.99053	6.29248	2.30442
CqNL-6_001719	0	0	0	0	0	0	0.210958	0	0	0.729264	0.485531	0.666788
CqNL-6_001720	6.51313	7.4392	7.59615	13.0717	14.2364	13.9969	3.38026	2.33689	2.9284	29.0138	30.5374	28.4912
CqNL-6_001721	24.0242	18.635	19.0363	41.0699	37.2894	32.3631	0.450786	0.476853	0.659534	28.9589	22.7603	30.5744
CqNL-6_001722	0	0	0	0	0	0	80.3869	86.0964	84.2782	6.60466	3.87508	4.07621
CqNL-6_001723	13.331	13.0571	9.48587	0.34347	0.532145	0.849136	1.3176	1.21957	0.70684	51.6846	55.533	59.6928
CqNL-6_001724	5.3983	4.20418	3.83488	4.98392	5.08227	5.58569	2.42174	3.57301	3.80426	16.3396	15.9145	18.062
CqNL-6_001725	22.7688	24.9181	27.3125	32.741	33.6918	32.2064	18.1853	18.2729	18.0852	25.7284	29.6032	29.7218
CqNL-6_001726	4.7337	6.10079	6.20816	3.36179	3.69329	2.72605	0	0	0	6.98442	7.9398	7.13337
CqNL-6_001727	0.0340009	0.156788	0.0621097	6.66744	6.33488	7.07763	0.036126	0	0	0	0.0831458	0
CqNL-6_001728	0.56595	0.579949	0.54563	0.0348338	0.0294375	0.172234	0	0.141354	0	0.230969	0.576657	0.457561
CqNL-6_001731	2.54522	2.644	2.54821	8.19605	9.22422	11.8204	13.5438	12.2758	14.6003	8.02159	7.94254	8.25802
CqNL-6_001732	8.0553	5.71468	4.93919	11.8575	11.1809	8.02292	0.957623	1.32956	0.490377	11.4486	13.1552	13.7468
CqNL-6_001733	0.250241	0.181333	0.0979535	2.31692	2.02493	1.66453	0.493779	0.743319	0.266746	2.51666	2.62259	1.72079
CqNL-6_001734	25.7097	24.6317	24.8193	69.5743	64.9644	65.8607	16.9462	20.4442	14.3175	29.3043	28.6145	32.2817
CqNL-6_001735	14.3637	14.5303	12.8949	27.4743	27.4709	25.5999	3.39143	3.63354	2.59547	56.9661	62.5445	59.7819
CqNL-6_001736	4.04374	3.62433	5.01986	9.93805	10.4781	9.51566	7.08012	6.97743	7.08291	10.7036	11.0376	11.5399
CqNL-6_001737	0	0	0	0	0	0	0	0	0	0.631206	0.77045	0.128251
CqNL-6_001738	0.0981384	0.0452546	0.134453	0.163089	0.0459413	0.107518	0	0	0.0610232	9.25181	10.7994	8.89864
CqNL-6_001739	4.68494	4.59949	4.29434	11.1621	10.0775	10.7805	5.33457	5.34108	5.68008	12.1502	13.0785	13.3838
CqNL-6_001740	61.5645	90.3645	75.3866	86.4142	87.1441	81.3387	0.886947	0.410478	0.648836	218.524	229.716	262.296
CqNL-6_001741	4.95563	4.02424	3.8715	6.38806	7.47028	6.59026	1.02658	1.50631	1.78298	5.68572	6.36412	5.47774
CqNL-6_001742	0.852381	0.971086	0.915912	3.94401	3.66163	4.17486	0.639286	0.281772	0.12471	0.982205	0.735675	0.673544
CqNL-6_001743	3.42584	2.92548	3.99817	9.5589	8.73144	7.22854	1.95479	1.92522	2.13022	16.5444	17.7635	15.6952
CqNL-6_001744	10.0728	9.85963	9.82085	4.24471	4.80213	3.52053	7.94466	11.3212	9.91372	6.96058	7.48025	4.84238
CqNL-6_001745	2.41144	2.36083	2.03307	1.99342	1.77144	1.48354	1.18253	1.93892	2.07616	8.26668	8.11962	7.01858
CqNL-6_001746	0.769264	0.0886827	0.351305	0	0.0900286	0	0	0	0	1.05956	0.587862	2.2605
CqNL-6_001747	3.5447	3.30373	3.032	6.08808	6.33898	5.28073	0.259054	0.421591	0.23324	11.8715	12.0162	12.639
CqNL-6_001748	0	0	0	17.2339	18.1035	17.6535	0	0.0696559	0.0770727	0.0758772	0.151553	0.277507
CqNL-6_001749	30.4536	34.0244	33.3779	66.3859	66.3118	61.5175	23.1738	21.7756	20.1266	25.425	27.0225	30.1949
CqNL-6_001750	6.5395	7.27626	6.35823	18.4514	20.0072	18.4776	5.95082	5.42953	6.9652	17.8338	19.2545	20.4267
CqNL-6_001751	0	0.890822	0.529331	3.74542	2.26085	1.79899	0	0	0	0	0	0.432511
CqNL-6_001752	0.248377	0.305425	0.226856	4.31106	4.49587	4.26316	0.527802	0	0	0.304095	0.708612	0.556086
CqNL-6_001753	7.81654	9.25205	8.70456	7.87258	7.43569	6.68605	12.2134	9.95984	12.06	25.0253	20.9545	24.0979
CqNL-6_001754	0.184477	0.267356	0.240704	0.116788	0.197392	0.115491	0.616021	1.36253	1.50761	14.5841	14.2747	12.4201
CqNL-6_001755	0.780345	0.472291	0.400911	1.32382	2.03199	1.25568	0.0259099	0.0548164	0.0303266	3.43346	3.4289	3.57609
CqNL-6_001756	5.03797	5.49548	4.52212	2.09788	1.8542	1.82714	0.350704	0.253831	0.216045	4.08372	4.94919	4.84236
CqNL-6_001759	43.6401	49.3459	48.5564	131.99	123.216	122.943	8.5165	11.088	8.77545	100.233	90.3832	106.141
CqNL-6_001760	1.05732	1.28306	1.09278	13.5943	12.1917	12.3764	2.27637	2.37674	2.11076	26.4352	30.8908	31.1164
CqNL-6_001761	29.439	23.3144	20.0279	2.23697	3.13811	2.65455	0.300347	0	0	9.49279	11.6034	12.3412
CqNL-6_001762	15.8476	17.7012	22.087	24.3202	19.3437	22.6997	2.74399	2.44088	2.11683	12.7195	9.25787	15.3751
CqNL-6_001763	6.1821	6.11466	7.77409	19.2568	16.0219	20.1226	1.33274	0.604202	0.44569	40.3675	41.519	36.7086
CqNL-6_001764	5.97347	5.22658	4.75642	16.0358	14.878	18.6264	9.6016	7.74673	8.8573	12.6579	11.0493	13.5882
CqNL-6_001765	0.22812	0.280514	0.254655	5.70048	5.74289	6.33138	56.0968	53.6716	66.4472	7.85123	5.73339	4.51146
CqNL-6_001766	5.07976	7.7185	6.00868	13.4698	15.2035	15.7379	13.0065	14.1798	14.7575	13.713	14.713	12.4916
CqNL-6_001767	2.40914	2.90957	3.11723	4.0989	3.75928	3.11072	5.42415	4.19053	4.8864	5.72357	7.32907	5.93956
CqNL-6_001769	7.81785	6.72942	7.02712	0.824884	0.929461	0.870102	0.0263697	0.111578	0.0925943	1.18505	1.24417	0.944616
CqNL-6_001770	9.33972	7.14875	7.31183	4.15302	3.09325	2.50589	0	0.0357051	0.276548	45.9339	45.0572	45.5905
CqNL-6_001771	4.00107	3.84378	4.07313	5.42548	6.24338	4.86293	1.37276	2.17822	1.63268	11.0984	11.8226	9.98432
CqNL-6_001772	6.81138	7.17021	5.78132	6.63154	6.44162	6.784	1.09653	1.70124	1.6257	16.089	14.8058	16.097
CqNL-6_001773	366.302	319.478	274.46	374.274	344.386	305.146	11.6724	12.2245	7.95256	210.385	196.473	227.542
CqNL-6_001774	40.0627	43.0113	33.4884	130.711	139.213	138.25	1.12511	0.743856	1.92047	243.79	257.925	277.236
CqNL-6_001775	0.0983635	1.17932	0.988247	6.86546	4.60467	4.63389	1.8812	1.10555	0.611632	7.22574	6.13372	8.69883
CqNL-6_001776	2.32868	3.02013	3.12389	7.01413	9.26602	7.25511	0.695875	1.79939	0.995493	10.7806	12.1009	12.4638
CqNL-6_001777	9.53939	11.58	9.53199	34.0542	34.9619	28.3164	266.211	252.647	274.175	45.2199	40.4744	37.7863
CqNL-6_001778	35.4383	31.0312	31.2075	65.3519	63.0957	59.059	4.77587	3.6609	2.71397	35.1332	35.7237	38.1031
CqNL-6_001779	3.18719	3.50137	2.50434	181.849	178.12	182.319	5.45309	5.39966	4.83797	28.262	29.8291	37.2527
CqNL-6_001780	2.56814	2.64028	2.1149	2.8452	2.01026	2.12173	16.0588	17.9337	18.6391	5.20603	5.86831	5.51409
CqNL-6_001781	4.10615	2.49141	3.05951	0.319239	0.674458	0.394615	0	0	0	2.99872	3.43514	2.66118
CqNL-6_001783	0.251043	0.231527	0.171968	0.625786	0.616981	0.378176	0	0	0	0	0	0
CqNL-6_001784	6.86085	8.23254	8.05197	27.707	28.1461	30.4705	5.91795	7.33807	5.59643	29.1739	40.7712	22.8757
CqNL-6_001785	0.653395	0.684773	0.406896	0.526464	0.750778	0.878538	0	0	0	0.181811	0.145256	0.232729
CqNL-6_001786	8.16161	8.18166	8.14895	19.2637	17.1337	17.2724	4.36279	5.07088	5.67386	26.75	25.7848	28.2605
CqNL-6_001787	0	0	0	34.5552	32.9483	22.5935	0	0	0	0.125615	0	0
CqNL-6_001788	3.44986	3.12408	3.03688	6.32973	5.90453	4.41237	7.87829	6.54427	7.95938	6.19229	5.89777	6.23846
CqNL-6_001790	2.01853	2.46416	2.65412	3.00334	2.99457	2.86315	2.64201	2.61943	2.4739	7.0081	6.66495	6.6697
CqNL-6_001791	0.0617961	0.113984	0	0.342315	0.173571	0.135405	0.328292	0.208365	0.691655	2.57239	2.79565	0.968476
CqNL-6_001792	16.1325	15.7101	11.8976	29.0853	31.5218	31.5066	2.98101	2.1398	1.24613	31.7741	41.4108	31.5198
CqNL-6_001793	4.55392	3.54749	3.10941	4.21252	5.09153	4.74699	2.01998	2.48463	2.19935	21.5441	22.2723	21.1337
CqNL-6_001794	0	0	0	1.02652	0.619641	1.45017	0.281277	0	0	0	0.161844	0.29635
CqNL-6_001795	0.640342	0.363423	0.314924	1.85542	2.16751	2.53635	0.0523356	0.110724	0	6.99558	7.16697	6.83738
CqNL-6_001796	11.4178	12.8417	10.5133	0.617056	0.782196	0.610201	0	0	0.115442	246.624	206.004	258.021
CqNL-6_001797	0.742837	0.411054	0.407084	1.70082	2.04009	1.35639	0	0	0	1.3339	2.66425	2.38381
CqNL-6_001799	10.1368	10.2905	10.7677	25.361	25.5517	25.4251	16.8262	16.902	16.6468	24.6624	27.4445	26.5815
CqNL-6_001800	26.0551	21.8855	22.2956	40.0796	40.135	34.0433	5.09088	5.64019	4.93618	32.4206	31.9269	32.7534
CqNL-6_001801	0.59749	0.459201	0.727626	0.51485	0.745871	0.509131	0.141074	0.111924	0.165122	3.04801	1.70462	2.60109
CqNL-6_001802	6.24724	4.8662	5.7445	3.50738	3.99156	3.46842	2.28732	2.04004	3.14966	5.7365	7.01917	7.56043
CqNL-6_001803	2.16007	0.560293	1.10976	0	0	0	0	0.151737	0	68.2646	60.4157	71.7108
CqNL-6_001804	2.03718	2.17107	3.59729	7.37276	5.76436	6.3485	1.2025	1.57733	1.01339	8.97903	9.57599	11.0984
CqNL-6_001805	0	0	0	0.601435	0.508262	1.33819	0	0	0	10.9667	11.6159	8.6598
CqNL-6_001806	0	0	0	59.2716	44.9658	51.276	0	0	0	0.0937068	0	0.128518
CqNL-6_001807	2.28159	2.36083	2.43969	8.75462	10.1598	11.4619	0	0	0	1.02198	1.9732	2.05574
CqNL-6_001809	58.4542	51.5479	47.5757	59.0857	56.8439	51.9509	7.08315	5.5878	4.59025	46.2049	44.1173	45.3666
CqNL-6_001811	1.11073	1.05284	0.901767	0.615281	0.46219	0.473235	0.0983458	0.13871	0.11511	1.85097	1.50899	1.83055
CqNL-6_001812	4.54092	2.55928	4.03226	2.23592	2.48002	3.04024	0.402061	1.55947	0.627462	9.49759	10.5646	8.33093
CqNL-6_001813	5.42577	5.72294	5.09805	13.4387	11.5028	12.1962	5.36731	4.55616	5.04129	10.1934	7.54914	9.11072
CqNL-6_001815	7.78574	4.80195	6.00002	0.862572	1.18454	0.533118	0.0517022	0.054692	0.121031	1.72773	1.60644	1.36182
CqNL-6_001816	5.76431	4.95166	5.50553	8.24732	7.4631	8.7331	4.16472	5.73832	4.21923	14.8004	13.4517	12.2787
CqNL-6_001817	0	0	0	0	0	0	0.160447	0.0848624	0.187797	0	0	0
CqNL-6_001818	4.58409	5.43398	4.98717	12.3098	12.5428	13.0912	9.82216	9.54808	11.3543	9.88782	9.96785	10.775
CqNL-6_001819	1.10913	1.25022	1.06931	2.38932	2.19225	1.41767	0.261879	0.207767	0	0.452647	0.527387	0.689781
CqNL-6_001820	0	0	0	0	0.161256	0.235871	7.09123	7.35611	5.99743	0.527179	0.579127	0.62662
CqNL-6_001821	0	0	0	32.5714	32.9216	35.3348	0	0	0.0723995	3.42127	3.55909	7.75526
CqNL-6_001822	1.09497	1.05193	1.08344	36.2416	34.0017	35.639	0.0484754	0.153836	0	3.74252	4.35118	2.60473
CqNL-6_001823	9.6107	15.5827	14.0636	8.81573	7.20814	7.69883	0	0	0	0	0.379065	0
CqNL-6_001824	8.18882	7.12608	8.08888	2.24674	1.80255	1.82805	0.87279	1.09637	0.734251	5.15432	5.14748	5.94841
CqNL-6_001825	15.4767	15.0032	16.1115	2.94448	3.27533	2.80342	1.20835	1.02813	0.907011	5.97817	6.57482	6.79447
CqNL-6_001827	10.3184	9.66881	8.40448	15.6698	16.0108	17.1948	12.1058	11.1789	13.9893	16.4812	15.7767	16.2267
CqNL-6_001828	1.58839	1.03764	0.544035	12.025	9.35658	11.3838	2.32054	4.01682	2.30457	0.648235	0.323687	0.740875
CqNL-6_001829	3.18802	2.73017	4.93965	8.76684	7.24881	7.54679	0.725844	1.47165	1.06197	3.13648	4.9421	4.33353
CqNL-6_001830	5.65889	5.76007	5.49701	10.1904	9.76353	9.51736	7.03814	5.67957	7.36701	12.5359	13.2597	14.2797
CqNL-6_001831	3.60641	4.00832	3.63177	5.97616	6.32016	6.68649	32.7505	34.6097	30.8582	11.1706	8.2161	8.10881
CqNL-6_001832	0.647713	0.393715	0.726044	1.58197	1.87441	1.67729	0.609992	0.579084	0.732279	3.35228	3.56382	2.88382
CqNL-6_001833	0	0	0.0410592	0.846674	0.294622	0.344757	0.907517	0.303156	0.055906	0	0	0
CqNL-6_001834	2.55891	2.05812	2.36436	6.6589	5.98948	4.46601	0.474216	0.300983	0.185017	9.25309	8.73147	8.62692
CqNL-6_001835	0	0	0	1.23535	0.481833	1.12765	0	0	0.106669	0.420056	0	0
CqNL-6_001836	0.440066	0.811712	1.09619	0	0.0749118	0	0	0.0899288	0.0497521	0	0	0.0895685
CqNL-6_001837	0.355875	0.424742	0.45888	0.39427	0.470387	0.573367	0.467087	0.282341	0.28637	1.84535	1.63813	1.61696
CqNL-6_001838	0	0	0	0	0	0	3.16212	6.2611	2.65722	0.467144	1.39957	0.597974
CqNL-6_001839	3.74928	4.00378	4.75814	9.61927	10.0136	8.47469	3.94168	2.12916	2.7976	14.6408	14.8143	13.2539
CqNL-6_001841	1.46204	1.15009	1.13898	2.19146	2.73769	2.49689	0	0	0	0.315884	0.63093	0.625782
CqNL-6_001842	0.14943	0.20672	0.341207	0	0	0	0.0793848	0	0.371668	121.297	118.121	107.476
CqNL-6_001843	0	0	0.0533658	1.68303	0.711152	0.512104	0	0	0	0.0715354	0	0
CqNL-6_001844	0.340369	0.104636	0.518129	0.879877	0.531121	0.497201	1.44657	2.42284	1.83425	30.8375	33.8484	32.7679
CqNL-6_001845	10.8059	12.1287	11.8856	3.05661	3.83159	4.13096	1.02599	0.775227	1.02933	9.12023	7.75877	9.31692
CqNL-6_001846	10.5251	10.1902	10.1317	17.6603	16.0693	16.9377	0.603228	1.17805	0.488807	12.4049	13.1894	12.8577
CqNL-6_001847	8.23318	8.26983	7.33278	11.0024	11.8461	13.7218	2.13028	1.67812	1.81436	15.8252	17.0978	16.3987
CqNL-6_001849	80.3532	80.1916	82.6455	234.695	190.174	205.239	275.404	309.869	275.756	199.354	189.869	241.363
CqNL-6_001850	0	0	0	0	0	0	14.3567	13.2885	14.0642	0.899093	0.628529	0.411034
CqNL-6_001851	6.1432	8.39154	8.41637	5.39341	4.50362	4.63506	1.66258	1.75872	1.0811	0.638599	1.41722	1.88142
CqNL-6_001852	28.17	27.4234	23.3594	31.3004	34.1247	27.9747	18.9911	16.8953	16.4408	76.3402	87.1158	74.7332
CqNL-6_001853	6.26553	6.02752	5.77198	7.8391	8.09123	8.2846	0.229556	0	0.201515	13.6889	15.2557	18.0789
CqNL-6_001854	6.08896	7.45575	7.19523	10.4047	9.05047	9.00765	2.70477	2.97717	2.73802	11.2455	10.852	10.7057
CqNL-6_001855	428.426	550.941	500.953	27.6867	32.4655	27.5101	0.127045	0.403175	0.297403	0	0.292401	0.80312
CqNL-6_001856	9.61182	10.253	9.99536	14.3695	12.9024	11.1014	5.47541	8.52535	4.2485	15.8088	12.1772	14.0656
CqNL-6_001857	1.94633	2.10451	1.59379	1.59865	1.97936	1.43383	0.213929	0.188583	0.500791	2.7938	2.87215	3.23063
CqNL-6_001858	2.33005	2.28906	1.61925	2.18861	1.99183	2.66375	3.12151	3.92826	4.03157	7.06984	6.81272	4.25274
CqNL-6_001859	6.39535	8.50032	8.59003	10.2112	8.80542	10.3038	1.79869	0.634235	0.701767	16.5812	17.4791	20.6353
CqNL-6_001860	22.5882	18.5596	17.0845	15.9665	17.0935	15.3391	5.39504	5.07756	5.06103	15.5418	14.7908	17.2196
CqNL-6_001861	0	0	0	0.0857642	0.144956	0.0848114	0	0	0	0.853002	0	0.0866584
CqNL-6_001862	6.72101	11.364	8.03873	15.4241	14.0834	14.9021	2.04031	4.49644	2.78612	25.8617	23.2837	30.2742
CqNL-6_001863	0.953818	0.700477	0.483985	1.27198	1.73642	1.33526	0	0	0.065899	1.55705	1.03665	1.66093
CqNL-6_001864	23.7566	21.3823	19.3299	0	0.142808	0.250664	0.0405159	0.128576	0.142267	3.96837	4.3361	3.9699
CqNL-6_001865	8.2107	7.89661	9.17342	16.3571	15.9624	19.0638	7.01645	5.53136	6.74485	7.10136	5.89459	9.16326
CqNL-6_001866	7.96402	8.54287	6.82664	10.0972	10.0282	7.88535	5.72414	5.83975	5.79951	11.5755	12.7839	13.7542
CqNL-6_001867	10.5552	10.9488	8.43811	14.4351	13.1339	10.7433	0.217062	0.229614	0.225833	12.5339	12.9891	12.9593
CqNL-6_001868	5.18453	6.46458	5.00049	10.2011	9.78577	9.17899	17.1427	15.3836	19.188	16.0466	15.9746	13.5576
CqNL-6_001869	2.16783	2.07157	1.93229	1.59149	2.0541	1.60243	0	0.0293556	0	2.46227	2.33126	2.10513
CqNL-6_001870	0	0	0.0612039	0.668156	0.501909	0.807563	0.355991	0.150631	0.250005	0.0820422	0	0
CqNL-6_001871	0	0	0.167395	0.609145	0.171593	2.00793	3.89461	1.02995	1.36755	0.897556	0	0.205166
CqNL-6_001873	0	0	0	0.286225	0.362826	1.2737	0	0	0	0	0	0.289209
CqNL-6_001874	56.5479	46.4104	47.6996	52.4946	53.429	44.5226	36.38	32.8472	33.549	63.3048	67.8725	65.4313
CqNL-6_001875	0	0	0	9.04373	5.13316	6.27363	0.129451	0	0	11.6351	11.3217	16.9122
CqNL-6_001876	1.14874	1.23935	1.6431	6.5555	7.52864	7.55124	0.598756	0.243608	0.862549	11.4638	12.5881	11.1853
CqNL-6_001877	1.43368	1.59157	2.37642	8.03001	9.7689	8.87159	0.056418	0.0596804	0.297158	7.70377	9.18681	9.59976
CqNL-6_001878	32.5833	33.6196	29.1868	11.4438	11.1155	10.8869	2.80625	1.79287	2.24394	18.6016	17.138	17.6227
CqNL-6_001879	6.59261	5.56207	5.50835	7.04184	6.75363	5.50611	3.86355	3.05692	3.27212	6.18936	7.15711	6.75123
CqNL-6_001883	6.55927	8.00318	9.56316	14.0373	13.9225	15.6222	5.97362	5.54062	5.31992	17.2585	16.2393	18.9268
CqNL-6_001884	4.5738	4.10107	4.95111	9.05537	8.92136	8.07322	1.21492	0.951979	0.73734	13.9477	14.913	12.5632
CqNL-6_001885	0	0	0	0.562544	0.475397	0.813046	0	0	0	0	0	0
CqNL-6_001887	0	0	0	1.53142	2.93679	3.14531	0.338927	0.358526	0.330584	0.390548	0.13001	0
CqNL-6_001888	0	0	0	0.489828	0.103486	0.605483	0	0	0	0	0	0
CqNL-6_001889	31.4919	29.5954	31.5768	3.37961	2.80005	3.34207	1.62058	1.51261	1.5249	7.83578	9.25149	7.43231
CqNL-6_001891	10.0701	8.11166	7.68405	12.0509	11.9742	10.5205	0.316019	0.191025	0.105682	10.1962	8.88386	9.94104
CqNL-6_001892	6.62979	5.68448	5.86612	24.2157	23.5679	22.6983	1.92614	2.50324	2.31888	22.5121	23.1788	24.8741
CqNL-6_001893	5.80754	5.97408	6.52842	28.4585	29.0689	32.5473	1.66129	2.76157	3.88896	27.3474	18.2984	16.753
CqNL-6_001895	0	0.270908	0	0.650868	0.275019	0.643637	0.936306	0	0	0	0.35916	0
CqNL-6_001896	200.364	187.034	185.108	287.706	267.61	231.2	12.2429	15.319	12.8559	164.212	154.494	185.524
CqNL-6_001897	174.034	148.322	137.584	175.747	166.157	143.163	101.959	94.7393	96.9447	92.9751	94.0105	105.566
CqNL-6_001898	40.6435	39.4077	51.3806	144.702	142.131	142.8	79.3608	91.9667	83.3488	49.3489	49.9416	49.6408
CqNL-6_001899	22.3542	17.1781	17.175	4.80509	5.1315	5.20735	0.631266	0.484133	0.424852	9.18358	8.15436	9.22818
CqNL-6_001900	0.703057	0.324201	1.60535	0	0	0	0	0	0	0.860771	0.429814	0
CqNL-6_001901	7.65455	5.02868	6.79977	14.5793	17.0821	22.746	56.5408	67.9422	60.376	11.6825	11.7952	11.9728
CqNL-6_001902	24.2675	24.5997	29.139	19.5848	26.0503	34.265	5.77922	7.28906	5.98385	6.65943	10.1038	10.5385
CqNL-6_001905	31.239	27.5481	30.7751	1.33799	1.05533	1.27902	0.0855449	0	0	7.78734	7.67856	5.72319
CqNL-6_001906	8.17807	8.11932	8.59194	23.2698	24.2046	17.5522	0.997122	1.48172	1.3894	23.7458	23.4137	27.5146
CqNL-6_001907	9.11071	7.85147	8.26284	21.771	20.2162	17.9994	20.6978	24.6285	24.0402	24.7906	26.5578	27.7065
CqNL-6_001908	0	0	0	0	0	0.0739929	18.3703	15.6371	17.2602	1.90183	0.784495	0.793845
CqNL-6_001909	0.0318464	0	0	1.62298	1.87843	1.53517	0.0338368	0.0357935	0	0.272933	0.0778772	0.713001
CqNL-6_001910	4.12455	4.54015	4.73935	7.88613	6.66444	7.94429	16.7518	21.7581	16.4636	10.2625	10.4115	13.7026
CqNL-6_001911	0	0	0	0.659908	0.836515	0.367074	0	0	0	0	0	0
CqNL-6_001912	16.1595	13.595	14.2524	26.3077	22.9252	23.5153	17.4972	21.2818	16.4912	35.7934	37.7066	39.2861
CqNL-6_001913	0	0	0.323723	0.785345	0.16592	0.38831	0.376586	0	0.22039	0.433942	0.216683	0.396766
CqNL-6_001914	4.23339	3.30363	3.40692	10.0362	9.81183	11.3518	10.1598	11.0467	9.86672	13.8094	15.1665	15.9072
CqNL-6_001915	381.702	356.915	285.104	481.576	441.55	372.747	7.19689	8.97405	7.52955	312.355	305.833	355.575
CqNL-6_001916	3.02167	3.41012	3.26824	13.5228	14.0708	12.4143	16.2638	16.7128	13.4489	8.27521	8.02116	10.3702
CqNL-6_001918	0.0585987	0.108087	0.0963385	0.818002	1.33867	1.48943	2.77685	3.38528	3.03157	0.35872	0.515871	0.327988
CqNL-6_001919	0.200941	0.450062	0.157311	1.39932	1.18254	1.06928	1.586	0.806591	0.821077	1.23008	0.596676	0.964031
CqNL-6_001920	136.884	145.748	141.926	339.102	315.171	331.795	231.58	266.761	232.333	145.293	131.452	171.319
CqNL-6_001921	1.02111	2.44849	1.86526	64.7086	67.4948	77.638	6.72654	2.75439	2.03178	16.5022	16.9797	18.5177
CqNL-6_001922	20.6049	19.4914	23.8166	65.4531	65.1036	64.7743	2.34398	3.12419	1.09741	15.4496	13.3791	17.0401
CqNL-6_001924	0.641693	0.887712	0.366308	6.39831	5.18181	6.23935	1.3636	1.26214	0.498762	14.7308	14.2208	16.7911
CqNL-6_001925	1.64183	2.58101	2.04486	4.63007	4.0176	4.25159	1.34798	1.5098	1.48495	6.03039	6.06801	8.52127
CqNL-6_001926	0.670101	0.741609	0.428428	6.68156	3.32515	3.9644	0	0.0753154	0	17.1468	17.4518	16.2029
CqNL-6_001927	4.53838	4.91638	3.35559	9.17811	8.36328	9.78645	59.5482	55.5428	65.4883	16.7576	17.3519	18.8702
CqNL-6_001929	192.669	169.057	192.929	18.5267	15.6566	15.4281	0	0.449644	0.199009	14.4002	19.8597	19.2572
CqNL-6_001930	19.364	15.8327	14.1935	3.6957	3.78336	2.94155	0.31697	0.243854	0.371002	6.34202	7.46104	6.64876
CqNL-6_001931	26.446	25.4707	28.4351	67.6231	62.2663	52.9962	4.44603	7.39959	4.02436	23.2251	25.6502	26.919
CqNL-6_001932	1.44358	1.53939	1.60693	5.14783	5.08949	4.76939	0.671041	0.329571	0.448816	5.57841	5.37795	4.97426
CqNL-6_001933	0.755043	0	0.275849	2.84411	0.706914	1.65442	0	0	0	0	0	0
CqNL-6_001934	31.4548	28.0273	26.1353	2.83192	2.65912	3.18941	1.73516	1.8355	1.58943	10.3449	10.8521	11.1279
CqNL-6_001935	6.66109	9.25697	6.25061	16.5791	19.3075	12.6961	8.04692	5.12786	5.21995	12.9592	12.7188	16.037
CqNL-6_001936	13.1131	12.0201	12.9416	3.09102	3.19058	2.37984	0.381136	0.15679	0.223052	7.88093	8.0654	7.85273
CqNL-6_001938	8.81823	8.8882	11.223	0	0	0	0.102398	0.216638	0	0.766956	1.00161	0.647309
CqNL-6_001939	8.21414	8.5325	9.75314	0.0478965	0	0	8.9572	10.204	9.35501	11.5918	14.2194	10.5987
CqNL-6_001940	8.21403	7.25046	8.14608	13.4851	14.721	15.147	4.14768	3.83909	3.91073	22.4366	21.9759	22.1229
CqNL-6_001941	9.05313	14.3432	12.1427	52.4735	56.3861	57.4619	7.46257	7.97099	5.92708	19.2923	20.3541	19.6562
CqNL-6_001942	1.99472	1.44544	2.01709	15.3116	11.8724	15.4537	10.7483	12.0905	11.163	12.3854	11.6721	9.56985
CqNL-6_001943	5.46777	4.37982	3.96238	7.39434	6.94581	6.80596	0.845515	1.06752	1.21311	15.1487	13.2453	13.1899
CqNL-6_001944	29.2784	26.5726	24.2826	0	0	0.0283615	5.77609	5.20813	3.83105	3.64485	4.93776	6.23051
CqNL-6_001945	5.70667	4.78458	5.68604	0	0	0	8.54379	10.7871	7.74207	12.0681	8.56335	9.87276
CqNL-6_001946	3.74172	0.300073	0.53067	0	0	0	7.16098	3.94426	6.27179	1.96332	2.84162	3.38212
CqNL-6_001947	0	0	0	0	0	0	79.0937	66.9913	77.6453	112.459	114.548	125.153
CqNL-6_001948	1.04108	1.28976	1.23472	3.63236	3.36061	2.85999	0.0990585	0.227038	0.19324	9.62629	8.62556	8.95815
CqNL-6_001949	0.559389	1.54771	1.02184	0	0.349154	0	0	0	0	0.913166	0	0.834934
CqNL-6_001950	6.32451	5.73146	5.26781	15.4751	16.0625	18.282	13.7043	12.3223	14.3543	6.29869	6.31721	6.38257
CqNL-6_001952	4.53694	7.3068	6.8033	4.95139	5.51572	5.26732	2.73401	4.26206	3.36848	6.38375	4.13979	4.624
CqNL-6_001953	18.7616	19.5777	18.5841	5.62744	5.47037	5.08241	1.74697	2.37599	2.15431	11.8267	13.5341	11.3065
CqNL-6_001954	22.9681	16.6545	17.8499	4.05968	5.58341	5.37902	0.279916	0.430694	0.268061	5.27807	6.67668	6.94393
CqNL-6_001955	5.81925	5.33753	5.93947	13.4402	12.9956	13.0644	15.7784	16.7444	17.6375	15.1642	14.5026	14.0431
CqNL-6_001956	1.63781	1.05734	0.897542	0	0.102228	0.0398745	125.931	104.108	119.516	33.7545	23.0294	25.6069
CqNL-6_001957	6.47953	5.68955	6.27248	10.5744	11.4065	9.18173	2.1849	2.00599	2.02657	15.4861	14.327	14.6372
CqNL-6_001958	5.50123	5.71348	5.00194	5.68293	5.91619	5.86414	2.08	2.45094	3.60561	13.8043	13.1497	12.7049
CqNL-6_001959	0	0	0	0	0	0	0.39971	0.845647	0.467845	0	0.153325	0.280753
CqNL-6_001963	0.187915	0.442896	0.305126	2.29008	2.83454	2.05876	0.155291	0.0469346	0.285627	0.639083	0.714822	0.818065
CqNL-6_001964	6.41609	3.73724	3.80396	1.8706	1.6862	1.66484	0.239196	0.442799	0.27997	4.13441	4.54181	4.47325
CqNL-6_001965	0	0.239712	0	0	0	0.284761	3.17588	3.35952	4.68695	0.159112	0.317802	0.436443
CqNL-6_001966	0.321649	0.296644	0.391705	0	0.100382	0.117464	4.78452	6.74826	7.4668	0.787605	0	1.20022
CqNL-6_001967	83.7834	123.958	115.089	122.947	120.665	156.215	244.276	251.196	250.176	162.663	159.204	143.036
CqNL-6_001968	0.26804	0.247203	0	0	0	0	138.694	137.074	121.669	11.8141	10.4875	9.60175
CqNL-6_001969	2.74274	3.03542	2.3229	1.87843	1.54074	1.25659	0.264924	0.448389	0.310083	2.68641	3.29258	2.84703
CqNL-6_001970	1.90192	2.57951	1.63494	1.48737	1.3617	1.22571	0.356611	0.125744	0.278266	3.8353	1.9151	2.63004
CqNL-6_001971	0.18854	0.0347765	0	1.0444	1.97704	1.0328	0.120194	0.127144	0.281365	0.600168	0.645477	0.590963
CqNL-6_001972	5.13136	4.57855	5.2202	19.0423	17.4204	16.0427	6.02831	6.7989	6.22579	14.2504	10.6099	12.2824
CqNL-6_001973	571.481	561.766	551.059	8.57986	8.36247	7.40983	0.383991	1.16056	1.34834	34.0706	33.8991	45.3116
CqNL-6_001974	0.181722	0	0	0	0	0.0995456	0.38616	0.102123	0	0.778706	1.11096	2.03427
CqNL-6_001975	3.71177	3.04519	3.70213	8.04784	8.12293	8.70687	5.00833	4.47893	5.15408	9.56278	9.21597	8.74354
CqNL-6_001976	5.23206	6.54171	6.09367	8.32521	8.02178	7.19401	0.932729	0.276266	0.742371	7.91045	9.44559	7.58653
CqNL-6_001977	2.18067	1.50836	2.48965	7.04647	10.8889	6.96819	4.05468	5.00401	4.74585	8.34328	9.66535	8.84907
CqNL-6_001978	2.40993	3.44143	3.01767	217.255	186.838	184.989	0.991183	1.09219	1.06346	20.9394	16.7768	23.0181
CqNL-6_001979	0.0756227	0.278975	0.322328	2.23417	1.48685	2.43028	0	0.0283318	0	2.83933	2.37324	1.58022
CqNL-6_001980	0.0440313	0.162433	0.10054	1.24393	1.71082	1.85723	0.187133	0.197954	0.164274	0.215635	0.18843	0.295742
CqNL-6_001981	5.10854	7.72146	6.04839	93.8039	84.4093	73.0694	6.48323	6.96446	7.70602	16.7945	20.4737	15.038
CqNL-6_001982	2.61483	3.26007	2.83054	12.4193	13.1475	13.5545	2.0837	1.76879	1.92702	10.2267	9.08821	10.5973
CqNL-6_001985	15.029	13.3772	11.9711	20.286	19.3795	18.6354	0.350726	0.240064	0.651989	24.2011	24.2164	23.8884
CqNL-6_001986	1.08665	1.30283	1.78649	3.37088	2.37389	2.02387	3.7331	4.72248	5.09018	2.08432	2.03726	3.20329
CqNL-6_001988	5.87678	5.34733	5.94267	0.95918	0.761461	0.891038	2.17428	2.88975	2.4144	3.05149	3.17575	3.05439
CqNL-6_001990	0.446269	0.329261	0.366842	0.593299	0.417822	0.391138	0.0237081	0.150474	0.110997	0.437103	0.436523	0.749356
CqNL-6_001993	17.85	17.9322	19.2677	14.0935	13.9992	13.429	32.7281	33.4156	30.451	10.9981	8.50335	10.0234
CqNL-6_001994	2.9637	4.18035	1.91076	1.25543	0.571279	0.572994	0	0	0	1.06722	1.49212	1.56126
CqNL-6_001995	1.57068	1.63752	1.68408	0.907898	0.383625	0.822995	0	0	0.169854	2.5083	2.08747	3.59301
CqNL-6_001996	0	0.659208	0.474794	1.51179	1.15591	2.70523	0	0	0	0	0	0
CqNL-6_001998	1.32223	1.85943	1.87573	2.1194	2.49345	2.27051	0.259054	0.274034	0.29155	4.37431	4.02453	3.73712
CqNL-6_001999	6.0106	10.1878	9.64426	15.8378	13.2322	15.7508	84.316	103.068	85.8601	15.1157	11.0238	8.09238
CqNL-6_002000	1.81276	1.35033	1.91041	6.20523	6.22309	5.65252	1.03711	1.25381	1.21389	5.97533	5.17174	5.95773
CqNL-6_002001	6.5262	6.72236	6.46391	11.4088	9.87948	9.79638	1.80106	1.66706	1.68646	21.2726	20.778	20.2566
CqNL-6_002002	77.52	62.6193	67.9395	4.35206	5.3312	4.73803	1.11045	1.21517	2.24094	11.2956	14.0127	13.7168
CqNL-6_002003	1.15607	0.825444	0.749349	0.785003	0.663393	0.612854	0	0	0.139133	1.00448	1.45913	2.17083
CqNL-6_002004	13.35	14.7747	14.7003	3.92566	5.65378	4.51083	0.503746	0.701152	0.713744	9.95963	11.1973	8.96672
CqNL-6_002005	288.821	259.411	249.541	310.857	272.244	248.472	11.8711	11.9749	8.02163	214.635	198.154	217.393
CqNL-6_002006	0	0	0	0	0	0	1.14341	0.806351	0.669157	0	0	0.468487
CqNL-6_002007	0	0.0990463	0	173.475	188.43	247.674	7.18877	5.79388	6.81147	1.44635	0.787873	0
CqNL-6_002008	24.9169	34.0078	40.5128	23.5346	22.0152	22.1022	10.1496	0.750808	2.99071	93.9728	85.1902	83.2301
CqNL-6_002009	2.03487	2.64442	2.7456	0	0	0.0506673	0.294825	0.155937	0.517623	5.37904	5.31536	6.83374
CqNL-6_002010	2.43093	3.13458	3.67995	1.77053	1.72806	0.76446	2.89377	3.23819	3.35905	22.9833	21.4116	23.8868
CqNL-6_002011	318.365	317.461	323.766	7.95678	9.60592	6.40711	0.872094	0.230631	0	32.9111	29.7312	45.1374
CqNL-6_002012	4.56834	6.53476	3.32098	3.20199	2.79323	2.45142	4.45763	3.87711	4.86965	1.71219	3.07784	1.35677
CqNL-6_002013	0.587013	0.636916	0.53615	9.7169	10.3776	8.5497	0	0	0	0.380486	0.379981	0.386544
CqNL-6_002014	4.58388	3.90509	2.5546	0	0	0.0425593	0	0	0	0.380486	0.474976	0.347889
CqNL-6_002015	6.51718	8.88074	8.99562	11.4389	10.4553	9.82765	2.06179	1.64605	1.82132	8.38259	8.55054	9.91871
CqNL-6_002016	13.2045	13.8694	12.5758	10.4404	11.5175	12.5192	6.50527	7.2937	6.84223	17.0993	16.5592	17.6874
CqNL-6_002017	40.9613	50.3967	62.543	15.5534	16.832	18.0414	16.3323	12.2169	10.9394	23.6789	27.5223	21.0867
CqNL-6_002019	4.3998	4.86931	4.27238	2.30896	2.90522	2.63849	0.738125	0.156162	0.230386	5.04657	8.04114	4.56238
CqNL-6_002020	2.35395	3.04582	3.6582	1.98513	1.80918	1.96308	2.98636	3.11956	1.74771	10.3666	12.5437	5.97815
CqNL-6_002021	0	2.43817	0.804874	0	0.825056	0	0	0	0	1.07891	2.15496	0.986481
CqNL-6_002022	0.708867	2.12472	1.45675	1.57069	2.15697	1.55324	2.07122	2.58936	1.54273	1.30183	2.6002	2.57898
CqNL-6_002023	4.2959	4.31299	5.16534	5.90402	5.80399	5.71928	5.95105	6.90635	6.76259	13.5151	13.7631	12.7225
CqNL-6_002024	0.316722	0.421922	0.257137	2.9241	3.98672	3.70127	0	0	0	1.59417	2.28051	1.61517
CqNL-6_002027	0.572183	1.00515	0.622149	0.724473	0.68877	0.895531	0.144749	0.0918714	0.542153	1.00077	2.13214	0.579521
CqNL-6_002028	0.475196	0.547819	0.217011	0.263232	0.722972	0.260308	0	0.0667616	0	0.145449	0.653651	0.33247
CqNL-6_002030	2.2761	1.76771	2.40713	10.3521	13.459	10.2371	0.509127	0	0	0.733338	0.732365	0.670513
CqNL-6_002031	4.40738	5.73521	6.64483	24.7823	26.1718	25.0692	14.69	15.4377	18.5832	15.2273	14.5796	13.72
CqNL-6_002032	2.60949	2.72054	2.69427	155.11	145.74	161.59	85.9503	131.726	86.2097	64.4531	65.1998	62.1065
CqNL-6_002033	0.346924	0.182831	0.0905328	0.494168	0.464015	0.271488	9.68911	11.9762	12.0803	1.69899	1.45435	0.16644
CqNL-6_002034	0.487346	1.79784	0.296746	4.85932	6.38794	4.27141	1.72602	0.912914	1.41417	3.77891	4.17115	2.36407
CqNL-6_002035	2.84555	2.81179	3.48079	13.7924	11.3703	11.134	4.91302	3.59801	2.78046	16.0507	14.4762	16.2115
CqNL-6_002036	0.731019	1.79784	2.2256	12.1483	11.1789	14.416	5.17806	5.47748	4.54554	21.4801	22.9413	17.1849
CqNL-6_002037	0.42218	0.4867	0.6025	0.29233	0.469382	0.202358	0.0560708	0.118626	0.0328144	1.06608	1.00014	1.29966
CqNL-6_002038	8.375	9.58962	8.49926	0.0448239	0.15152	0.132978	5.71736	10.277	5.08185	14.5137	15.5828	15.9878
CqNL-6_002039	7.79079	4.1058	1.72811	0	0	0	0.295633	0.250183	0.484438	0.272528	0.408249	0.436065
CqNL-6_002040	6.03505	5.81055	5.84529	15.4663	14.0017	13.587	4.22786	4.91957	4.2475	21.5171	18.1233	17.7434
CqNL-6_002041	6.11935	8.39491	11.5276	5.76262	5.15636	5.36339	0.568909	0	0.570759	9.1778	15.4319	10.4466
CqNL-6_002042	0	0	0	3.1933	4.22702	2.29152	6.80251	6.39315	6.50289	0.655817	0.530195	0.485417
CqNL-6_002043	0	0	0.0377365	14.0068	8.89704	12.6291	0.0877975	0	0.154145	0	0	0
CqNL-6_002044	26.732	24.7746	29.1985	2.69764	2.84354	2.49557	2.30895	1.76564	1.26986	6.31495	9.98806	9.26176
CqNL-6_002045	15.3743	15.7077	15.2284	9.83885	10.4454	11.8841	3.79797	3.53103	3.21482	12.2207	11.8415	11.9214
CqNL-6_002046	5.45495	5.09042	6.0731	3.79058	3.7171	3.99601	0.205771	0.181392	0.32113	3.8333	3.23622	3.8301
CqNL-6_002047	28.5988	25.3987	27.6687	16.8983	15.8672	14.3896	11.7043	15.9526	10.9771	27.0604	24.4343	28.2203
CqNL-6_002048	1.1934	1.25785	2.02427	4.59603	4.41609	4.29594	1.05665	0.638717	0.565381	5.25302	6.04511	4.0396
CqNL-6_002049	0.48187	0.44441	0.220059	2.66929	0.902309	3.69549	1.27997	1.08319	0.299631	3.5398	1.76755	2.1577
CqNL-6_002050	5.71566	6.80001	6.76044	1.07649	0.561889	0.563576	7.31783	10.4712	6.78822	3.91878	3.24967	4.63878
CqNL-6_002051	0	0	0	0	0	0	2.25419	2.21422	1.31922	0	0	0
CqNL-6_002052	4.70362	4.75054	5.32339	9.3318	9.94444	11.5247	0.502476	0.445338	0.508652	1.65878	1.29713	1.68837
CqNL-6_002053	3.00721	3.32488	3.74251	4.87083	4.80779	4.77819	1.75641	2.25329	1.3997	4.22008	4.19298	3.79949
CqNL-6_002054	42.6442	44.1791	39.5257	35.9952	34.8412	36.0353	11.6017	8.4253	9.86938	32.5203	32.7577	35.3215
CqNL-6_002055	15.29	13.4135	18.3931	20.658	28.1069	26.557	8.71715	7.12549	6.02909	28.993	38.986	30.8926
CqNL-6_002056	158.109	190.803	192.49	230.837	251.601	273.343	118.415	113.885	116.626	142.535	135.819	143.099
CqNL-6_002057	0	0	0	0	0	0	0.204846	0.577845	0.0799215	0.0786818	0	0
CqNL-6_002058	5.4091	7.03749	9.70441	21.8305	26.2259	28.3606	59.4217	62.0979	59.7008	46.3575	43.8159	34.1684
CqNL-6_002059	9.46121	13.8283	18.3593	0	0	0	0.0347839	0	0	0.320654	0.0400285	0.219887
CqNL-6_002060	1.10222	1.61722	2.01344	0	0.0469074	0	0	0	0	2.26958	2.45034	2.01906
CqNL-6_002061	94.8882	106.668	115.191	4.96655	6.22577	4.01096	1.66708	2.18336	2.32292	26.0706	30.2382	28.019
CqNL-6_002062	5.91896	5.71021	5.90403	24.2456	19.7969	25.7254	7.15776	6.95893	7.45776	14.9702	12.046	13.339
CqNL-6_002063	3.03997	2.39666	3.40354	8.5285	9.68624	6.71477	3.22997	3.96784	4.87814	14.2874	12.3499	13.1731
CqNL-6_002065	18.5024	16.6121	16.004	2.34173	2.40916	2.04723	0.781147	0.895177	0.419055	5.10068	6.59212	7.33848
CqNL-6_002066	0	0	0	0.193932	0	0.0958888	0	0	0.217691	0.857257	1.07015	0.097977
CqNL-6_002067	0.231714	0.0267126	0.0264547	0.160446	0.162708	0.095198	0.307746	0.227879	0.432246	0.106385	0.212488	0.324237
CqNL-6_002068	1.26137	0.969424	0.960062	1.63036	1.37779	0.690963	0	1.18142	0.261443	6.1773	5.14091	5.64809
CqNL-6_002071	1.8685	3.36442	3.06104	14.622	12.7733	12.4125	0.0315124	0.0333346	0.036884	0.435743	0.398901	0.830026
CqNL-6_002072	0	0.0530194	0.157522	0.254763	0.26912	0.3779	0	0	0	0	0.140583	0
CqNL-6_002073	8.39597	9.81542	13.2849	18.9966	20.6299	19.347	15.2867	14.9745	11.4708	27.9909	23.9534	27.402
CqNL-6_002074	74.8828	97.5295	107.029	145.317	158.909	178.436	255.087	221.109	243.996	192.675	180.43	192.658
CqNL-6_002075	3.79877	4.01659	4.17056	13.3698	13.5439	11.7499	5.42237	5.28309	6.34667	9.9126	10.4624	7.81771
CqNL-6_002076	0	0.0462062	0	5.05107	4.87837	4.50095	0.0532324	0.225242	0.124613	13.4948	15.7434	11.1609
CqNL-6_002077	7.42849	8.10935	6.87715	26.612	23.2779	20.7799	11.7944	12.1546	14.1401	14.5807	15.5088	18.7622
CqNL-6_002078	2.79337	2.95507	1.7259	3.64087	3.15376	2.07024	5.15028	5.35576	5.82386	16.4965	14.8673	12.0482
CqNL-6_002079	0	0	0	0.052098	0.440271	0	0	0	0	3.45441	4.25478	3.68488
CqNL-6_002080	1.3402	1.35189	1.87437	0.0927995	0.274482	0.137653	20.425	19.4879	14.2711	165.264	159.872	177.173
CqNL-6_002081	2.07137	2.12661	1.92759	3.00927	2.8907	2.61189	5.00378	4.94172	5.4922	9.11536	8.72097	7.78756
CqNL-6_002082	0	0	0	1.19067	1.53328	1.40172	0	0	0	0	0	0
CqNL-6_002083	1.07054	1.04715	1.00741	2.51584	2.97653	1.99031	3.65362	4.15659	5.12364	4.68671	3.4112	4.13994
CqNL-6_002084	0	0	0	0.0432201	0.146098	0	0.248697	0.482311	0.291091	0.477626	0.190797	0.218354
CqNL-6_002085	0.0545167	0.35195	0.049793	6.46262	7.65624	6.80892	4.46015	3.79896	5.83061	6.27414	4.06611	4.88224
CqNL-6_002086	40.2944	43.0296	48.6403	95.5488	78.5405	90.0986	11.0162	5.8266	6.447	128.094	137.72	131.365
CqNL-6_002087	0.0626232	0.129949	0.0857957	22.3922	19.5536	21.5088	0.249515	0.193558	0.0778792	2.53015	1.74196	1.38453
CqNL-6_002089	22.9749	19.8469	17.9065	32.326	33.126	30.1211	5.61449	8.43533	4.38103	25.8785	25.0014	25.719
CqNL-6_002091	6.51485	5.3189	5.23502	6.07392	5.93292	4.83636	0.189127	0.360114	0.132819	12.1606	9.48921	9.80366
CqNL-6_002093	9.04721	8.3937	6.75864	14.4814	14.4125	15.5336	13.4864	12.7182	13.2664	28.1713	30.3463	28.7811
CqNL-6_002094	1.83501	2.03852	1.46651	2.05609	1.87423	1.39357	0.708983	0.937475	0.803904	2.50196	1.88672	1.75072
CqNL-6_002096	0	0	0	0.389454	0.658242	0.385127	23.5304	29.2372	29.7273	1.72154	0.859628	0.393514
CqNL-6_002097	0.161683	0.391424	0.295348	3.04515	5.46849	5.82337	77.2619	74.3699	86.5111	7.86863	6.20253	4.27599
CqNL-6_002098	25.0068	23.2985	22.3306	6.87467	6.76707	7.10384	1.7779	1.80235	2.22547	20.6007	20.2039	21.0472
CqNL-6_002099	40.545	35.3851	31.2914	52.2465	48.3064	45.5453	3.53536	3.23193	2.60541	32.0373	28.0771	30.8562
CqNL-6_002101	0.599071	0.43875	0.305768	6.69559	7.42347	6.87216	0	0	0.0876488	15.8557	15.7915	17.4362
CqNL-6_002102	0.336035	0.271173	0.249372	3.21099	2.79221	3.52046	0.0223148	0.118026	0.156712	7.07122	6.93344	7.9466
CqNL-6_002103	7.90787	8.57636	7.70984	31.2673	31.591	33.8926	18.874	19.418	17.5634	13.5716	12.5328	11.2666
CqNL-6_002104	3.13995	2.53387	3.11882	3.39174	2.97655	3.44006	2.00172	2.91152	1.7572	9.99524	8.01437	7.2057
CqNL-6_002105	107.562	100.999	110.661	176.52	169.269	194.066	139.94	155.16	140.818	91.0039	96.6238	99.9992
CqNL-6_002106	2.15213	2.76641	2.51563	3.40969	4.13429	3.70167	1.09	0.889842	1.42835	3.67249	4.09027	3.982
CqNL-6_002107	6.7971	6.42861	7.25341	8.41409	8.01972	7.56074	3.02142	2.65045	3.36394	15.2426	12.127	14.2862
CqNL-6_002108	0.451687	0.416573	0.271414	0.737458	0.367251	0.29952	0	0	0	0.553012	0.363341	0.439104
CqNL-6_002109	17.2964	16.5401	17.3839	45.0395	41.9779	42.9083	77.5391	83.0187	78.8554	67.3045	61.928	68.839
CqNL-6_002110	2.64079	2.48421	3.08733	6.20248	5.58776	4.80271	0.673403	0.593619	0.591144	9.50558	8.52429	9.22335
CqNL-6_002111	16.5971	15.1882	14.6302	22.0937	24.1519	24.456	2.05051	1.51836	0.800014	43.3971	44.362	39.4632
CqNL-6_002112	15.384	15.9661	15.3807	15.8233	16.2084	16.6389	3.05173	2.07843	2.74011	17.2936	19.6279	13.9181
CqNL-6_002113	20.8756	17.944	15.4378	0.209618	0.501909	0.345482	0.20103	0	0.0392164	2.47092	2.81465	2.40044
CqNL-6_002114	12.2573	11.0684	9.94848	23.5676	23.6443	20.7509	4.41165	4.25123	5.19903	37.8482	41.9707	39.2538
CqNL-6_002115	0.7544	0.869691	0.751673	0.0569856	0	0	0	0.0192705	0.0213223	0.713715	0.775659	0.690957
CqNL-6_002118	0	0	0	0	0	0	0	0	0	0.291706	0.182074	0.166697
CqNL-6_002120	0.113124	0.10433	0.0344407	0	0	0	0	0	0.0937883	0.415501	0.599371	0.464328
CqNL-6_002125	0.0911831	0.193418	0.133252	20.2243	23.9038	26.7628	0.174388	0.348447	0.0907174	0.145129	0.167235	0.112281
CqNL-6_002127	0	0	0	0	0	0	0.469322	0.406195	0.349569	0	0	0
CqNL-6_002128	7.6715	7.16037	6.71133	28.0062	30.9366	29.1887	11.1953	8.2847	8.90821	14.7676	14.4372	15.4683
CqNL-6_002129	7.62145	7.13669	7.04109	42.6391	36.7171	39.3181	13.3412	14.4737	16.9227	8.75911	7.17651	8.33561
CqNL-6_002130	0	0	0	0	0	0	0.221199	0.935959	0.776713	0	0	0
CqNL-6_002131	0.0328716	0	0.120094	0	0	0	0.838226	0.849752	0.858472	0.201228	0.120576	0.110393
CqNL-6_002133	15.4713	10.79	10.7496	3.17272	3.00819	3.82618	0.11132	0.157009	0.260591	10.8606	8.28407	9.96924
CqNL-6_002134	0.697341	0.160783	0.238845	3.18687	3.83573	2.57847	0.0926157	0	0	0.320165	0	0
CqNL-6_002135	0.480072	0.295168	0.292317	2.30475	1.04877	1.57787	0.510077	0.359715	0.796034	2.7429	2.73926	1.25396
CqNL-6_002136	0	0	0.168838	0	0.173072	0.405047	0.196409	0.415533	0	5.43176	3.39034	2.89708
CqNL-6_002137	0	0.148508	0	8.29551	9.49796	7.85052	1.02654	1.44787	1.30165	0.492869	0.98443	0.090129
CqNL-6_002138	0	0.436241	0	7.59864	6.42149	5.44134	3.76932	4.25311	3.8236	1.15824	2.02423	2.11803
CqNL-6_002139	12.1034	10.9672	9.56232	18.0689	18.2727	19.2274	3.95442	3.67295	3.61248	18.1527	21.6803	22.2882
CqNL-6_002140	4.4097	6.45918	6.45603	18.7515	13.843	19.751	13.6425	18.513	13.3873	22.7072	19.0297	20.6892
CqNL-6_002141	1.05313	1.72364	1.09735	0.410826	0.319407	0.520015	7.3756	5.33477	4.13196	0.944327	0.489673	0.64757
CqNL-6_002142	0.172382	0.303509	0.186072	1.61464	1.23246	1.23616	0.349661	0.686921	0.487219	0.901765	0.804763	0.894682
CqNL-6_002143	0	0	0.186526	0.905016	0	0.447481	0.216985	0.688598	0	1.25017	1.74791	1.60029
CqNL-6_002144	7.08368	7.90037	8.46354	40.9278	37.9035	34.833	10.7645	11.711	9.21912	66.7599	71.9586	71.967
CqNL-6_002145	1.97503	1.30107	0.515402	1.56294	3.16995	1.23646	0	1.90271	0.350884	3.10897	0.344982	2.52678
CqNL-6_002146	230.799	238.785	253.867	604.741	592.011	604.91	102.126	137.639	97.5654	347.945	398.477	364.923
CqNL-6_002147	13.3076	11.4114	10.9133	19.2605	17.125	14.2383	1.1131	1.082	0.281695	30.8525	33.2695	33.1856
CqNL-6_002148	1.24912	1.15201	1.14089	1.38388	2.14408	2.05276	15.2627	23.8669	11.3918	8.41132	6.36375	5.59325
CqNL-6_002149	0	0	0	0	0	0.0260452	247.056	230.535	268.002	24.7982	17.1787	16.4997
CqNL-6_002151	13.0769	13.6062	11.8931	20.6861	23.5096	29.5656	11.0693	9.96893	11.2513	24.3213	25.8296	24.2198
CqNL-6_002152	3.78119	3.44155	3.30275	0.969536	1.39133	1.19393	0.0701749	0.129907	0.082137	2.4461	2.66494	2.08868
CqNL-6_002153	40.8034	47.463	51.817	65.4327	50.0188	50.0731	25.908	30.9869	31.8482	122.566	134.389	82.8494
CqNL-6_002154	12.026	11.9274	10.4174	19.668	15.8615	16.417	10.8509	9.17194	7.89332	22.7868	27.4246	25.5892
CqNL-6_002155	2.82703	2.88856	2.69079	7.78061	8.71361	10.4328	15.3664	13.2866	15.1732	6.385	6.26737	5.31333
CqNL-6_002156	5.13154	5.35983	5.81629	12.6717	12.4163	14.3598	1.80647	2.53633	2.11441	6.96393	7.71063	7.88995
CqNL-6_002157	0.112268	0.207081	0.102541	0	0.105112	0	0	0	0	0.962171	0.549082	0.251355
CqNL-6_002158	7.96096	7.96379	6.59683	12.3051	9.22671	9.88243	0.443391	0.0721585	0.199604	13.284	14.2083	15.8472
CqNL-6_002159	1.90358	1.13597	1.48296	1.86084	1.99191	1.59481	0.416408	0.251707	0.348135	2.87897	3.76508	2.94571
CqNL-6_002162	0	0.0270537	0	0	0	0	0	0	0	1.54432	1.61401	1.31351
CqNL-6_002164	8.617	10.291	8.74083	12.7142	13.3842	14.6612	6.24435	5.80208	5.97542	19.836	21.5576	20.4037
CqNL-6_002165	0.478169	0.764394	0.524085	16.4931	15.6393	19.2785	0.372574	0.143316	0	0.117087	0.194886	0.142742
CqNL-6_002166	1.01184	1.65101	1.38625	0.517387	0.765161	0.341093	0.165397	0.0437403	0.0967955	2.90647	2.90261	2.30895
CqNL-6_002167	2.26067	2.74643	2.43914	4.29252	5.81605	7.02327	1.08871	1.0365	1.13093	4.1164	4.05613	4.09353
CqNL-6_002169	2.88575	3.21443	2.8582	11.9787	14.1055	15.4383	0.159278	0.252733	0.186429	2.13362	2.77232	2.87381
CqNL-6_002171	3.75504	9.93369	7.13012	44.448	31.9186	38.1081	12.9141	8.10769	5.65294	25.5276	27.7894	19.6902
CqNL-6_002172	8.13743	9.43175	7.43236	19.1272	20.9	16.0233	6.30926	4.82019	5.74369	27.1959	31.3279	24.743
CqNL-6_002173	1.56658	1.16813	0.669755	3.65582	3.18309	2.55621	3.43523	3.85865	3.44048	13.8341	13.6935	15.4847
CqNL-6_002174	0.178237	0.164381	0.0876578	2.59744	2.92673	3.21448	0.203944	0.0924588	0.0511518	0.0671445	0.284985	0.184177
CqNL-6_002176	4.02522	3.16738	5.49781	0.0818255	0.242023	0.242749	38.295	42.6263	32.1475	112.715	111.437	118.768
CqNL-6_002177	13.0178	10.2907	10.0873	0	0	0	2.62111	4.35096	1.46315	6.73763	7.74959	6.62775
CqNL-6_002178	4.03462	7.44193	5.52755	11.9197	13.1511	11.5417	5.71571	5.37442	4.27418	6.67772	7.94782	10.2039
CqNL-6_002179	12.385	12.9722	13.4609	34.0595	33.6489	35.4657	14.3404	14.0944	15.3701	32.7641	36.0717	30.7966
CqNL-6_002180	2.11727	1.84419	1.61151	3.72705	4.28399	3.46657	0.537405	0.594922	0.263307	5.29967	6.24185	5.35918
CqNL-6_002181	0	0	0	0	0	0	36.8349	34.373	45.9039	3.46963	2.65652	2.32641
CqNL-6_002182	1.47776	1.37738	1.42151	10.6766	11.6425	9.67957	20.8292	21.6626	25.4355	15.09	15.8581	19.6399
CqNL-6_002184	11.0135	12.261	12.7739	0.816848	1.33747	1.18642	1.273	1.55378	0.802307	2.1157	3.29611	2.73402
CqNL-6_002185	2.09949	2.57162	2.54678	7.01434	5.83556	5.89415	0.766807	0.921759	0.938314	9.43841	7.21982	7.96881
CqNL-6_002186	6.45064	6.60114	6.77951	15.37	12.658	11.4237	3.00441	3.67473	4.50558	18.8246	14.802	20.6741
CqNL-6_002187	18.2814	23.2225	19.6903	25.0305	21.099	18.958	0.36649	0.710751	0.643443	58.1378	54.1243	53.2215
CqNL-6_002188	0.261503	0.422054	0.406036	0.680831	0.954852	0.787867	0.180601	0.323305	0.146344	2.32119	2.52594	2.86881
CqNL-6_002189	3.75135	3.62189	3.58691	8.05238	8.25921	7.93081	3.86125	3.19516	2.87932	11.231	11.0011	12.2373
CqNL-6_002190	655.986	819.535	833.811	231.791	283.371	261.869	63.7519	72.5239	50.2761	650.918	736.047	615.635
CqNL-6_002191	5.28643	4.57999	5.07921	1.74942	1.69267	1.67984	0.218838	0.102886	0.0284601	5.07138	6.09997	4.81624
CqNL-6_002193	5.32666	6.04624	6.61158	18.6119	19.0534	20.0511	5.07911	5.67984	3.22723	13.8792	19.0378	10.5497
CqNL-6_002194	723.736	718.802	799.945	1.1938	1.36196	1.00346	0.915918	1.2111	0.201009	19.7231	25.5599	29.5531
CqNL-6_002195	0	0	0	0.925585	0	0	0	0	0	1.70477	0.340502	0.62349
CqNL-6_002196	0.293207	0.288441	0.142828	1.51592	2.58046	1.88456	0.0207689	0	0	11.7028	10.8029	10.1532
CqNL-6_002197	0.240126	0.155021	0.10966	0.532064	0.944241	2.02569	0	0.0269887	0	0	0.0293602	0.107522
CqNL-6_002198	0	0.0344234	0.0170455	0.0620279	0.0524187	0.0204463	0.0396579	0	0	0.068547	0	0.0208915
CqNL-6_002200	10.3582	9.55293	11.2034	6.54315	8.50694	7.76455	15.2533	11.8462	14.4635	21.8038	21.2193	23.4958
CqNL-6_002202	55.3808	53.382	57.3522	0	0.0282104	0.0660218	2.40107	2.57378	2.02346	9.55456	11.0155	12.9185
CqNL-6_002203	0.357387	0.164802	0.163211	1.18783	2.34224	0.195773	0.379724	0.401682	0.444452	2.40657	0.873955	1.40025
CqNL-6_002204	1.46817	2.01723	1.69672	7.23655	6.62043	8.66617	2.26031	1.54911	2.45929	8.65742	8.97565	7.51324
CqNL-6_002205	2.53313	3.53147	2.93241	2.1864	1.958	1.64578	3.8494	4.70101	3.6997	5.04875	5.9064	3.39622
CqNL-6_002208	0.11782	0.434643	0.0358704	0.304573	0.404469	0.043027	4.50662	6.75356	3.76075	3.65433	5.76234	4.44037
CqNL-6_002209	90.0672	79.2957	82.8554	7.30814	7.91794	7.5358	5.51116	5.82985	5.15347	22.7446	25.4719	27.0128
CqNL-6_002210	0	0.0998801	0	2.99958	7.80748	6.05116	3.56711	7.91192	2.82833	1.19334	0.662087	0.484937
CqNL-6_002211	14.4314	17.9716	19.2129	14.4527	19.6184	20.6343	1.38607	1.55785	1.31815	6.28886	7.87557	10.5875
CqNL-6_002212	18.8003	22.063	24.3136	204.12	187.703	183.255	112.354	152.445	128.219	171.498	162.942	202.741
CqNL-6_002213	1.62006	1.43186	1.35638	7.25414	6.63595	6.2861	5.83333	6.14536	6.35199	14.3527	13.3432	12.1659
CqNL-6_002214	109.459	109.153	118.844	120.33	114.554	131.006	4.85003	6.2941	4.74039	37.1621	37.6881	44.8304
CqNL-6_002215	2.27655	2.48131	2.74089	93.4726	97.4969	109.402	70.8791	71.101	79.2722	15.6254	10.628	13.2056
CqNL-6_002216	0	0	0	5.3205	2.56183	3.73192	93.6257	96.0271	100.905	10.0502	8.73955	8.06397
CqNL-6_002217	1.16427	1.56307	1.17108	4.63704	5.3675	4.90845	0.0313175	0.0662569	0.109968	2.18328	3.33364	3.0851
CqNL-6_002218	7.33584	6.59208	5.32582	11.92	11.7288	9.89169	1.75872	1.64901	1.40353	20.404	19.227	21.3513
CqNL-6_002219	2.31363	2.57552	2.22047	3.31419	3.73999	4.2279	1.1523	1.30019	1.52855	5.9087	6.69648	6.20175
CqNL-6_002220	4.44749	4.17499	4.56989	2.90359	4.08963	2.78433	0	0	0	0.486176	1.45659	1.06686
CqNL-6_002221	7.42811	6.06623	7.01755	12.784	14.3074	11.7723	1.5363	1.30649	1.16353	15.1342	16.2234	15.5198
CqNL-6_002222	8.30812	8.95123	8.97116	9.16144	10.3593	11.6542	16.6648	16.6248	15.6913	17.4442	18.8926	16.6017
CqNL-6_002223	9.4817	15.9421	14.9221	0.96966	1.36574	0.399537	15.8864	9.75514	10.3403	5.26856	4.2806	6.85839
CqNL-6_002224	3.72926	3.26738	2.38429	3.16756	3.95708	2.6557	0.396234	0.0698578	0.309184	11.1863	11.7794	11.6891
CqNL-6_002225	0	0	0	0	0.439628	0	0	0	0.145988	0.718618	1.00473	0.525643
CqNL-6_002227	6.81474	6.28496	4.62747	11.5028	12.0258	12.1959	0	0.320811	0.266228	17.91	18.0608	18.6923
CqNL-6_002228	1.16439	0.89674	0.964827	2.34065	2.29273	2.10422	0.344366	0.431739	0.373211	6.23147	6.63417	7.06828
CqNL-6_002229	3.3205	2.95168	2.63086	3.59009	4.19506	3.41872	0.340052	0.674466	0.597026	35.9027	41.9694	37.1709
CqNL-6_002230	6.05261	6.52769	7.40111	10.9195	11.86	9.09514	2.53019	2.93672	1.9332	20.6924	20.948	21.2522
CqNL-6_002231	3.69588	4.47888	3.40826	12.6992	13.1056	12.0887	2.25748	2.06694	1.95396	16.4604	16.4822	16.1295
CqNL-6_002232	18.7628	10.911	10.8901	0.204799	0.346144	0.303786	0	0	0	38.1355	50.1771	41.0764
CqNL-6_002233	3.40148	3.85252	3.59729	6.21464	5.8106	4.18424	1.07788	1.94507	0.667916	8.32904	7.6613	8.95154
CqNL-6_002234	4.75392	5.36384	3.51057	16.3607	16.6672	16.5668	7.36163	7.90101	7.6102	25.2628	23.7452	25.7028
CqNL-6_002235	2.27826	1.4135	2.27002	2.47816	2.01669	1.90604	0.48413	0.372455	0.515141	6.18724	7.49587	5.79629
CqNL-6_002236	3.2977	5.94649	4.81015	31.0818	31.6583	37.2073	28.6057	13.1108	15.2413	16.0293	20.5817	22.48
CqNL-6_002237	10.5793	9.50385	10.0247	22.293	23.0069	22.7802	3.36893	3.87214	3.56405	17.6931	17.5578	18.2592
CqNL-6_002238	14.9844	13.8195	14.8659	2.57602	2.35837	2.1936	0.274499	0.362966	0.722905	43.9667	48.5677	40.5616
CqNL-6_002239	3.45573	4.21675	3.52858	8.18722	8.71082	9.1447	3.4081	4.00354	3.26177	16.3596	18.5481	16.5055
CqNL-6_002240	51.0132	55.589	55.4636	113.81	117.13	133.607	12.6063	10.8595	9.52546	42.1078	40.0931	39.4531
CqNL-6_002241	0.493894	0.379583	0.488692	0.911964	0.26974	0.225458	0	0	0	0.80625	0.654208	0.783252
CqNL-6_002242	12.9709	5.87756	6.57407	12.6259	10.67	6.16069	3.34582	4.04491	2.42429	43.3275	35.2027	39.2799
CqNL-6_002243	0	0	0	0	0	0	199.079	184.267	212.043	17.7785	15.5276	14.624
CqNL-6_002245	0.390553	0.283008	0.0764386	0	0	0	0	0	0	0	0	0
CqNL-6_002246	0.050101	0.0924124	0	1.44316	1.17269	1.97603	0.0532324	0.0563106	0.0623064	0	0.122517	0.44868
CqNL-6_002247	0.200873	0.277886	0.0917342	0.89018	1.12841	1.54051	0.213428	0.112885	0.437166	0.614836	0.736824	0.899461
CqNL-6_002248	0	0	0	0.181349	1.07278	1.25534	0.347839	0	0	0.200408	0	0
CqNL-6_002249	3.67336	4.53118	4.02609	11.1407	11.6933	9.91022	3.46387	5.05758	5.42479	15.1787	14.7094	15.1634
CqNL-6_002250	1.11789	1.87453	2.04207	6.07991	4.94773	5.78968	0.323935	1.37067	0.379154	1.86636	3.97629	3.29918
CqNL-6_002251	71.1857	78.1633	93.6628	0	0	0	0.0774947	0	0	1.25017	1.60522	0.898123
CqNL-6_002252	0.158253	0.0182438	0.0903379	5.19403	6.59335	6.9568	47.3534	46.7789	50.3084	9.54233	8.94917	7.26331
CqNL-6_002253	10.501	13.9166	14.9912	22.2902	20.9852	20.3024	13.3138	13.6869	13.2787	35.977	35.8214	29.2399
CqNL-6_002254	2.71837	2.22216	1.97498	10.0788	9.57303	8.25772	1.90364	2.11787	2.55467	17.6809	17.8085	18.1891
CqNL-6_002255	33.5861	34.1485	30.9948	36.961	36.4409	36.3591	6.72907	8.60347	6.66679	27.4135	26.8589	30.0892
CqNL-6_002256	2.07211	2.43222	2.46608	1.70436	1.70487	2.13258	0.233505	0.741024	0.702794	6.07329	5.37425	4.39319
CqNL-6_002259	2.36796	2.06255	2.52325	2.47769	4.31088	2.16191	2.65574	2.80931	3.27204	4.50981	6.11232	5.89064
CqNL-6_002260	8.32336	6.44029	8.05315	3.36032	3.10391	3.24571	3.4475	2.93334	4.03516	7.85878	6.64091	5.13251
CqNL-6_002261	2.57454	2.53061	2.93934	4.27845	3.74251	5.19587	6.15477	6.73912	6.15072	7.46545	8.11826	8.79781
CqNL-6_002262	1.39072	0.723521	1.30279	0.82964	1.20191	1.0939	1.13665	1.40277	0.53216	4.67149	4.49089	2.95397
CqNL-6_002263	0.0614419	0	0	0.272283	0.0575254	0.201943	0.130564	0.0690571	0.22923	0.225675	0.15025	0.137561
CqNL-6_002264	129.756	150.12	138.655	185.194	198.939	178.198	14.3691	14.3784	14.0912	189.443	208.706	191.762
CqNL-6_002269	0	0.467156	0.154215	0	0	0	0	0	0	1.24032	1.03223	0.756043
CqNL-6_002270	1.3402	0.988813	2.26455	2.30143	1.44299	1.02781	0.142397	0.527208	0.833348	5.41479	4.09667	2.55046
CqNL-6_002271	4.19788	2.92981	2.69427	3.39381	4.03652	1.4916	0.723284	0.637591	0	5.41739	4.85531	4.31825
CqNL-6_002272	0.329896	0	0.180787	1.09646	0.432414	0.795139	0.350515	0.0741567	0	2.50418	3.14624	3.24982
CqNL-6_002273	1.64948	3.91179	1.8832	7.11395	8.16292	7.87394	1.5648	2.18497	2.34436	13.1268	14.766	15.2335
CqNL-6_002274	8.86938	8.08133	8.34488	5.56427	6.70324	4.09757	0.90831	0.960834	1.12959	11.7748	13.9804	10.9455
CqNL-6_002275	2.25907	2.64565	2.91486	0.847507	0.984794	1.23095	2.84476	2.71371	2.73509	8.56093	8.62264	7.84089
CqNL-6_002276	0.135717	0.125166	0.123957	0	0	0	0	0	0	0.664646	0.995645	0.455779
CqNL-6_002278	15.4709	15.3815	16.2775	70.003	79.1455	83.1121	6.24435	5.6414	5.60998	40.2554	50.4563	41.7498
CqNL-6_002279	2.35375	2.5639	3.0639	3.59327	3.55718	4.30464	0.53168	0.833221	0.78365	5.96774	6.34505	7.03326
CqNL-6_002281	7.93812	16.5436	11.5817	39.7467	46.2336	44.3877	7.77704	8.80611	4.23085	13.253	16.3867	12.3484
CqNL-6_002282	8.29824	6.90814	8.11581	8.05449	10.1069	11.7464	5.14968	9.73942	4.84027	46.6629	38.0709	45.1315
CqNL-6_002283	6.78779	4.69508	4.36794	0.0854557	0.144434	0	0	0	0.095925	9.63258	12.4491	9.84352
CqNL-6_002284	0	0	0	12.7648	23.2227	23.8434	0	0	0	0.979609	0.782646	0.716548
CqNL-6_002285	24.7641	26.9517	29.3779	41.837	46.7264	48.8566	73.6934	86.0595	91.5651	39.3803	37.5878	37.8122
CqNL-6_002286	7.59845	9.43148	8.63595	23.7672	22.6528	24.3169	7.10212	5.26539	6.14576	47.4592	53.9625	46.1434
CqNL-6_002287	9.54949	9.08912	9.75324	5.73287	6.09999	6.08149	1.34951	1.66548	1.63806	9.84867	11.216	13.0861
CqNL-6_002288	1.77128	1.59646	1.61781	6.68993	6.52042	6.5715	22.6694	24.5232	22.1781	10.8924	8.4661	7.93135
CqNL-6_002290	4.52318	7.34988	6.95102	15.2721	17.2083	14.2372	9.30663	13.234	13.1252	12.8337	14.1335	9.64461
CqNL-6_002291	0	0	0	3.55166	5.00242	4.95611	3.14124	2.84247	2.56926	0	0	0.0398744
CqNL-6_002292	3.19571	2.97675	2.56856	5.8064	5.86433	6.72222	26.6203	27.0821	24.6005	21.3628	17.0363	15.9552
CqNL-6_002293	13.709	11.7267	11.2378	7.48012	7.57276	6.7587	0.291317	0.308163	0.340976	15.8612	17.0554	15.9986
CqNL-6_002294	4.80328	4.19257	3.09447	3.37345	3.69405	3.94678	0.136701	0.192807	0.37334	5.30321	5.40104	6.0491
CqNL-6_002295	0.0577985	0.106611	0.158371	8.19637	8.11713	7.97867	0.122822	0.0649621	0	0.141528	0	0.0647018
CqNL-6_002296	0.851054	0.692554	1.32601	0.277315	0.0468709	0.219388	3.19146	5.12028	2.73935	0.0612922	0.367265	0.0560413
CqNL-6_002297	0.238258	0	0	1.4078	0.446142	0.435051	0	0	0	0.0972352	0	0.0889051
CqNL-6_002299	16.9949	18.3561	18.9081	27.5476	28.7797	26.8042	6.05943	6.66622	7.73064	51.32	47.2075	53.6268
CqNL-6_002300	0.789155	0.752903	0.62136	0.964738	1.2484	1.28196	0.086739	0.12234	0.101525	1.56588	1.26435	1.46219
CqNL-6_002301	0	0	0.231974	0.281382	0.10191	0.278256	6.70782	7.58506	4.87318	0.710755	0.310542	0.446782
CqNL-6_002302	0	0.301467	0.5374	18.3969	16.0366	17.3331	103.151	114.332	112.929	10.7255	8.31323	5.78154
CqNL-6_002303	0	0	0	12.8332	13.3627	19.8669	0	0	0	0	0	0
CqNL-6_002304	1.172	1.98163	1.26868	5.2659	5.50678	6.84809	0.138361	0.0975746	0.161946	0.611165	1.67184	1.31198
CqNL-6_002305	0	0.0505786	0.0500902	7.6556	7.59924	5.1672	0	0	0	3.55866	2.95044	3.31518
CqNL-6_002307	0	0.0512338	0	1.35401	1.24827	1.58241	5.90245	8.99102	7.73762	3.8088	4.00751	4.41531
CqNL-6_002308	0	0	0	2.99975	3.58403	3.2733	3.07527	2.62347	1.62557	1.37174	1.25576	1.67229
CqNL-6_002309	0.947884	1.28215	1.15434	7.21101	8.04632	4.01546	0.469993	0.568195	0.392934	11.0636	10.1217	8.13507
CqNL-6_002310	29.6251	22.1657	23.5085	1.13307	1.65973	1.15783	12.5327	12.6444	14.0755	5.05036	5.33543	5.5336
CqNL-6_002311	0	0	0.58903	1.25035	0.603801	0.176637	1.02782	0.90605	0	0.197395	0.985664	1.26339
CqNL-6_002312	296.836	278.139	260.064	793.982	754.585	763.85	58.0978	39.5944	19.2384	138.769	176.414	118.479
CqNL-6_002313	14.177	14.5914	16.3177	2.26488	2.35091	2.58055	17.1879	21.1289	19.5651	9.44038	9.75388	10.2236
CqNL-6_002314	0.856587	0.963796	1.23614	8.12345	8.38877	7.58275	4.91467	5.33365	4.87892	8.13824	7.72944	7.36432
CqNL-6_002315	2.98514	3.16604	2.72649	5.12615	6.35829	5.80505	1.74444	2.18083	1.85618	4.11163	5.93113	4.01001
CqNL-6_002316	0	0.44441	0.11003	54.8539	33.0471	38.9346	0.767982	0.541594	0	2.94983	2.35673	2.1577
CqNL-6_002317	9.37751	7.09178	7.10894	6.44131	8.51636	8.32178	19.3294	17.1798	19.7088	7.00349	5.8476	4.09404
CqNL-6_002319	7.08696	4.97655	5.56442	9.6147	9.05648	9.94378	3.64606	3.21408	3.9274	16.1357	17.0568	15.0039
CqNL-6_002320	0	0	0	0	0	0	0.32432	0	0	0.373715	0.373219	0.341699
CqNL-6_002321	70.2282	73.9204	76.9213	7.78521	7.93485	8.09532	7.33052	7.34755	6.8323	10.7152	9.52932	11.0844
CqNL-6_002322	0.453026	0.122885	0.292075	0	0	0.0583913	37.6295	38.4577	52.4947	5.97066	2.63924	2.59534
CqNL-6_002323	0	0	0	0	0	0.0567458	481.369	477.594	543.069	53.8387	40.4046	31.7159
CqNL-6_002324	5.27859	5.16397	5.00145	1.57133	1.97454	1.39173	299.452	347.333	305.726	26.8776	27.0832	19.7981
CqNL-6_002325	63.2011	61.2804	58.3048	117.846	113.062	113.832	23.6828	28.4613	24.211	42.8347	34.4982	43.35
CqNL-6_002326	1.43353	1.44604	1.18657	18.1153	18.2868	20.7607	0.142793	0.0503501	0.334268	0.0548472	0	0.200594
CqNL-6_002327	4.88387	6.96743	5.71527	9.63794	8.64498	8.27681	1.54052	1.88691	2.27762	8.68888	9.98362	11.5323
CqNL-6_002328	82.5213	86.6427	85.9664	221.794	207.099	207.728	188.991	192.709	183.501	156.445	151.832	166.998
CqNL-6_002329	4.14003	3.76924	3.92675	26.9321	32.5993	32.1572	4.34239	2.38623	2.44229	11.7621	15.3158	11.5863
CqNL-6_002330	325.77	272.161	238.295	479.048	437.683	366.261	6.30846	6.89386	3.53935	245.413	219.049	292.776
CqNL-6_002331	2.69177	2.71735	3.48847	5.64196	6.28344	5.91802	2.74406	3.08672	3.64157	7.63779	6.6047	3.42047
CqNL-6_002332	31.7984	30.2088	26.9049	109.386	108.794	113.88	5.19117	3.11177	2.68359	36.2897	30.417	33.0896
CqNL-6_002333	28.2363	33.3781	33.594	14.6348	17.8848	12.8582	25.7749	24.1745	26.6875	97.7593	114.982	99.9938
CqNL-6_002334	1.79268	4.83278	2.95983	31.3191	29.3722	33.8417	19.4136	12.9417	11.5758	13.4222	25.4599	11.5005
CqNL-6_002335	2.78219	7.19705	8.30514	58.1136	41.0422	57.9141	7.35415	2.59314	4.1351	5.31717	17.4238	4.63375
CqNL-6_002336	1.47159	2.58513	2.68817	0.388181	0.196827	0.460642	1.78694	2.75664	3.4859	2.14489	3.17023	1.09824
CqNL-6_002337	0.2387	1.02734	1.16276	5.2009	4.20896	4.40217	2.15576	0.983711	1.13793	13.9791	21.7921	3.29559
CqNL-6_002338	8.81135	12.5387	16.5987	6.02497	6.25171	5.76949	7.42382	10.7932	15.2812	12.3472	30.8059	14.3718
CqNL-6_002343	0.133188	0.0409446	0.0405492	0	0	0.0486392	0	0.0498984	0	0.163065	0	0.0496985
CqNL-6_002344	0.0351241	0.145771	0.048121	19.5929	22.3454	27.591	0	0	0	0.0215016	0	0
CqNL-6_002345	0	0	0	4.04369	5.12588	5.74823	0	0	0	0	0	0
CqNL-6_002346	0	0	0	0.729372	1.49692	1.23646	0	0	0	0	0	0
CqNL-6_002348	0.510553	1.41259	1.28237	21.1406	25.3942	35.2391	0.610271	0.358645	0.555566	19.065	20.2102	16.7173
CqNL-6_002350	11.079	9.48528	7.7253	14.6499	13.4214	11.0068	2.9956	2.49936	3.0124	20.6139	23.354	17.1587
CqNL-6_002352	16.6745	16.9722	14.3235	23.6148	23.7021	22.2655	2.31235	2.26621	1.87068	20.4542	20.6619	20.5291
CqNL-6_002353	0.974693	0.59928	0.593493	0.35995	0.912562	1.4238	2.76163	0.365166	0.404048	9.94451	8.3423	3.27332
CqNL-6_002354	3.29371	3.86143	4.72494	4.65925	4.63435	4.13858	3.12391	2.8026	2.66131	12.9863	12.696	9.5823
CqNL-6_002356	1.76027	1.13148	1.55903	1.95017	1.14865	1.11035	1.02015	1.49881	1.26039	7.05318	7.69602	6.50865
CqNL-6_002357	9.7664	8.84124	11.1502	6.7483	6.52101	6.72965	91.1247	134.206	98.9231	49.4023	40.3807	44.3932
CqNL-6_002360	2.40374	2.12907	1.85853	3.5991	3.77685	3.67645	2.32639	2.42079	2.27899	8.2024	8.6571	8.75187
CqNL-6_002361	8.46776	9.40246	8.15732	12.4151	12.8189	13.0618	77.6159	80.9678	82.3067	25.4283	19.5738	21.4577
CqNL-6_002362	1.94203	2.01494	2.66064	2.21878	1.53414	0.997334	0.45137	1.77346	0.905677	7.20733	7.79139	7.7448
CqNL-6_002363	0.319594	0.252642	0.500404	2.37735	3.37693	2.70108	0.145529	0.051315	0.283894	0.167695	0.223296	0.153328
CqNL-6_002364	8.50641	12.8238	11.6914	24.9196	29.3679	33.5589	16.2946	11.6291	11.8502	27.5386	36.0027	19.7773
CqNL-6_002365	15.3268	15.43	16.1258	19.9995	19.4991	22.962	4.72047	4.38086	3.45064	14.5186	14.8628	13.9774
CqNL-6_002368	2.96421	4.07158	3.39862	0.698726	0.94477	0.621867	0.20103	0.212655	0	2.54813	2.31341	3.74186
CqNL-6_002372	87.3715	87.6459	94.3013	90.0189	92.8984	85.3349	45.9183	47.8921	40.5834	176.688	205.638	133.289
CqNL-6_002373	7.78747	7.2842	8.32626	23.3069	21.1476	21.6327	27.0186	27.8758	27.4933	13.2849	14.5759	14.9562
CqNL-6_002374	2.10856	1.26231	1.68936	4.79505	5.61076	5.22812	0	0	0.0460043	3.12506	2.71383	2.48464
CqNL-6_002375	1.71546	1.16774	1.4176	6.28986	5.77435	5.68301	0.520765	0.642692	0.507946	5.10068	6.4423	5.85249
CqNL-6_002378	0.628834	0.811928	0.574348	3.06538	3.5325	3.10022	0	0	0	0.461939	0.538213	0.915122
CqNL-6_002379	0.148525	0.359568	0.203483	10.5517	10.0469	11.187	0.0986297	0.0208666	0	0.613718	0.522103	0.166264
CqNL-6_002380	30.8373	27.5378	29.0588	32.616	28.4355	22.302	2.42518	2.82719	1.50618	16.4821	14.0111	16.9473
CqNL-6_002381	0.430779	0.176574	0.131151	3.12867	3.76432	4.03782	0.152568	0.16139	0.0595249	1.93385	2.04833	1.28595
CqNL-6_002382	5.83244	4.104	4.22221	17.2312	15.2494	12.5431	1.92795	2.62213	2.14913	13.9114	11.3573	13.445
CqNL-6_002383	2.48966	2.74053	2.27394	6.13936	6.31616	6.24714	0.170663	0.135398	0.0499385	7.17793	7.1193	7.19232
[truncated: 38,459 more rows]
