# Supplementary material for: Genome-Wide Analysis of CqCrRLK1L and CqRALF Gene Families in Chenopodium quinoa and Their Roles in Salt Stress Response
Source: Front Plant Sci. 2022 Jul 7;13:918594. doi: 10.3389/fpls.2022.918594 (PMC9302450; doi:10.3389/fpls.2022.918594)
Supplement: Supplementary file 3 [file Table_3.XLSX]

## Sheet: Leaf
Supplementary Table 3. Genes that were specifically expressed in leaf
Gene_ID	Rep 1 (FPKM)	Rep 2 (FPKM)	Rep 3 (FPKM)
CqNL-6_000075	0.180195	0.664748	0.329164
CqNL-6_000204	17.2737	33.5098	25.5696
CqNL-6_000230	2.29749	1.80498	2.17614
CqNL-6_000491	0.429646	0.504312	0.891861
CqNL-6_000492	0.307798	0.946232	0.0937094
CqNL-6_000495	0.0294146	0.298407	0.161196
CqNL-6_000561	22.4996	25.4266	27.593
CqNL-6_000582	1.87089	1.85817	1.84023
CqNL-6_000583	0.139891	0.0184308	0.0730112
CqNL-6_000768	0.240036	0.073792	0.0730793
CqNL-6_000952	0.868147	1.52125	2.06161
CqNL-6_000956	0.202295	0.0932842	0.369533
CqNL-6_001105	1.90659	1.042	1.22542
CqNL-6_001239	1.84021	1.14737	1.302
CqNL-6_001472	33.4203	38.3281	38.2743
CqNL-6_001836	0.440066	0.811712	1.09619
CqNL-6_001900	0.703057	0.324201	1.60535
CqNL-6_001949	0.559389	1.54771	1.02184
CqNL-6_002245	0.390553	0.283008	0.0764386
CqNL-6_002343	0.133188	0.0409446	0.0405492
CqNL-6_002445	1.39242	0.256834	0.254354
CqNL-6_002612	2.50373	3.9478	4.02033
CqNL-6_002761	0.299208	0.275948	0.364377
CqNL-6_003009	0.586045	0.291031	0.411743
CqNL-6_003025	0.160024	0.442752	0.146159
CqNL-6_003282	0.169512	0.234501	0.0774121
CqNL-6_003434	0.423222	0.520428	0.515402
CqNL-6_003854	6.27506	7.81852	7.17367
CqNL-6_003938	0.0656426	0.141259	0.0799398
CqNL-6_004084	2.12309	0.195804	1.55131
CqNL-6_004091	5.07866	5.93288	6.18482
CqNL-6_004129	68.9469	82.9947	81.9094
CqNL-6_004197	0.30488	0.562358	0.0928211
CqNL-6_004335	0.309277	0.114094	0.338976
CqNL-6_004408	1.06292	0.980288	1.3085
CqNL-6_004579	0.82686	0.813419	1.0573
CqNL-6_004606	0.0936386	0.345437	1.11183
CqNL-6_004656	3.69105	6.32192	4.1418
CqNL-6_004832	0.850922	0.627817	0.155439
CqNL-6_004968	1.23495	1.44957	1.02541
CqNL-6_005094	0.893468	3.29604	1.63211
CqNL-6_005149	2.60576	3.90518	5.30537
CqNL-6_005173	0.904233	0.238268	0.35395
CqNL-6_005231	2.54456	4.62016	1.96095
CqNL-6_005348	0.184855	0.0852425	0.168838
CqNL-6_005618	0.0495225	0.228363	0.0904631
CqNL-6_005629	0.456239	0.315578	0.104177
CqNL-6_005648	1.37973	1.59058	1.52271
CqNL-6_006393	1.01707	1.40701	1.39342
CqNL-6_006505	2.8591	2.10947	3.78648
CqNL-6_006557	0.344747	0.190768	0.0629751
CqNL-6_006593	107.216	122.139	118.615
CqNL-6_006646	0.229886	0.0353358	0.139978
CqNL-6_006785	1.98476	1.14853	2.1327
CqNL-6_007048	0.139242	0.128417	0.254354
CqNL-6_007181	0.0626995	0.0578253	0.143167
CqNL-6_007230	0.325445	0.700339	1.48623
CqNL-6_007291	4.54306	2.51393	4.64735
CqNL-6_007337	3.16376	2.59361	2.88963
CqNL-6_007452	0.432469	0.864172	1.41541
CqNL-6_007966	0.221064	0.203879	0.20191
CqNL-6_007983	0.189391	0.349335	0.144151
CqNL-6_008102	0.446734	0.412005	1.63211
CqNL-6_008104	1.62334	1.21861	1.20684
CqNL-6_008143	3.66594	2.45466	2.38509
CqNL-6_008219	0.104601	0.0964695	0.382151
CqNL-6_008352	0.231819	0.0534493	0.317599
CqNL-6_008411	0.144887	0.0445411	0.220555
CqNL-6_008617	0.534865	0.448441	0.355288
CqNL-6_008751	0.186788	0.378987	0.272965
CqNL-6_008968	1.12547	1.52965	1.13616
CqNL-6_009024	10.3387	25.8504	14.6889
CqNL-6_009084	2.93743	14.0872	9.92678
CqNL-6_009441	0.220156	0.527908	0.120648
CqNL-6_009450	0.398326	0.330625	1.05506
CqNL-6_009526	0.928949	0.428366	0.742402
CqNL-6_009529	0.352814	0.867697	1.18156
CqNL-6_009531	0.580418	0.446081	0.795191
CqNL-6_009532	1.35908	1.25342	0.965471
CqNL-6_009874	11.1505	8.96523	4.70046
CqNL-6_010162	1.42955	0.988813	0.326421
CqNL-6_010313	0.180499	0.0332934	0.230803
CqNL-6_010394	1.05459	0.648402	0.64214
CqNL-6_010444	12.8659	30.393	37.1089
CqNL-6_010911	20.6078	20.2043	25.4354
CqNL-6_010965	0.0967364	0.758337	0.530127
CqNL-6_011070	5.85881	9.40182	7.27758
CqNL-6_011177	0.119795	0.331446	0.21883
CqNL-6_011178	2.31069	3.4097	3.54561
CqNL-6_011269	2.10056	0.887913	1.35898
CqNL-6_011312	0.410117	0.810502	0.588628
CqNL-6_011747	1.17319	1.08198	0.892945
CqNL-6_011911	0.351528	0.324201	0.32107
CqNL-6_012152	1.22533	1.2007	1.11916
CqNL-6_012391	2.46922	0.838992	1.93874
CqNL-6_012406	0.164316	0.151542	0.0750393
CqNL-6_012416	0.48187	1.05547	0.385103
CqNL-6_012621	1.34362	1.08805	1.31699
CqNL-6_012642	0.057182	0.210947	0.104455
CqNL-6_012788	0.745852	1.11779	0.51092
CqNL-6_012884	1.12859	0.390321	0.433406
CqNL-6_012927	0.0979143	0.451513	0.178861
CqNL-6_013058	0.177217	0.16344	0.485585
CqNL-6_013139	2.82692	1.7805	1.5114
CqNL-6_013141	3.96234	5.37398	5.32208
CqNL-6_013248	1.56266	0.240197	0.475755
CqNL-6_013427	0.31304	0.866113	0.857749
CqNL-6_013443	0.237818	0.21933	0.217212
CqNL-6_013893	1.19129	0.54934	0.272018
CqNL-6_013950	0.336364	0.116331	0.115207
CqNL-6_014339	373.161	654.707	582.919
CqNL-6_014389	0.0386713	0.035665	0.158943
CqNL-6_014550	0.119203	0.146581	0.108874
CqNL-6_014557	0.0210022	0.0193695	0.0191824
CqNL-6_015367	2.76916	3.53615	4.59151
CqNL-6_015384	0.0908612	0.0279326	0.0553256
CqNL-6_015385	0.169735	0.15654	0.0516761
CqNL-6_015459	0.186193	0.257578	0.17006
CqNL-6_015522	6.64635	9.54938	9.13766
CqNL-6_015558	0.155011	0.0953072	0.188774
CqNL-6_015621	1.06456	1.26231	0.416708
CqNL-6_015695	0.119795	0.110482	0.437659
CqNL-6_015929	0.794194	0.228892	0.453363
CqNL-6_015966	0.0685087	0.252732	0.125145
CqNL-6_016111	0.921729	0.288704	0.142958
CqNL-6_016159	0.510553	0.706295	1.86526
CqNL-6_016250	5.01596	2.54431	4.12321
CqNL-6_016460	0.108665	0.300652	0.198499
CqNL-6_016501	9.38142	18.1282	35.6343
CqNL-6_016623	0.82474	1.33109	0.941599
CqNL-6_016743	6.27607	6.59208	6.36919
CqNL-6_016977	0.155011	0.285922	0.0943868
CqNL-6_017003	2.82768	4.34643	4.95012
CqNL-6_017208	0.834367	0.384752	0.152414
CqNL-6_017619	0.75682	0.465324	0.691244
CqNL-6_018083	3.21649	0.741609	5.14113
CqNL-6_018109	0.180195	0.830935	0.329164
CqNL-6_018110	7.14775	2.47203	3.26421
CqNL-6_018155	0.61315	0.659732	0.280012
CqNL-6_018168	0.217477	0.0401141	0.516447
CqNL-6_018327	0.181722	0.167595	0.165977
CqNL-6_018383	0.049257	0.0151426	0.0599855
CqNL-6_018413	1.31094	1.42493	1.53945
CqNL-6_018603	0.172235	0.555959	0.235967
CqNL-6_018623	0.115493	0.21303	0.210972
CqNL-6_018645	1.44085	1.79784	1.08377
CqNL-6_019031	0.15208	0.140257	0.138903
CqNL-6_019088	0.349618	0.214959	0.212883
CqNL-6_019357	1.47422	1.23602	1.34649
CqNL-6_019431	0.0245721	0.0226619	0.067329
CqNL-6_019529	4.09688	3.13526	5.01574
CqNL-6_019982	0.0467682	0.0646987	0.0640739
CqNL-6_020089	0.837004	0.404347	0.400442
CqNL-6_020385	0.276687	0.0637944	0.189535
CqNL-6_020459	1.45105	0.148694	0.294515
CqNL-6_020623	0.338577	0.156128	0.309241
CqNL-6_020710	1.32444	1.83221	1.38249
CqNL-6_020961	0.420456	0.129257	0.768049
CqNL-6_021029	1.18398	0.121327	0.48062
CqNL-6_021044	2.1533	3.9718	2.95008
CqNL-6_021098	0.112563	0.0519062	0.154215
CqNL-6_021128	0.850172	0.34848	0.0862787
CqNL-6_021133	0.351528	0.972602	0.32107
CqNL-6_021182	1.78694	0.82401	4.08026
CqNL-6_021302	0.382915	0.706295	0.116579
CqNL-6_021395	0.664907	0.153304	0.531383
CqNL-6_021423	0.233079	0.859837	0.212883
CqNL-6_021449	0.866393	0.19976	0.0989155
CqNL-6_021467	1.17574	1.0327	1.07387
CqNL-6_022064	0.523006	0.482348	1.67191
CqNL-6_022140	1.60824	1.73042	1.83612
CqNL-6_022141	2.88043	2.71554	3.39088
CqNL-6_022649	11.1912	19.271	17.6553
CqNL-6_022681	0.22812	0.105193	0.312531
CqNL-6_022797	3.10272	6.80405	3.71553
CqNL-6_022800	0.282975	0.782931	0.0861522
CqNL-6_022888	1.93764	3.2881	4.95531
CqNL-6_022965	0.311675	0.63238	0.455471
CqNL-6_023263	4.0715	11.1398	7.18953
CqNL-6_023705	0.887306	0.886522	1.1481
CqNL-6_023786	6.3505	6.61744	7.15615
CqNL-6_023808	2.27716	1.51676	0.982152
CqNL-6_023844	1.06038	0.869286	0.322834
CqNL-6_023908	0.031304	0.0577409	0.0285916
CqNL-6_024403	0.271433	0.625831	0.247915
CqNL-6_024731	0.121837	0.0561825	0.11128
CqNL-6_024763	26.0214	29.2707	40.0407
CqNL-6_024764	1.04601	0.241174	1.19422
CqNL-6_024768	189.864	266.859	329.064
CqNL-6_024790	1.25216	2.30964	1.42958
CqNL-6_024793	0.649795	2.39712	0.296746
CqNL-6_025043	0.0871676	0.160783	0.15923
CqNL-6_025108	2.47924	5.29506	3.45622
CqNL-6_025137	0.668014	0.492866	0.549119
CqNL-6_025191	8.85699	8.38341	12.3472
CqNL-6_025469	0.0227273	0.0524013	0.0311371
CqNL-6_025481	0.518788	1.27589	0.157946
CqNL-6_025485	0.0734357	0.0677269	0.0335364
CqNL-6_025547	0.0787389	0.145236	0.0719165
CqNL-6_025551	0.369711	0.511455	0.844192
CqNL-6_026177	0.34082	0.864392	0.311289
CqNL-6_026180	0.115493	0.21303	0.105486
CqNL-6_026307	0.136148	0.104636	0.124351
CqNL-6_026495	2.35504	1.14314	1.58493
CqNL-6_026680	1.83323	0.230552	0.0761085
CqNL-6_026728	0.32999	0.338152	0.23442
CqNL-6_026760	8.54005	6.58799	8.89355
CqNL-6_026871	0.274913	1.14094	0.125547
CqNL-6_026896	0.799127	0.859837	1.09483
CqNL-6_026966	0.0881833	0.040664	0.120814
CqNL-6_027055	1.70512	1.35813	1.13264
CqNL-6_027250	0.0310922	0.401451	0.0567963
CqNL-6_027278	4.04937	6.11112	8.61583
CqNL-6_027284	17.3247	19.2395	22.7745
CqNL-6_027364	5.59389	2.57951	1.98691
CqNL-6_027406	0.299208	0.827843	0.273283
CqNL-6_027480	0.623887	0.319659	0.253258
CqNL-6_027541	0.170184	0.784772	0.259064
CqNL-6_027552	1.19129	1.28179	0.453363
CqNL-6_027583	0.367179	0.406361	0.335364
CqNL-6_027621	0.255277	1.41259	1.16579
CqNL-6_027845	0.980262	0.904057	0.895326
CqNL-6_027856	0.598416	0.630738	0.234242
CqNL-6_027888	0.875234	1.00899	0.399699
CqNL-6_027899	0.948816	2.97519	2.94646
CqNL-6_027994	1.08157	0.693904	0.859003
CqNL-6_028185	1.7406	2.57515	2.51716
CqNL-6_028237	0.778182	0.159486	0.868701
CqNL-6_028539	0.0632544	0.116674	0.0577736
CqNL-6_028624	0.270066	0.199257	0.345332
CqNL-6_028980	0.321327	0.829773	0.645668
CqNL-6_028981	0.846443	0.676556	1.13388
CqNL-6_028989	7.53023	6.34957	6.3865
CqNL-6_029111	0.221064	0.407758	0.60573
CqNL-6_029362	1.38343	3.50869	1.57946
CqNL-6_029394	1.70976	1.97105	0.780808
CqNL-6_029490	4.59498	2.11888	3.26421
CqNL-6_029491	0.714775	0.659208	1.30568
CqNL-6_029494	4.6664	6.6604	11.1626
CqNL-6_029495	32.4546	37.4145	25.8314
CqNL-6_029496	1.275	1.17589	0.635198
CqNL-6_029497	24.5542	18.7516	15.5261
CqNL-6_029498	0.579547	0.962088	0.635198
CqNL-6_029499	8.09667	9.20619	8.61076
CqNL-6_029500	6.84359	8.8362	9.79263
CqNL-6_029899	99.884	100.795	106.898
CqNL-6_030227	1.3402	2.06003	2.24414
CqNL-6_030286	0.22812	0.420771	1.04177
CqNL-6_030287	0.41503	0.765532	0.126357
CqNL-6_030331	0.146871	0.744996	0.201218
CqNL-6_030447	3.36989	2.8296	2.89415
CqNL-6_030452	0.216964	0.0333495	0.0330274
CqNL-6_030535	1.42955	0.263683	0.261137
CqNL-6_030717	1.97503	1.8215	1.41735
CqNL-6_030781	1.02111	0.470863	0.233158
CqNL-6_030805	0.663193	0.407758	0.302865
CqNL-6_030935	0.180956	0.0625831	0.351212
CqNL-6_031187	0.186463	0.859837	6.98257
CqNL-6_031188	1.22803	0.958321	1.38046
CqNL-6_031195	18.8207	42.8248	66.6462
CqNL-6_031197	6.32498	23.3331	41.7067
CqNL-6_031199	119.558	244.002	389.592
CqNL-6_031200	15.5811	54.6337	83.5544
CqNL-6_031258	9.55903	103.885	27.1362
CqNL-6_031503	0.22812	0.9818	0.625061
CqNL-6_031505	3.69197	2.82027	2.62272
CqNL-6_031718	1.64948	7.17161	2.58267
CqNL-6_031786	0.739422	0.511455	0.168838
CqNL-6_031788	0.052881	0.14631	0.048299
CqNL-6_031866	0.22812	0.210386	0.833415
CqNL-6_032350	3.60636	6.38234	7.03289
CqNL-6_032376	80.4946	73.3243	61.1663
CqNL-6_032390	0.590181	0.907167	0.359363
CqNL-6_032467	0.37401	0.114978	0.113868
CqNL-6_032681	1.3877	1.46265	1.35799
CqNL-6_032834	2.62473	1.98056	1.96143
CqNL-6_032902	0.510553	0.117716	0.155439
CqNL-6_032933	0.117176	0.432268	0.214047
CqNL-6_032979	4.1201	3.95093	4.51145
CqNL-6_033108	1.2467	0.574891	0.910942
CqNL-6_033195	344.045	341.25	346.441
CqNL-6_033282	0.0844222	0.0778593	0.0385537
CqNL-6_033298	3.7841	4.45935	6.91244
CqNL-6_033302	1.15909	6.14667	8.99863
CqNL-6_033658	2.53933	2.21182	1.93276
CqNL-6_033711	0.0674316	0.559705	0.0615889
CqNL-6_033826	22.9642	18.5575	7.24199
CqNL-6_034119	0.595645	1.1353	0.852322
CqNL-6_034220	0.152854	0.241665	0.119666
CqNL-6_034496	0.136678	0.0630263	0.208059
CqNL-6_034605	0.0582697	0.0537398	0.106442
CqNL-6_034616	3.49076	3.6793	3.1883
CqNL-6_034859	0.315342	0.581654	1.15207
CqNL-6_034860	1.07216	1.64802	1.30568
CqNL-6_034862	2.97004	1.92323	3.00128
CqNL-6_034955	0.221064	0.815515	0.40382
CqNL-6_035200	0.0570805	0.0526431	0.0521347
CqNL-6_035236	11.1731	13.6352	12.3696
CqNL-6_035516	57.5069	73.262	58.0881
CqNL-6_035565	0.0819487	0.529046	0.0748481
CqNL-6_035569	0.163897	0.37789	0.374241
CqNL-6_035643	0.145378	0.0670381	0.132781
CqNL-6_035684	11.6151	12.3602	0.816053
CqNL-6_035700	0.143914	0.265453	0.131445
CqNL-6_035805	0.310772	0.143306	0.283844
CqNL-6_035917	0.592355	0.109261	0.216412
CqNL-6_036029	0.0834909	0.0770003	0.0762567
CqNL-6_036236	0.659195	0.143047	0.849993
CqNL-6_036293	0.0564296	0.0520428	0.10308
CqNL-6_036294	3.68916	3.18972	2.21124
CqNL-6_036434	0.466157	0.429918	0.425767
CqNL-6_036620	5.01863	10.7297	18.5435
CqNL-6_036621	0.974693	1.15575	2.16201
CqNL-6_036732	8.19794	9.73988	8.63278
CqNL-6_036820	0.0850922	0.0784772	0.310877
CqNL-6_036829	0.190043	0.0876348	0.0867884
CqNL-6_037054	0.397097	0.366227	0.72538
CqNL-6_037169	0.0607457	0.280117	0.332894
CqNL-6_037477	0.0389523	0.0179621	0.0711544
CqNL-6_037479	0.122708	0.0282922	0.028019
CqNL-6_038032	6.33223	5.44179	5.52068
CqNL-6_038033	4.50488	9.47266	6.91244
CqNL-6_038105	0.453026	0.139269	0.137924
CqNL-6_038106	0.243121	0.179376	0.488521
CqNL-6_038169	0.504547	1.16331	0.46083
CqNL-6_038370	0.158839	0.146491	0.580304
CqNL-6_038388	0.453517	0.386087	0.414222
CqNL-6_038403	1.08377	0.356972	1.06057
CqNL-6_038710	0.271816	0.167123	0.248264
CqNL-6_038790	1.33435	1.74877	0.962158
CqNL-6_038802	0.804121	0.247203	1.46889
CqNL-6_038893	0.395781	0.42117	0.444909
CqNL-6_039010	0.109684	0.404629	0.400721
CqNL-6_039081	0.22221	0.512338	0.405912
CqNL-6_039465	0.198548	0.183113	0.544035
CqNL-6_039480	0.507104	0.267247	0.198499
CqNL-6_039665	1.13714	0.59928	0.741866
CqNL-6_039666	0.682224	0.481144	0.183268
CqNL-6_039840	18.9369	24.8273	21.1114
CqNL-6_039997	0.074802	0.0344935	0.273283
CqNL-6_040000	0.051837	0.0478072	0.094691
CqNL-6_040074	0.455432	1.5401	1.3519
CqNL-6_040078	0.263287	0.202349	0.120237
CqNL-6_040108	26.4048	21.2491	19.2401
CqNL-6_040146	14.7039	14.6909	9.51284
CqNL-6_040292	18.4563	18.6559	23.5451
CqNL-6_040349	0.210032	0.221376	0.328857
CqNL-6_040370	9.68262	10.5201	9.69168
CqNL-6_040401	1.29176	1.66788	2.35967
CqNL-6_040436	0.433197	0.19976	0.395662
CqNL-6_040500	0.86204	0.894403	0.688929
CqNL-6_040773	0.161227	0.446081	0.147258
CqNL-6_041052	1.75179	3.81463	3.33335
CqNL-6_041275	0.206185	0.237695	0.18832
CqNL-6_041278	1.71945	1.96498	2.25327
CqNL-6_041614	1.40611	2.75571	1.92642
CqNL-6_041794	1.70184	0.627817	0.621754
CqNL-6_041832	0.397097	0.854529	1.14852
CqNL-6_041900	5.15166	4.14205	5.54983
CqNL-6_042070	8.40044	10.1939	12.1146
CqNL-6_042169	0.524071	0.241665	0.119666
CqNL-6_042269	3.60246	2.84778	3.91705
CqNL-6_042270	7.71956	10.5473	14.1014
CqNL-6_042271	9.90937	13.7834	10.3861
CqNL-6_042341	0.234495	0.144177	0.214177
CqNL-6_042364	1.87368	1.53602	1.33104
CqNL-6_042552	0.185656	0.59928	0.0847847
CqNL-6_042569	0.176892	0.0543802	0.10771
CqNL-6_042844	0.274913	0.507083	0.502186
CqNL-6_042949	0.932315	0.122834	0.48659
CqNL-6_043009	0.377854	1.39392	1.38046
CqNL-6_043090	2.58258	2.16528	2.7162
CqNL-6_043270	0.541154	0.249543	0.308916
CqNL-6_043311	0.289773	0.356329	0.617553
CqNL-6_043320	0.326879	0.120587	0.179133
CqNL-6_043675	0.128019	0.118067	0.116927
CqNL-6_043852	0.421834	0.324201	0.32107
CqNL-6_043866	4.85886	4.70334	4.69459
CqNL-6_044069	2.19662	2.2188	1.81522
CqNL-6_044584	0.0565785	0.0521801	0.103352
CqNL-6_044822	0.424619	1.37063	1.55131
CqNL-6_044872	16.355	63.351	24.2326
CqNL-6_044955	2.51137	3.56329	3.52888
CqNL-6_045109	3.5053	3.91579	3.33686
CqNL-6_045331	0.252273	1.39597	0.691244
CqNL-6_045339	7.24842	8.07762	8.82716
CqNL-6_045462	0.361403	0.999923	0.165044
CqNL-6_045811	1.3402	1.09868	0.816053
CqNL-6_045818	0.116399	0.250483	0.283502
CqNL-6_045820	0.0710041	0.196453	0.0648519
CqNL-6_045842	0.376705	0.694841	0.608731
CqNL-6_045843	27.1614	39.3328	45.0896
CqNL-6_045904	38.9364	36.8203	40.7167
CqNL-6_046042	0.539452	0.497516	0.123178
CqNL-6_046315	0.82474	0.380313	0.502186
CqNL-6_046417	0.0776929	0.143306	0.0709611
CqNL-6_046452	0.115909	0.0712658	0.211733
CqNL-6_046760	0.82474	0.845139	0.920675
CqNL-6_046808	0.456239	0.105193	0.312531
CqNL-6_046996	0.0912478	1.43062	0.416708
CqNL-6_046997	0.0682906	0.692799	1.06035
CqNL-6_047098	1.48153	2.30124	1.35316
CqNL-6_047522	12.0262	11.2849	12.1346
CqNL-6_047525	0.340369	0.627817	0.155439
CqNL-6_047526	0.151009	0.417808	0.413773
CqNL-6_047591	3.12714	4.73806	4.28428
CqNL-6_047834	0.28153	0.0432741	0.299993
CqNL-6_047890	2.07318	1.06848	1.16955
CqNL-6_047947	0.372926	0.343935	0.170307
CqNL-6_047948	0.360391	0.166187	0.329164
CqNL-6_048137	1.22533	1.24308	1.00724
CqNL-6_048211	0.15226	0.210635	0.417201
CqNL-6_048370	1.69289	1.73476	0.859003
CqNL-6_048389	0.390092	0.490591	0.356292
CqNL-6_048529	0.133603	0.123217	0.0610133
CqNL-6_048567	12.283	19.9683	15.9724
CqNL-6_048568	3.74736	7.29609	4.7537
CqNL-6_048702	0.0850922	0.0784772	0.155439
CqNL-6_048732	4.28865	6.38925	6.93017
CqNL-6_048829	0.164631	0.303666	0.0751833
CqNL-6_048933	2.58407	2.47726	1.80118
CqNL-6_048967	0.351528	1.9452	0.802675
CqNL-6_048998	0.355413	0.655566	0.973853
CqNL-6_049316	0.0579547	0.0534493	0.0529331
CqNL-6_049828	1.86463	2.57951	0.283844
CqNL-6_049835	0.423222	1.17096	0.515402
CqNL-6_049891	12.0082	8.99819	6.07143
CqNL-6_050030	0.745852	0.171967	0.170307
CqNL-6_050034	10.3582	14.078	15.9338
CqNL-6_050492	0.293743	0.270908	0.107316
CqNL-6_050590	0.204221	0.0941726	0.0932631
CqNL-6_050811	0.253267	0.116789	0.346983
CqNL-6_051325	0.584057	0.230851	0.609658
CqNL-6_051698	0.0643297	0.415301	0.705069
CqNL-6_051841	0.352009	0.405805	0.401886
CqNL-6_052080	1.0598	0.586446	0.290391
CqNL-6_052101	0.297823	0.54934	0.544035
CqNL-6_052102	0.466157	0.429918	0.63865
CqNL-6_052252	0.428865	0.197763	0.78341
CqNL-6_052450	0.0466157	0.0859837	0.0851533
CqNL-6_052507	8.39576	8.21395	7.6683
CqNL-6_052623	0.149049	0.0824774	0.108908
CqNL-6_052638	0.0794194	0.366227	0.072538
CqNL-6_052744	0.316272	0.233348	0.115547
CqNL-6_052780	0.541496	0.29964	1.38482
CqNL-6_053080	0.152621	0.140756	0.0696984
CqNL-6_053290	0.107216	0.197763	0.195853
CqNL-6_053468	0.0958714	0.265255	0.437823
CqNL-6_053493	0.135717	0.500665	0.247915
CqNL-6_053516	0.904233	0.59567	0.235967
CqNL-6_053966	0.0599531	0.110585	0.164275
CqNL-6_054537	0.776929	0.143306	0.851533
CqNL-6_054600	0.878821	0.324201	0.160535
CqNL-6_054783	0.564296	0.260214	0.515402
CqNL-6_055111	1.00515	0.618008	0.612039
CqNL-6_055534	0.739053	0.681599	0.498925
CqNL-6_055830	1.06748	2.43533	2.00129
CqNL-6_056114	1.02111	1.41259	0.932631
CqNL-6_056614	0.794194	4.21161	2.53883
CqNL-6_056795	0.224536	0.207081	0.0512703
CqNL-6_056927	0.902873	1.04086	1.0308
CqNL-6_057985	0.545828	0.0719136	0.142438

## Sheet: Root
Table S3. Genes that were specifically expressed in root
Gene_ID	Rep 1 (FPKM)	Rep 2 (FPKM)	Rep 3 (FPKM)
CqNL-6_000015	14.7413	16.4729	15.4209
CqNL-6_000110	0.659908	0.371785	0.652576
CqNL-6_000111	31.7946	39.5489	52.2846
CqNL-6_000117	5.50879	5.96472	6.46902
CqNL-6_000128	2.35993	3.72277	3.2672
CqNL-6_000158	2.00197	3.34606	2.33168
CqNL-6_000165	0.329954	0.278838	0.652576
CqNL-6_000244	1.12278	1.31031	1.3218
CqNL-6_000286	1.85117	0.782196	0.915302
CqNL-6_000298	0.296958	0.200764	0.352391
CqNL-6_000354	6.85979	5.19042	4.69329
CqNL-6_000417	1.44837	1.94151	1.92618
CqNL-6_000429	2.96312	1.96542	2.11247
CqNL-6_000430	0.0575222	0.0972221	0.0568832
CqNL-6_000431	0.511997	0.605752	1.01262
CqNL-6_000433	10.8337	13.9946	18.2891
CqNL-6_000434	0.190053	0.160611	0.125295
CqNL-6_000521	2.17951	1.71031	2.70952
CqNL-6_000524	0.258225	0.218221	1.02142
CqNL-6_000562	30.0387	30.5318	29.9492
CqNL-6_000563	27.5961	28.5936	34.4086
CqNL-6_000579	0.147557	0.124698	0.0729589
CqNL-6_000653	5.50098	6.11862	6.15985
CqNL-6_000687	1.8416	1.71194	1.03198
CqNL-6_000688	2.0885	1.50021	1.60061
CqNL-6_000701	3.76496	2.67933	1.04509
CqNL-6_000702	4.3853	4.54957	3.9135
CqNL-6_000703	0.127344	0.215232	0.209882
CqNL-6_000752	11.0864	10.3018	7.11902
CqNL-6_000772	5.94771	8.40608	7.09853
CqNL-6_000781	13.479	13.3842	10.3301
CqNL-6_000791	2.65753	1.02083	1.03527
CqNL-6_000809	0.406097	0.772168	0.301189
CqNL-6_000852	42.7865	64.0515	85.7103
CqNL-6_000922	17.8582	31.8321	37.8653
CqNL-6_000950	15.4477	16.2193	23.2613
CqNL-6_001044	2.81329	0.792488	1.85469
CqNL-6_001056	0.0922589	0.0389832	0.091234
CqNL-6_001059	4.8614	3.41066	5.89586
CqNL-6_001063	22.6043	22.4735	25.4213
CqNL-6_001078	0.264698	0.167769	0.130879
CqNL-6_001085	2.83253	3.39754	2.93659
CqNL-6_001086	0.341186	0.352404	0.0749769
CqNL-6_001168	37.9701	33.5464	31.3237
CqNL-6_001170	0.27624	0.466892	0.273172
CqNL-6_001217	0.785727	0.742123	1.09694
CqNL-6_001266	0.52098	0.880542	1.03038
CqNL-6_001267	24.6187	22.1161	28.0276
CqNL-6_001295	17.0499	13.2477	17.1801
CqNL-6_001308	0.548231	0.463301	0.27107
CqNL-6_001322	0.49909	0.970077	0.5429
CqNL-6_001412	1.74416	1.37231	1.84374
CqNL-6_001605	0.102301	0.115271	0.168608
CqNL-6_001611	0.193669	0.109111	0.127678
CqNL-6_001630	1.17607	0.397552	0.348902
CqNL-6_001655	40.2831	40.851	46.5769
CqNL-6_001751	3.74542	2.26085	1.79899
CqNL-6_001787	34.5552	32.9483	22.5935
CqNL-6_001794	1.02652	0.619641	1.45017
CqNL-6_001806	59.2716	44.9658	51.276
CqNL-6_001835	1.23535	0.481833	1.12765
CqNL-6_001843	1.68303	0.711152	0.512104
CqNL-6_001861	0.0857642	0.144956	0.0848114
CqNL-6_001873	0.286225	0.362826	1.2737
CqNL-6_001885	0.562544	0.475397	0.813046
CqNL-6_001888	0.489828	0.103486	0.605483
CqNL-6_001895	0.650868	0.275019	0.643637
CqNL-6_001911	0.659908	0.836515	0.367074
CqNL-6_001933	2.84411	0.706914	1.65442
CqNL-6_001996	1.51179	1.15591	2.70523
CqNL-6_002043	14.0068	8.89704	12.6291
CqNL-6_002072	0.254763	0.26912	0.3779
CqNL-6_002082	1.19067	1.53328	1.40172
CqNL-6_002198	0.0620279	0.0524187	0.0204463
CqNL-6_002248	0.181349	1.07278	1.25534
CqNL-6_002297	1.4078	0.446142	0.435051
CqNL-6_002303	12.8332	13.3627	19.8669
CqNL-6_002345	4.04369	5.12588	5.74823
CqNL-6_002346	0.729372	1.49692	1.23646
CqNL-6_002411	4.60922	4.28469	3.58943
CqNL-6_002518	1.93932	1.43403	0.239722
CqNL-6_002520	0.678762	1.14722	0.167805
CqNL-6_002532	46.2703	40.1527	51.2197
CqNL-6_002585	8.52141	11.1293	10.1504
CqNL-6_002586	2.73131	3.96719	3.2918
CqNL-6_002613	8.57691	9.31912	8.14505
CqNL-6_002630	5.58981	6.10164	8.29156
CqNL-6_002632	14.4711	14.1656	16.4569
CqNL-6_002705	12.9926	14.7108	13.0977
CqNL-6_002706	6.92903	9.48051	7.17834
CqNL-6_002714	1.5372	2.24383	3.86939
CqNL-6_002884	0.125365	0.211888	0.247945
CqNL-6_002911	0.549923	0.0929461	0.217525
CqNL-6_002930	2.14389	3.03594	1.94818
CqNL-6_002936	1.58378	2.99992	3.4024
CqNL-6_002971	5.76808	7.18784	9.28109
CqNL-6_003054	7.15195	7.83611	6.37347
CqNL-6_003055	0.13741	0.154831	0.226473
CqNL-6_003063	4.75133	10.0382	9.67349
CqNL-6_003064	23.8693	28.9728	32.1216
CqNL-6_003074	0.0751793	0.0635328	0.0743442
CqNL-6_003123	10.9646	9.52341	6.77676
CqNL-6_003157	10.687	12.0221	17.0478
CqNL-6_003181	0.386287	0.489668	0.763992
CqNL-6_003182	0.791889	0.936897	1.09633
CqNL-6_003255	0.742396	0.313693	0.734149
CqNL-6_003308	0.460401	0.778154	0.591872
CqNL-6_003391	5.14093	6.42394	8.64684
CqNL-6_003418	0.16485	0.0464372	0.108679
CqNL-6_003420	1.25636	0.675647	1.35535
CqNL-6_003423	11.0711	16.373	14.8255
CqNL-6_003444	3.37404	2.32494	4.31185
CqNL-6_003472	20.2453	12.7969	17.6331
CqNL-6_003480	12.0699	14.9763	9.1887
CqNL-6_003497	125.313	159.799	220.722
CqNL-6_003498	67.4188	78.861	97.6939
CqNL-6_003509	0.2011	0.237925	0.11932
CqNL-6_003513	93.6418	118.838	138.692
CqNL-6_003526	2.4393	1.16515	1.99269
CqNL-6_003548	44.6743	36.4294	24.6714
CqNL-6_003553	1.57069	2.57177	2.81525
CqNL-6_003584	0.10196	0.172329	0.403309
CqNL-6_003650	2.28803	5.17316	5.8153
CqNL-6_003653	0.0349877	0.0295676	0.138396
CqNL-6_003679	157.255	171.998	190.922
CqNL-6_003729	4.61935	5.29793	4.24175
CqNL-6_003731	5.14186	7.70052	5.66401
CqNL-6_003784	0.0886443	0.224735	0.0876595
CqNL-6_003789	0.902152	0.762394	1.18951
CqNL-6_003820	0.181811	0.10243	0.119861
CqNL-6_003838	40.6432	35.4863	24.6991
CqNL-6_003839	1.66131	2.24631	1.14999
CqNL-6_003875	5.85552	6.50361	5.29414
CqNL-6_003907	2.00124	1.85488	1.91517
CqNL-6_003951	0.719899	0.608375	0.949202
CqNL-6_003967	3.32593	2.67685	3.13237
CqNL-6_004037	0.622446	0.482184	0.461648
CqNL-6_004105	0.177142	0.299399	0.291956
CqNL-6_004186	6.47909	7.79188	10.7607
CqNL-6_004187	11.1698	10.2143	14.4254
CqNL-6_004242	1.69691	1.11535	2.79676
CqNL-6_004243	0.37709	0.159336	0.18645
CqNL-6_004247	46.4084	31.9043	25.6781
CqNL-6_004257	0.0617056	0.0521464	0.12204
CqNL-6_004319	0.155128	0.131096	0.284893
CqNL-6_004324	0.0678762	0.0573611	0.0671222
CqNL-6_004336	0.162903	0.30975	0.12082
CqNL-6_004339	6.05174	6.07314	5.66391
CqNL-6_004340	9.90592	8.81582	11.3563
CqNL-6_004342	23.8901	26.7309	40.1225
CqNL-6_004343	391.346	684.108	970.276
CqNL-6_004345	10.1814	9.88723	14.5726
CqNL-6_004367	0.622446	0.263009	0.923296
CqNL-6_004382	35.1664	30.2695	18.8587
CqNL-6_004424	0.129112	0.272777	0.319195
CqNL-6_004429	4.00393	6.54174	9.76665
CqNL-6_004462	2.59744	2.5549	3.24232
CqNL-6_004488	0.342644	0.434344	0.508257
CqNL-6_004525	0.116549	0.049247	0.0576274
CqNL-6_004527	0.49084	0.248881	0.485387
CqNL-6_004690	0.854557	0.144434	0.338025
CqNL-6_004711	0.112591	0.666041	0.22268
CqNL-6_004719	1.38388	3.06993	1.02638
CqNL-6_004767	0.186327	1.33842	0.368514
CqNL-6_004810	0.745849	0.420203	0.327806
CqNL-6_004819	773.958	1214.48	1684.09
CqNL-6_004826	9.92037	16.6935	19.0179
CqNL-6_004847	413.276	388.396	461.581
CqNL-6_004856	1.98761	1.79967	0.982765
CqNL-6_004860	0.883682	0.937823	0.873865
CqNL-6_004918	0.291493	0.123168	0.144127
CqNL-6_004949	0.25063	0.192548	0.135188
CqNL-6_005003	5.32966	4.45609	6.22362
CqNL-6_005034	1.53793	1.93367	1.00153
CqNL-6_005035	3.97767	3.91593	4.62285
CqNL-6_005115	6.85932	8.76574	6.28679
CqNL-6_005117	5.952	4.11934	3.55182
CqNL-6_005119	15.6446	18.5724	18.4177
CqNL-6_005137	0.260704	0.220317	0.354486
CqNL-6_005180	8.47119	6.09391	1.45387
CqNL-6_005182	0.162841	0.0917427	0.125247
CqNL-6_005183	0.179296	0.378799	0.265956
CqNL-6_005184	0.774674	1.45481	2.21309
CqNL-6_005185	1.33215	2.11083	1.72902
CqNL-6_005186	65.1149	92.8076	113.192
CqNL-6_005187	1.45449	2.53063	1.18451
CqNL-6_005188	0.166131	0.280788	0.164285
CqNL-6_005189	231.855	324.842	424.667
CqNL-6_005191	3.16565	3.54289	3.21509
CqNL-6_005192	0.171116	0.506127	0.592254
CqNL-6_005194	3.14242	4.24897	3.60471
CqNL-6_005197	15.6528	13.0403	13.7224
CqNL-6_005200	11.5881	8.83058	6.25958
CqNL-6_005201	1.22879	1.16824	1.67082
CqNL-6_005215	1551.92	1592	1879.2
CqNL-6_005219	0.428821	2.82664	1.35698
CqNL-6_005270	0.408591	0.591932	0.346331
CqNL-6_005281	0.449181	1.01225	0.148064
CqNL-6_005360	84.6587	101.227	85.1713
CqNL-6_005435	0.0254082	0.0858882	0.0251259
CqNL-6_005509	2.90158	2.55425	3.04868
CqNL-6_005519	1.02023	1.06746	0.288255
CqNL-6_005521	8.61406	7.73936	7.71136
CqNL-6_005575	23.1168	20.5495	27.2105
CqNL-6_005611	3.01727	3.10671	2.46931
CqNL-6_005638	0.626444	0.244337	0.0953053
CqNL-6_005671	0.544878	0.828841	0.862119
CqNL-6_005769	0.129112	0.327332	0.127678
CqNL-6_005799	28.3479	32.2988	24.4052
CqNL-6_005977	2.56199	1.77144	2.87901
CqNL-6_006028	9.64557	9.57455	9.1599
CqNL-6_006103	0.214669	0.483768	0.707613
CqNL-6_006142	348.443	393.538	428.708
CqNL-6_006152	13.2719	16.3751	18.768
CqNL-6_006161	13.2966	8.68977	10.1685
CqNL-6_006163	13.0311	14.1466	14.8688
CqNL-6_006165	3.75723	4.73796	3.39619
CqNL-6_006176	2.22719	2.50955	1.90879
CqNL-6_006179	0.678762	0.860416	1.34244
CqNL-6_006188	3.85243	3.25563	5.71445
CqNL-6_006245	2.02372	1.48714	0.870102
CqNL-6_006269	4.37189	3.27635	4.32332
CqNL-6_006270	0.20718	0.116723	0.0682929
CqNL-6_006290	6.90104	6.96738	7.85105
CqNL-6_006417	0.911023	0.236889	0.277201
CqNL-6_006418	0.496655	0.27981	0.409281
CqNL-6_006430	3.55963	3.72753	3.52009
CqNL-6_006431	22.5016	18.5612	22.163
CqNL-6_006535	4.34408	3.78583	5.36977
CqNL-6_006541	2.1471	2.86805	3.28762
CqNL-6_006542	1.58378	1.64261	1.21023
CqNL-6_006599	1.35201	1.14256	1.81448
CqNL-6_006604	1.25543	0.571279	0.763992
CqNL-6_006606	0.343944	0.290661	0.194356
CqNL-6_006607	3.47659	3.99895	1.43248
CqNL-6_006608	9.84652	8.71737	6.72325
CqNL-6_006609	3.42644	3.47476	2.03303
CqNL-6_006610	8.29092	6.33281	4.25708
CqNL-6_006627	15.5647	10.3074	7.11083
CqNL-6_006653	11.9816	17.3268	22.3692
CqNL-6_006670	2.59839	0.627386	1.4683
CqNL-6_006747	0.380107	0.321222	0.751768
CqNL-6_006753	0.685289	0.772168	0.225892
CqNL-6_006754	33.1604	25.7228	25.4505
CqNL-6_006755	121.901	89.3398	96.9076
CqNL-6_006756	170.642	129.272	129.497
CqNL-6_006758	88.2164	109.483	154.112
CqNL-6_006759	138.194	166.732	246.674
CqNL-6_006760	93.9468	125.934	158.652
CqNL-6_006761	58.7011	71.2011	97.6588
CqNL-6_006762	137.905	115.317	165.022
CqNL-6_006857	0.0744723	0.0629353	0.073645
CqNL-6_006861	0.582271	0.0984136	0.575803
CqNL-6_006862	0.599916	0.202792	0.237301
CqNL-6_006898	10.19	9.83436	7.0359
CqNL-6_006966	8.27347	6.19271	7.71404
CqNL-6_006967	10.5294	10.3865	11.9317
CqNL-6_007012	0.290221	0.210224	0.450995
CqNL-6_007013	31.4715	30.218	24.9459
CqNL-6_007024	1.02843	2.86805	2.23741
CqNL-6_007030	2.04799	1.96148	1.08013
CqNL-6_007129	49.0529	59.6907	62.4461
CqNL-6_007132	57.0836	63.2263	76.5324
CqNL-6_007137	0.0987803	0.0834776	0.0244207
CqNL-6_007138	186.243	240.916	282.443
CqNL-6_007149	0.674632	0.488674	0.667137
CqNL-6_007200	1.49145	3.42109	3.05511
CqNL-6_007201	0.502407	0.485229	0.354875
CqNL-6_007209	0.755102	0.932643	0.746713
CqNL-6_007211	1.31373	0.693884	0.541308
CqNL-6_007217	381.728	614.716	708.112
CqNL-6_007222	0.834899	2.24496	3.86542
CqNL-6_007223	0.586584	0.991426	1.45017
CqNL-6_007266	42.2775	43.5869	51.0813
CqNL-6_007471	0.133464	2.36856	2.11171
CqNL-6_007507	1.33037	5.13955	1.69148
CqNL-6_007508	2.71505	3.32694	2.14791
CqNL-6_007626	3.19735	2.5277	1.8359
CqNL-6_007631	10.892	11.5965	15.6053
CqNL-6_007634	1.13327	1.59618	2.28286
CqNL-6_007654	0.929609	0.174577	0.40857
CqNL-6_007686	1.27839	1.53049	1.68558
CqNL-6_007746	2.86419	5.6897	4.30373
CqNL-6_007751	8.85709	6.63668	6.89017
CqNL-6_007837	0.441574	0.2239	0.349335
CqNL-6_007838	266.719	280.752	328.824
CqNL-6_007891	5.49213	4.20956	3.78915
CqNL-6_007893	11.4032	11.912	14.7221
CqNL-6_007902	18.4889	14.5335	17.211
CqNL-6_007910	0.766344	0.971437	2.27349
CqNL-6_008007	0.0955362	0.161472	0.141712
CqNL-6_008014	0.19455	0.164411	0.192388
CqNL-6_008035	0.411371	0.173821	0.508501
CqNL-6_008041	16.8513	16.3311	11.3132
CqNL-6_008059	0.911122	0.712939	0.333704
CqNL-6_008069	0.372751	0.189003	0.098296
CqNL-6_008093	0.419941	0.0506979	0.237301
CqNL-6_008149	131.017	117.813	111.274
CqNL-6_008173	0.145449	1.04479	0.647249
CqNL-6_008176	111.054	152.12	164.972
CqNL-6_008185	0.372654	1.25969	1.07483
CqNL-6_008202	64.6697	58.4262	67.2477
CqNL-6_008220	23.8773	28.5349	42.0962
CqNL-6_008226	79.8531	110.096	154.446
CqNL-6_008227	1.96711	1.023	1.04745
CqNL-6_008333	232.476	255.871	366.535
CqNL-6_008338	3.30829	3.91409	3.7389
CqNL-6_008443	2.86718	4.26911	3.91546
CqNL-6_008467	0.26935	0.113812	0.133179
CqNL-6_008468	0.428048	0.45217	0.211646
CqNL-6_008712	0.677521	0.660648	0.438073
CqNL-6_008713	28.9764	25.6186	16.9413
CqNL-6_008719	0.737785	0.41566	0.778228
CqNL-6_008731	1.13127	1.27469	2.23741
CqNL-6_008732	1.72776	1.70345	1.13904
CqNL-6_008737	20.6683	23.4894	19.9688
CqNL-6_008827	89.7708	76.8854	42.9314
CqNL-6_008839	0.838471	1.57462	1.42799
CqNL-6_008877	141.655	115.557	78.5468
CqNL-6_008937	0.783187	0.441239	0.774486
CqNL-6_008939	6.01836	5.75523	4.69855
CqNL-6_008943	11.5676	18.6625	26.3762
CqNL-6_008965	0.163276	0.137982	0.161462
CqNL-6_008990	0.890875	1.75668	2.05562
CqNL-6_008992	0.117028	0.0988984	0.694367
CqNL-6_009005	0.185599	0.156847	0.734149
CqNL-6_009046	0.925585	1.36884	1.60178
CqNL-6_009113	1.69691	1.22917	4.79444
CqNL-6_009168	1.90952	2.04086	2.27708
CqNL-6_009199	2.76777	4.28816	3.64936
CqNL-6_009203	0.461295	2.53391	0.684255
CqNL-6_009235	0.956645	1.61689	0.946017
CqNL-6_009237	1.02048	1.27633	1.41279
CqNL-6_009238	0.370555	0.521916	0.244292
CqNL-6_009239	1.78518	1.4506	1.83325
CqNL-6_009240	2.24579	4.02442	4.65574
CqNL-6_009242	1.50783	1.54325	2.46856
CqNL-6_009307	5.0881	5.90845	6.26232
CqNL-6_009374	1.28306	1.21983	1.48688
CqNL-6_009376	2.25865	2.2537	3.52526
CqNL-6_009416	0.510896	0.388575	0.404176
CqNL-6_009473	0.0266629	0.0450648	0.0527335
CqNL-6_009484	0.691942	0.896614	0.593021
CqNL-6_009488	1.04589	0.883865	1.03427
CqNL-6_009551	0.179703	0.212609	0.710825
CqNL-6_009553	0.333037	0.394022	0.0988013
CqNL-6_009561	2.63963	2.98475	1.91177
CqNL-6_009562	38.5219	27.7893	21.8572
CqNL-6_009571	1.87312	1.50573	1.53606
CqNL-6_009572	1.49949	1.6399	1.04671
CqNL-6_009596	0.095922	0.040531	0.189713
CqNL-6_009659	0.286539	0.264163	0.437913
CqNL-6_009664	2.43179	2.05506	1.29488
CqNL-6_009692	48.0135	40.0773	29.94
CqNL-6_009698	1.46195	1.23547	0.722854
CqNL-6_009709	4.42995	3.19313	1.86825
CqNL-6_009710	3.92695	3.3186	3.4289
CqNL-6_009774	4.60452	6.34436	3.86047
CqNL-6_009783	49.0406	46.4625	43.126
CqNL-6_009812	2.0885	0.882478	3.09795
CqNL-6_009828	0.541291	0.40661	0.297377
CqNL-6_009876	17.9963	14.3523	12.4339
CqNL-6_009877	14.4534	22.8843	31.5427
CqNL-6_009879	0.916429	1.42977	2.16105
CqNL-6_009891	0.196336	0.276534	0.323592
CqNL-6_009938	63.7149	92.8621	102.272
CqNL-6_009950	1.24882	1.25171	1.80934
CqNL-6_009979	1.60902	1.19978	1.31035
CqNL-6_010001	2.53225	2.69821	1.37908
CqNL-6_010045	0.0626825	0.26486	0.123972
CqNL-6_010059	1.34012	2.05911	1.20476
CqNL-6_010065	0.471987	0.66478	0.155581
CqNL-6_010164	0.984976	1.07021	1.18275
CqNL-6_010191	0.118192	0.199765	0.155839
CqNL-6_010231	47.8366	47.7326	53.5379
CqNL-6_010232	2.65933	3.44594	3.6817
CqNL-6_010233	56.6384	65.0155	66.4331
CqNL-6_010255	0.193932	0.122917	0.239722
CqNL-6_010278	10.2084	10.7038	11.8577
CqNL-6_010280	22.9928	22.4649	24.0215
CqNL-6_010302	3.95945	5.23731	7.14997
CqNL-6_010367	1.09087	2.04861	2.27736
CqNL-6_010402	0.0879334	0.0371555	0.0217391
CqNL-6_010464	1.09226	1.61534	0.540063
CqNL-6_010473	1.71735	1.16911	1.41523
CqNL-6_010499	1.64426	0.670809	0.616755
CqNL-6_010520	0.274908	0.696962	0.339818
CqNL-6_010552	0.558981	0.236193	1.9347
CqNL-6_010571	4.06036	5.05672	4.5788
CqNL-6_010589	1.58378	0.608375	0.427141
CqNL-6_010643	0.225182	0.348878	0.22268
CqNL-6_010685	39.1904	54.7661	58.1725
CqNL-6_010691	0.226254	0.382407	0.223741
CqNL-6_010723	5.63921	6.18514	6.20936
CqNL-6_010729	0.847535	1.49759	1.14289
CqNL-6_010759	7.46755	7.45496	9.49448
CqNL-6_010760	2.21852	3.12473	1.82823
CqNL-6_010821	0.121829	1.23547	0.722854
CqNL-6_010896	143.824	168.424	210.673
CqNL-6_010919	0.925585	0.938635	1.00683
CqNL-6_010956	13.7109	12.5384	12.9035
CqNL-6_011020	0.0820138	0.554468	0.162205
CqNL-6_011037	4.34843	3.3945	1.89497
CqNL-6_011058	2.79813	1.99373	0.922348
CqNL-6_011087	0.277856	0.469623	0.137385
CqNL-6_011122	2.61885	5.05861	6.2894
CqNL-6_011132	0.510347	0.495979	0.807485
CqNL-6_011135	1.70751	1.75668	2.42269
CqNL-6_011157	1.07985	1.69476	1.8306
CqNL-6_011180	2.72533	3.47643	3.94088
CqNL-6_011181	0.379096	0.0533946	0.249923
CqNL-6_011187	14.0415	13.7263	17.9386
CqNL-6_011190	2.83662	3.1463	3.15574
CqNL-6_011200	1.80551	1.4455	2.34928
CqNL-6_011221	1.81811	1.3316	0.479444
CqNL-6_011273	10.4016	16.7122	18.1593
CqNL-6_011274	31.7456	39.4421	49.0645
CqNL-6_011303	102.841	109.539	133.023
CqNL-6_011399	85.2389	68.2757	55.5369
CqNL-6_011408	0.103741	1.13971	0.102588
CqNL-6_011467	7.52852	10.8158	10.7206
CqNL-6_011502	0.0720627	0.182697	0.213786
CqNL-6_011503	1.22879	1.99033	2.22776
CqNL-6_011514	15.3652	13.6451	12.0182
CqNL-6_011544	0.950267	0.160611	0.751768
CqNL-6_011553	0.409598	0.461526	0.540063
CqNL-6_011554	2.21335	1.37168	2.04285
CqNL-6_011555	2.7949	1.70584	2.61031
CqNL-6_011573	0.256829	0.217042	0.380964
CqNL-6_011607	0.139745	0.354289	0.829156
CqNL-6_011609	0.612285	1.31083	0.565118
CqNL-6_011620	7.93358	9.05113	9.19661
CqNL-6_011646	0.451076	0.381197	1.11516
CqNL-6_011777	19.4514	14.0037	14.6715
CqNL-6_011796	0.389454	0.282104	0.275091
CqNL-6_011798	0.125299	0.148243	0.0743442
CqNL-6_011821	1.48479	0.752864	1.17464
CqNL-6_011957	0.196336	0.331841	0.582465
CqNL-6_012037	21.5854	21.6954	21.7245
CqNL-6_012058	0.461935	0.111535	0.195773
CqNL-6_012092	4.94852	4.66259	2.98112
CqNL-6_012125	0.383172	0.323812	0.947288
CqNL-6_012136	9.07558	4.9627	2.37567
CqNL-6_012155	3.79717	4.50484	5.7408
CqNL-6_012205	0.870663	0.105112	0.368996
CqNL-6_012246	55.5371	45.0721	31.7386
CqNL-6_012277	4.39938	3.53195	5.22061
CqNL-6_012348	0.174681	0.442861	0.863704
CqNL-6_012363	2.14179	1.87241	1.8989
CqNL-6_012369	3.34353	3.7922	4.35051
CqNL-6_012370	6.42476	5.27162	6.13176
CqNL-6_012373	8.78032	9.23566	10.7149
CqNL-6_012397	3.83516	4.05128	4.74069
CqNL-6_012409	0.177377	0.0899389	0.0701625
CqNL-6_012420	0.247465	0.209129	0.734149
CqNL-6_012451	16.9968	11.8	6.78071
CqNL-6_012476	1.46413	1.5167	0.420347
CqNL-6_012490	0.251246	0.176936	0.0828182
CqNL-6_012494	0.0533858	0.180462	0.105585
CqNL-6_012515	0.135752	0.229444	0.268489
CqNL-6_012544	14.6309	19.9515	24.2235
CqNL-6_012576	0.666075	0.102343	0.299398
CqNL-6_012579	2.28849	2.48652	2.69412
CqNL-6_012650	4.49451	4.70257	5.71445
CqNL-6_012660	0.530875	0.448634	1.1812
CqNL-6_012673	0.12689	0.0357443	0.209134
CqNL-6_012795	10.7803	11.4722	10.2657
CqNL-6_012805	59.1532	58.3747	65.0061
CqNL-6_012808	96.2608	107.161	132.719
CqNL-6_012809	126.996	115.005	137.766
CqNL-6_012839	0.343746	0.774651	0.491006
CqNL-6_012840	14.254	12.6895	17.0009
CqNL-6_012841	9.74024	7.42826	9.3971
CqNL-6_012844	0.0870208	0.0735398	0.086054
CqNL-6_012846	0.588036	0.347858	0.116301
CqNL-6_012847	4.15742	6.02291	6.46051
CqNL-6_012906	57.4275	37.7815	70.6632
CqNL-6_012910	0.952808	1.6104	1.50756
CqNL-6_012951	0.235798	0.0498173	0.116589
CqNL-6_013063	0.12438	0.210224	0.98399
CqNL-6_013085	49.2366	53.2596	60.01
CqNL-6_013219	11.0987	9.22428	7.07504
CqNL-6_013301	5.98013	3.73836	5.02259
CqNL-6_013320	2.97558	1.70345	1.37634
CqNL-6_013351	7.50929	8.03824	10.2162
CqNL-6_013364	0.14398	0.365025	0.14238
CqNL-6_013417	7.38775	5.14151	5.0137
CqNL-6_013419	4.92255	4.97387	6.13775
CqNL-6_013434	25.9817	16.1421	17.5688
CqNL-6_013459	33.4078	18.6125	21.9021
CqNL-6_013461	1.81669	4.72385	1.65831
CqNL-6_013473	1.09333	1.50412	1.35777
CqNL-6_013511	11.1996	10.325	11.7296
CqNL-6_013512	35.4302	34.6144	43.1376
CqNL-6_013513	1.49518	1.05296	0.862496
CqNL-6_013516	68.7921	58.5838	73.162
CqNL-6_013545	1.80757	1.96399	2.04285
CqNL-6_013559	7.28898	5.01909	5.33926
CqNL-6_013571	0.872552	1.17981	1.06994
CqNL-6_013572	0.466071	1.08314	1.11383
CqNL-6_013601	22.8149	16.2959	19.7674
CqNL-6_013617	0.0427791	0.0361519	0.169216
CqNL-6_013677	9.38601	14.3179	16.9116
CqNL-6_013686	0.308528	1.04293	0.915302
CqNL-6_013712	2.21903	1.32372	4.51784
CqNL-6_013776	5.97957	6.62384	5.51361
CqNL-6_013827	0.312671	0.376332	0.374785
CqNL-6_013881	0.339381	0.334606	0.671222
CqNL-6_013907	0.195528	0.0826188	0.290034
CqNL-6_013921	1.3616	1.18354	1.5773
CqNL-6_013938	0.210236	0.0888335	0.10395
CqNL-6_013954	0.157329	0.0531824	0.0622325
CqNL-6_013980	1.02179	1.83494	0.50522
CqNL-6_013991	0.750211	0.21133	0.494584
CqNL-6_014008	0.167301	0.0706914	0.330884
CqNL-6_014024	0.19526	0.0550037	0.128727
CqNL-6_014025	1.20917	0.781416	1.40675
CqNL-6_014028	1.02057	1.2937	1.72411
CqNL-6_014057	0.125035	0.0352217	0.0824307
CqNL-6_014078	0.416784	1.05665	0.412154
CqNL-6_014090	0.669988	0.530809	0.289864
CqNL-6_014093	11.3059	11.7141	12.1709
CqNL-6_014120	0.826319	0.261866	0.919282
CqNL-6_014125	8.8677	8.60416	8.01135
CqNL-6_014142	1.02991	1.10246	0.577134
CqNL-6_014147	1.24845	1.46788	1.1809
CqNL-6_014153	0.0847847	0.0859802	0.11738
CqNL-6_014200	0.144895	0.061224	0.161196
CqNL-6_014204	0.209562	0.289795	0.207234
CqNL-6_014224	0.0181118	0.061224	0.429855
CqNL-6_014232	7.21888	7.43158	5.58115
CqNL-6_014246	87.917	87.7792	85.397
CqNL-6_014373	0.300717	0.508262	2.37901
CqNL-6_014427	2.20992	0.778154	0.910572
CqNL-6_014430	1.58378	0.133842	0.313237
CqNL-6_014467	1.54935	0.436443	1.02142
CqNL-6_014476	0.275706	0.232995	0.0908811
CqNL-6_014519	1.49817	0.361736	0.211646
CqNL-6_014522	8.02453	9.12757	7.44648
CqNL-6_014548	2.20289	6.24193	5.7664
CqNL-6_014573	17.8992	18.0964	19.4785
CqNL-6_014575	176.202	166.396	153.937
CqNL-6_014632	0.14398	0.304187	0.498331
CqNL-6_014678	1.96725	1.82512	1.71279
CqNL-6_014682	0.475133	3.61375	1.64449
CqNL-6_014688	0.766344	0.215875	0.50522
CqNL-6_014690	0.858675	0.846594	0.919897
CqNL-6_014693	42.8421	40.8295	55.1684
CqNL-6_014699	18.3651	30.6129	40.8207
CqNL-6_014700	2.82543	2.04662	1.59659
CqNL-6_014703	1.50996	2.63715	2.78728
CqNL-6_014705	4.50849	3.73436	5.60992
CqNL-6_014717	1.46489	2.20679	2.07845
CqNL-6_014719	3.90288	1.72083	2.85269
CqNL-6_014762	7.68598	12.5969	14.2799
CqNL-6_014815	0.20392	0.172329	0.201655
CqNL-6_014833	0.778907	1.97472	1.92564
CqNL-6_014921	1.27724	3.02225	5.81004
CqNL-6_014922	4.45438	3.40581	5.03416
CqNL-6_014923	0.762246	2.89873	3.51763
CqNL-6_014941	14.5221	16.9925	16.3492
CqNL-6_014986	8.84372	14.3612	18.6056
CqNL-6_014993	0.281144	0.356385	0.231684
CqNL-6_015051	4.11015	3.26501	4.95868
CqNL-6_015056	2.20221	2.46015	2.29707
CqNL-6_015057	0.260744	0.342767	0.372446
CqNL-6_015172	10.5973	9.49509	13.1058
CqNL-6_015173	4.44369	3.12941	2.98589
CqNL-6_015213	0.835479	1.10512	1.76016
CqNL-6_015216	30.3716	27.8304	30.1748
CqNL-6_015217	7.05276	5.64648	2.93659
CqNL-6_015241	1.90053	2.28562	2.16856
CqNL-6_015242	1.79457	3.10534	5.49291
CqNL-6_015270	0.681358	0.403063	0.673788
CqNL-6_015294	2.85806	2.722	2.10852
CqNL-6_015386	1.12255	1.31196	1.74779
CqNL-6_015390	0.295114	0.374094	0.437753
CqNL-6_015419	0.11938	0.302659	0.472216
CqNL-6_015498	0.190817	0.322512	1.13218
CqNL-6_015525	1.97972	2.50955	4.24175
CqNL-6_015594	2.20837	3.16698	3.11031
CqNL-6_015623	3.70419	6.0199	8.17139
CqNL-6_015650	0.943974	1.06365	1.16686
CqNL-6_015658	3.91593	4.63301	4.38876
CqNL-6_015670	10.628	15.8498	16.6922
CqNL-6_015674	0.0300971	0.0254346	0.0297628
CqNL-6_015697	1.95643	0.590481	1.38193
CqNL-6_015760	9.58142	6.98791	14.7965
CqNL-6_015767	7.63073	4.04618	5.77044
CqNL-6_015805	31.844	31.6917	22.32
CqNL-6_015806	26.9002	22.7002	16.8169
CqNL-6_015830	1.04425	1.32372	0.774486
CqNL-6_015851	23.201	23.8333	30.0872
CqNL-6_015858	2.44649	3.75412	3.3743
CqNL-6_015873	0.197972	0.125477	0.0489432
CqNL-6_015909	1.59668	1.47199	1.86602
CqNL-6_015910	1.27982	1.75753	2.45211
CqNL-6_015940	8.70516	10.8688	8.99722
CqNL-6_015948	0.989861	2.67685	1.37041
CqNL-6_015992	0.0870208	0.343186	0.114739
CqNL-6_016008	182.02	215.603	264.776
CqNL-6_016021	13.3631	56.2855	90.1954
CqNL-6_016022	40.5656	50.3803	70.035
CqNL-6_016023	35.7967	45.3768	47.5542
CqNL-6_016024	103.706	119.316	180.606
CqNL-6_016096	0.349363	1.18096	1.38193
CqNL-6_016118	1.86221	2.41062	3.44887
CqNL-6_016125	0.77374	3.26937	2.38045
CqNL-6_016126	0.849251	1.00099	1.17132
CqNL-6_016127	0.535865	0.3019	0.529912
CqNL-6_016128	0.175975	0.684084	0.522061
CqNL-6_016151	0.876059	0.479046	0.611525
CqNL-6_016157	0.212143	0.392706	0.149847
CqNL-6_016160	0.470429	0.46381	0.852872
CqNL-6_016167	4.46296	4.81601	3.5986
CqNL-6_016220	13.1663	11.1267	8.11396
CqNL-6_016221	4.25493	4.49471	3.50638
CqNL-6_016333	8.84731	7.52287	6.8588
CqNL-6_016367	1.0329	0.91653	0.561783
CqNL-6_016395	0.11024	0.0465809	0.381553
CqNL-6_016473	2.02184	1.53776	0.699784
CqNL-6_016488	3.43152	4.34988	5.48164
CqNL-6_016493	0.538293	0.454903	0.958164
CqNL-6_016498	6.31506	2.28718	4.46065
CqNL-6_016509	4.59807	4.20956	4.54698
CqNL-6_016554	2.65409	2.30889	3.62812
CqNL-6_016557	0.639414	0.249396	0.291835
CqNL-6_016571	0.515205	0.628898	0.339654
CqNL-6_016585	2.27337	3.65025	4.60863
CqNL-6_016621	3.75743	4.19965	7.79096
CqNL-6_016629	0.619739	0.209493	0.735425
CqNL-6_016637	2.00761	1.69659	1.9853
CqNL-6_016695	2.36399	1.7758	2.68406
CqNL-6_016697	1.7762	2.43918	1.09779
CqNL-6_016720	4.69016	5.8592	6.45294
CqNL-6_016734	0.30987	0.130933	0.919282
CqNL-6_016776	0.942413	2.2897	1.90272
CqNL-6_016786	2.4088	1.77715	1.39898
CqNL-6_016787	26.8723	32.6779	36.8389
CqNL-6_016884	0.973165	0.725652	0.339654
CqNL-6_016903	0.565635	0.717013	1.39838
CqNL-6_016936	29.7207	35.8687	41.7758
CqNL-6_017043	2.57824	5.44708	5.46343
CqNL-6_017044	4.38982	3.27332	2.93659
CqNL-6_017047	7.55513	6.17189	10.0861
CqNL-6_017128	0.495791	0.209493	0.122571
CqNL-6_017132	0.194196	0.054704	0.448091
CqNL-6_017179	0.155611	0.0657523	0.0769413
CqNL-6_017184	4.86506	5.98019	6.62296
CqNL-6_017185	9.34251	8.57193	8.00689
CqNL-6_017207	0.080805	0.204861	0.399537
CqNL-6_017219	12.0495	10.4143	8.86902
CqNL-6_017264	0.128414	0.108521	0.126988
CqNL-6_017379	5.30182	5.22405	4.68516
CqNL-6_017392	14.7962	16.465	20.7209
CqNL-6_017413	10.0728	5.78199	7.89356
CqNL-6_017502	0.408591	0.838571	0.692661
CqNL-6_017531	1.54418	0.903437	0.704783
CqNL-6_017582	1.06229	0.897724	0.763992
CqNL-6_017739	0.0865978	0.0731824	0.0856358
CqNL-6_017759	0.273065	0.923051	0.540063
CqNL-6_017800	0.525203	0.843296	0.623242
CqNL-6_017807	0.185599	0.94108	0.917686
CqNL-6_017836	0.512734	0.50552	0.338025
CqNL-6_017839	3.29954	0.780748	0.783092
CqNL-6_017950	6.11945	6.63408	5.37909
CqNL-6_018059	70.0049	53.735	27.0143
CqNL-6_018150	2.18124	1.69834	1.4784
CqNL-6_018151	11.131	10.3041	12.3298
CqNL-6_018152	1.72938	2.12016	2.60138
CqNL-6_018172	2.19599	1.51838	2.76385
CqNL-6_018210	6.04715	5.65789	5.97997
CqNL-6_018227	7.70236	6.15623	3.07425
CqNL-6_018270	2.26485	1.52768	1.02738
CqNL-6_018333	52.3335	41.0256	54.1355
CqNL-6_018340	0.666075	0.750518	0.329338
CqNL-6_018401	0.111604	0.320669	0.220727
CqNL-6_018427	6.25786	4.21114	2.29198
CqNL-6_018428	2.34656	4.2889	1.83481
CqNL-6_018461	9.10878	9.77813	9.85965
CqNL-6_018466	0.685289	0.193042	0.451784
CqNL-6_018506	0.390878	0.220216	0.128845
CqNL-6_018555	8.88232	5.80844	6.27403
CqNL-6_018567	638.157	649.597	801.6
CqNL-6_018587	287.628	390.763	521.762
CqNL-6_018638	1.22457	0.413946	0.242193
CqNL-6_018658	2.30779	1.72083	2.55064
CqNL-6_018674	2.62694	1.8339	2.14597
CqNL-6_018689	0.0545712	0.0461172	0.161895
CqNL-6_018706	1.42134	0.514779	0.401586
CqNL-6_018708	7.57415	8.94568	9.11435
CqNL-6_018759	1.066	1.93042	2.56011
CqNL-6_018804	1.0033	0.302811	0.921284
CqNL-6_018911	16.212	17.0023	16.476
CqNL-6_018952	5.17228	4.54131	4.35092
CqNL-6_018957	0.298201	1.76403	1.47444
CqNL-6_018997	0.156294	0.132081	1.54558
CqNL-6_018998	10.0979	8.71323	8.19881
CqNL-6_019066	23.4752	26.1183	33.6804
CqNL-6_019072	0.198745	0.436686	0.353767
CqNL-6_019128	1.21589	1.81794	1.66484
CqNL-6_019167	3.18525	3.92555	3.80609
CqNL-6_019171	70.8153	60.5173	59.3501
CqNL-6_019172	266.438	231.887	262.916
CqNL-6_019173	0.748242	0.474245	1.10989
CqNL-6_019177	0.467651	0.711367	0.369965
CqNL-6_019183	5.68094	7.0922	8.29907
CqNL-6_019184	26.2226	18.145	28.4887
CqNL-6_019188	202.33	166.663	200.419
CqNL-6_019189	0.887019	0.456281	0.648339
CqNL-6_019193	178.794	268.795	336.024
CqNL-6_019195	3.35217	4.74196	2.73842
CqNL-6_019226	2.56759	3.61638	3.92401
CqNL-6_019233	0.136533	0.0865361	0.033754
CqNL-6_019305	0.431939	0.866934	0.480534
CqNL-6_019340	0.48483	0.10243	0.119861
CqNL-6_019342	13.4155	11.3372	13.3586
CqNL-6_019343	0.22843	0.0482605	0.112946
CqNL-6_019402	3.49312	2.73168	3.76365
CqNL-6_019434	5.22763	5.89038	4.6526
CqNL-6_019435	0.643522	0.679787	0.477279
CqNL-6_019468	14.778	20.1502	15.2876
CqNL-6_019469	18.222	20.4362	14.7356
CqNL-6_019470	8.05914	8.12354	5.18505
CqNL-6_019515	0.414964	1.31505	0.205177
CqNL-6_019517	0.284171	0.0480296	0.0562028
CqNL-6_019672	2.27337	4.08251	5.28306
CqNL-6_019673	19.881	23.4123	29.6676
CqNL-6_019702	0.482859	0.816113	1.00274
CqNL-6_019750	16.7976	20.0764	7.83092
CqNL-6_019751	10.8543	11.5958	11.7464
CqNL-6_019752	3.26428	1.07278	3.76601
CqNL-6_019831	0.483421	0.175085	0.409757
CqNL-6_019832	0.205389	0.115714	0.135405
CqNL-6_019859	2.63151	5.04998	2.27699
CqNL-6_019950	0.242415	0.204861	0.479444
CqNL-6_019988	0.46915	0.792942	0.564794
CqNL-6_019989	0.213171	0.60049	0.210802
CqNL-6_019993	0.165552	0.139905	0.0818563
CqNL-6_020035	1.32758	1.88954	3.24753
CqNL-6_020048	0.0575222	0.145833	0.17065
CqNL-6_020085	3.28939	4.32414	3.61427
CqNL-6_020295	0.896478	0.1894	0.443259
CqNL-6_020349	764.572	763.213	963.688
CqNL-6_020363	0.192016	0.0270449	0.0316472
CqNL-6_020368	0.838681	0.678595	1.07641
CqNL-6_020397	0.0851494	0.215875	0.210509
CqNL-6_020399	0.109478	0.740143	0.541308
CqNL-6_020403	2.34634	0.743569	1.45017
CqNL-6_020464	0.973634	1.15192	0.192564
CqNL-6_020540	14.5756	14.1587	17.4913
CqNL-6_020576	36.8885	30.2659	33.1496
CqNL-6_020601	0.240452	0.406404	0.665787
CqNL-6_020625	0.076511	0.0323291	0.0378305
CqNL-6_020648	0.289128	0.162891	0.190611
CqNL-6_020684	0.456859	0.193042	0.225892
CqNL-6_020815	76.0041	97.5168	119.524
CqNL-6_020822	0.0830653	1.26355	0.944639
CqNL-6_020825	2.11693	0.954124	1.95385
CqNL-6_020837	0.132472	0.055975	0.0982504
CqNL-6_020840	20.475	14.59	18.9776
CqNL-6_020848	2.51541	3.03676	4.22475
CqNL-6_020849	0.996248	0.841912	3.03132
CqNL-6_020915	38.9945	56.9844	67.868
CqNL-6_020918	3.61213	3.93309	2.61031
CqNL-6_020920	2.69962	4.10653	4.98331
CqNL-6_020925	0.11938	0.151329	0.118054
CqNL-6_020970	3.35075	4.85429	6.57446
CqNL-6_020992	3.62209	3.33106	2.21232
CqNL-6_021049	0.300717	1.01652	1.78426
CqNL-6_021052	2.18811	0.264163	2.16381
CqNL-6_021053	440.915	439.47	571.729
CqNL-6_021064	2.94852	2.63413	2.58254
CqNL-6_021068	253.196	244.262	289.332
CqNL-6_021083	0.701304	0.88899	1.73378
CqNL-6_021090	6.54324	5.85485	3.67933
CqNL-6_021111	30.7988	32.2297	34.7777
CqNL-6_021157	18.334	17.8942	17.4493
CqNL-6_021173	53.9474	65.1287	92.293
CqNL-6_021174	60.8414	86.7868	113.903
CqNL-6_021226	11.1924	12.2655	8.99722
CqNL-6_021246	1.14775	0.554256	0.594525
CqNL-6_021248	1.35109	1.5985	2.13773
CqNL-6_021270	12.0709	13.471	14.6211
CqNL-6_021303	38.4483	34.2091	37.4802
CqNL-6_021334	2.86318	3.13898	2.29571
CqNL-6_021335	3.07823	3.6113	4.11839
CqNL-6_021365	1.4917	1.49406	1.69366
CqNL-6_021445	0.396826	0.301816	0.117725
CqNL-6_021457	17.9325	23.8585	32.3745
CqNL-6_021526	0.354577	0.998824	0.818156
CqNL-6_021528	113.388	73.6667	77.1236
CqNL-6_021532	2.5974	2.78392	5.76356
CqNL-6_021558	0.0426767	0.108196	0.0422025
CqNL-6_021612	0.134408	0.198776	0.132915
CqNL-6_021622	1.16291	0.561577	0.164285
CqNL-6_021636	3.0764	1.44434	2.19716
CqNL-6_021662	1.01212	1.71065	1.25109
CqNL-6_021673	8.41604	6.88718	10.7982
CqNL-6_021684	2.36492	4.81469	3.82687
CqNL-6_021685	9.80434	15.6946	13.5177
CqNL-6_021747	0.199078	0.0560792	0.0656222
CqNL-6_021756	6.44561	13.3842	14.2049
CqNL-6_021821	1.50909	1.62311	1.28882
CqNL-6_021844	10.9231	14.1883	13.7356
CqNL-6_021987	2.18452	1.61534	2.02524
CqNL-6_022041	2.03629	1.43403	1.00683
CqNL-6_022058	1.30174	3.30022	1.93091
CqNL-6_022067	33.8353	36.5025	29.188
CqNL-6_022078	30.7668	34.7222	40.0532
CqNL-6_022079	36.9434	45.2694	49.1673
CqNL-6_022080	10.3538	12.9123	11.3322
CqNL-6_022088	1.14746	1.61617	2.18537
CqNL-6_022113	3.58236	4.93942	5.77996
CqNL-6_022123	0.0438315	0.0740825	0.0866891
CqNL-6_022126	8.08086	8.83753	8.21045
CqNL-6_022161	15.4323	15.3244	18.3016
CqNL-6_022278	1.56066	1.61197	3.25812
CqNL-6_022321	1.28414	2.76728	0.380964
CqNL-6_022356	12.1463	15.246	10.7749
CqNL-6_022359	171.544	315.019	370.957
CqNL-6_022410	0.106057	0.179253	0.524392
CqNL-6_022422	1.85222	2.10972	2.30946
CqNL-6_022452	81.2666	107.371	131.777
CqNL-6_022456	0.711514	0.20043	0.351805
CqNL-6_022465	0.791261	0.573156	0.279454
CqNL-6_022466	41.7767	33.7505	25.3007
CqNL-6_022478	13.7825	13.7929	10.9394
CqNL-6_022485	0.191586	0.161906	0.0631526
CqNL-6_022529	6.96316	8.82668	5.67066
CqNL-6_022559	0.165841	0.0525559	0.102499
CqNL-6_022628	0.312588	0.0377375	0.132478
CqNL-6_022636	0.147252	0.0414801	0.0485387
CqNL-6_022644	82.955	84.2264	92.3567
CqNL-6_022645	1.49921	1.26696	0.91234
CqNL-6_022646	47.1421	46.6357	56.1624
CqNL-6_022655	5.19377	10.7291	8.65522
CqNL-6_022683	0.920153	0.600877	0.454965
CqNL-6_022709	1.58378	1.68758	2.04285
CqNL-6_022735	0.32322	0.273148	1.1187
CqNL-6_022749	338.419	432.914	558.558
CqNL-6_022750	132.764	137.647	165.437
CqNL-6_022751	221.553	276.905	341.602
CqNL-6_022753	293.25	308.274	346.348
CqNL-6_022761	0.581796	0.0819444	0.0958888
CqNL-6_022827	0.147252	0.414801	0.291232
CqNL-6_022828	0.251305	0.339797	0.298215
CqNL-6_022841	30.7084	25.287	24.9274
CqNL-6_022858	3.63841	1.49216	2.11646
CqNL-6_022863	0.168487	0.711928	0.333231
CqNL-6_022875	0.193144	1.06095	0.95499
CqNL-6_022876	3.47659	2.04028	1.14599
CqNL-6_022877	3.47659	2.04028	1.62348
CqNL-6_022881	3.41902	4.71618	3.33741
CqNL-6_022883	0.965718	0.326445	0.286497
CqNL-6_022884	4.8079	5.3776	2.79676
CqNL-6_022885	3.36709	1.42273	3.1447
CqNL-6_022886	10.7985	9.35376	12.0133
CqNL-6_022909	0.375897	0.0635328	0.0743442
CqNL-6_022941	0.680707	0.805356	0.471201
CqNL-6_022960	8.88461	6.5289	11.0779
CqNL-6_022991	0.625176	2.1133	1.44254
CqNL-6_023030	0.111272	0.376138	0.165054
CqNL-6_023079	0.668792	0.245733	1.09269
CqNL-6_023081	0.533858	0.902309	0.791891
CqNL-6_023085	4.25608	6.34335	7.53758
CqNL-6_023087	0.315354	0.199875	0.155925
CqNL-6_023103	0.471987	0.398868	0.466743
CqNL-6_023114	1.26072	1.16529	0.857115
CqNL-6_023155	2.4101	4.07347	3.74522
CqNL-6_023156	2.82818	2.86805	2.79676
CqNL-6_023213	0.566921	0.479095	0.0800889
CqNL-6_023216	1.42185	1.05138	1.23029
CqNL-6_023232	8.80492	4.21183	3.03927
CqNL-6_023237	12.8488	13.089	12.207
CqNL-6_023246	1.82744	1.54434	1.73184
CqNL-6_023247	5.31267	6.18386	11.7464
CqNL-6_023250	1.86615	1.57705	1.6588
CqNL-6_023251	0.471207	1.19463	0.465972
CqNL-6_023286	11.9174	13.2385	12.1904
CqNL-6_023318	0.304573	0.900863	1.05416
CqNL-6_023321	2.19599	1.51838	1.97418
CqNL-6_023335	1.35201	0.65289	0.190998
CqNL-6_023336	1.13335	1.10512	0.862119
CqNL-6_023340	39.7243	51.3428	53.9178
CqNL-6_023341	7.7858	11.3035	11.1541
CqNL-6_023358	0.114767	0.193975	0.113492
CqNL-6_023371	5.8475	5.96909	4.86649
CqNL-6_023378	0.36832	0.155631	0.546343
CqNL-6_023383	3.56926	3.16227	1.42323
CqNL-6_023416	2.89585	2.5492	2.86368
CqNL-6_023431	0.204917	0.173172	0.040528
CqNL-6_023436	5.31866	4.49471	8.41531
CqNL-6_023475	0.322124	0.612499	0.477819
CqNL-6_023477	0.664301	1.28318	0.563075
CqNL-6_023483	2.14024	2.89389	2.32811
CqNL-6_023495	3.54097	5.27753	5.09328
CqNL-6_023537	0.0683645	0.0577737	0.067605
CqNL-6_023565	231.628	347.506	504.012
CqNL-6_023678	0.371198	1.18506	0.734149
CqNL-6_023708	0.175326	0.222248	0.260067
CqNL-6_023741	206.873	198.002	210.291
CqNL-6_023816	4.61295	2.92374	2.73702
CqNL-6_023821	1.15324	0.584749	0.684255
CqNL-6_023829	36.1076	33.9887	33.7903
CqNL-6_023896	21.2968	22.3086	22.6275
CqNL-6_023924	27.0657	26.2209	16.464
CqNL-6_023943	38.1956	35.1036	18.4284
CqNL-6_023964	1.93368	2.49009	1.63903
CqNL-6_023971	0.387074	0.122666	0.14354
CqNL-6_024044	0.178622	0.15095	0.176637
CqNL-6_024074	0.659908	0.743569	0.217525
CqNL-6_024075	0.527926	0.780748	0.130515
CqNL-6_024076	0.258225	1.52755	1.27678
CqNL-6_024116	0.799503	1.06173	0.903567
CqNL-6_024160	2.48365	2.28141	1.28142
CqNL-6_024182	1.92341	2.76764	1.90204
CqNL-6_024228	6.90288	6.02291	7.53541
CqNL-6_024293	0.13812	0.0389077	0.0455286
CqNL-6_024379	0.522125	0.220619	0.258162
CqNL-6_024385	1.20954	0.864909	0.368033
CqNL-6_024412	6.95903	6.89491	7.11902
CqNL-6_024451	1.5552	2.29998	1.8041
CqNL-6_024510	0.0578021	0.0976952	0.17148
CqNL-6_024517	3.60753	3.57678	2.5843
CqNL-6_024526	0.392672	0.663682	0.77662
CqNL-6_024532	0.527926	2.00764	0.783092
CqNL-6_024536	1.27268	2.03154	2.37724
CqNL-6_024539	0.27949	0.472385	0.552771
CqNL-6_024543	3.66341	4.97218	3.73249
CqNL-6_024581	1.73829	3.18284	3.43796
CqNL-6_024582	2.34441	3.8964	5.48679
CqNL-6_024590	0.539924	0.456281	1.77975
CqNL-6_024591	0.805311	1.81481	0.796364
CqNL-6_024675	0.095793	0.12143	0.0473644
CqNL-6_024684	0.561181	0.316163	0.184982
CqNL-6_024729	1.67448	2.2995	2.38032
CqNL-6_024737	0.617056	0.260732	0.305101
CqNL-6_024783	1.51638	2.94264	3.77661
CqNL-6_024795	0.0649089	0.329121	0.128376
CqNL-6_024806	0.296033	0.312716	0.585489
CqNL-6_024826	11.677	11.1611	6.84873
CqNL-6_024891	2.33672	2.30385	2.95264
CqNL-6_024900	1.97972	2.09129	2.20245
CqNL-6_024916	49.6824	49.1435	55.259
CqNL-6_024922	0.238361	0.26858	0.235713
CqNL-6_025027	0.441985	0.933785	1.31122
CqNL-6_025036	0.351084	0.0988984	0.115728
CqNL-6_025057	92.8551	92.9306	102.768
CqNL-6_025089	2.03629	1.26194	0.805466
CqNL-6_025117	1.70666	1.67303	1.35016
CqNL-6_025161	4.88151	0.825056	2.89637
CqNL-6_025162	3.45474	5.13623	5.7572
CqNL-6_025183	2.58225	4.36443	6.63926
CqNL-6_025239	4.54657	3.77392	2.81753
CqNL-6_025262	0.0599537	0.101332	0.0592877
CqNL-6_025276	1.09226	1.38458	0.405047
CqNL-6_025309	0.504269	0.378799	2.32711
CqNL-6_025310	0.22843	0.289563	0.225892
CqNL-6_025311	0.43096	0.0910493	0.799073
CqNL-6_025415	0.219292	0.494188	0.289142
CqNL-6_025422	1.75015	1.94464	2.94861
CqNL-6_025425	9.68541	6.17734	11.2042
CqNL-6_025439	3.25653	4.15062	2.48126
CqNL-6_025441	7.55513	10.2865	6.80709
CqNL-6_025442	5.19411	6.40429	6.82048
CqNL-6_025450	7.40844	10.4929	14.3658
CqNL-6_025451	321.699	456.886	587.666
CqNL-6_025465	0.71395	1.07094	1.05903
CqNL-6_025525	5.89165	6.04968	7.70562
CqNL-6_025527	3.26594	12.8186	4.23444
CqNL-6_025557	1.49145	1.20038	1.54511
CqNL-6_025558	0.766344	1.61906	0.757831
CqNL-6_025559	4.00393	5.31718	4.52509
CqNL-6_025569	1.31071	0.415373	0.972114
CqNL-6_025628	0.0719899	0.121675	0.14238
CqNL-6_025723	169.429	182.894	150.638
CqNL-6_025737	14.5678	13.1948	10.6013
CqNL-6_025739	3.79308	3.03676	1.38193
CqNL-6_025751	0.0674905	0.11407	0.200222
CqNL-6_025755	0.919074	2.04765	1.48723
CqNL-6_025805	0.99986	1.41954	1.06785
CqNL-6_025811	1.52136	2.12631	2.7196
CqNL-6_025838	185.866	153.871	97.8839
CqNL-6_025839	192.612	162.597	106.776
CqNL-6_025897	1.03821	1.08381	1.02668
CqNL-6_025955	1.83171	1.8763	2.57981
CqNL-6_025957	0.863776	0.85878	0.787186
CqNL-6_025963	0.667858	0.40314	0.283045
CqNL-6_025964	1.63878	1.10227	2.34817
CqNL-6_025967	4.59491	7.76617	9.47444
CqNL-6_026021	0.690824	0.778405	0.569291
CqNL-6_026028	3.6141	6.61746	7.21938
CqNL-6_026031	0.687832	0.625989	0.575546
CqNL-6_026170	1.17802	0.16592	0.38831
CqNL-6_026171	1.4254	0.468449	0.783092
CqNL-6_026182	5.74337	6.8392	5.80865
CqNL-6_026278	1465.47	1470.32	1725.74
CqNL-6_026282	0.320171	0.216457	0.126646
CqNL-6_026306	13.5386	11.5342	14.4222
CqNL-6_026353	0.346813	0.439628	0.8574
CqNL-6_026413	2.5378	1.83189	2.61418
CqNL-6_026480	0.481554	0.203477	0.238102
CqNL-6_026490	4.17754	5.23346	6.4977
CqNL-6_026549	12.6637	13.7507	13.9064
CqNL-6_026551	9.96248	11.8565	12.7665
CqNL-6_026584	9.57439	7.95479	7.55314
CqNL-6_026585	11.3752	10.7519	11.622
CqNL-6_026599	0.197789	0.668593	0.456381
CqNL-6_026613	1.69691	2.9304	2.26172
CqNL-6_026661	0.348225	0.196186	0.573927
CqNL-6_026670	25.8465	20.5929	23.9802
CqNL-6_026740	1.53978	1.11535	0.543814
CqNL-6_026782	1.61062	1.02083	0.796364
CqNL-6_026812	4.611	5.33676	3.27114
CqNL-6_026820	1.28526	1.64675	1.22999
CqNL-6_026826	4.44706	3.26365	4.51339
CqNL-6_026841	0.222719	0.0627386	0.0734149
CqNL-6_026864	3.19058	2.66129	2.33562
CqNL-6_026876	20.2751	25.2685	29.771
CqNL-6_026937	1.66297	2.0411	2.77998
CqNL-6_026955	0.512734	0.433303	0.169013
CqNL-6_027019	22.5258	20.9085	30.6745
CqNL-6_027022	0.750211	0.633991	1.36011
CqNL-6_027050	0.785345	1.16144	0.970775
CqNL-6_027118	28.2365	25.6978	24.8352
CqNL-6_027148	1.0329	0.62349	1.67805
CqNL-6_027165	0.980138	1.24245	1.86927
CqNL-6_027168	1.57379	1.32998	1.8898
CqNL-6_027171	1.54572	1.94174	1.94166
CqNL-6_027196	1.28414	0.542605	0.31747
CqNL-6_027275	0.24542	0.456281	0.339771
CqNL-6_027279	0.986126	1.21216	2.03899
CqNL-6_027327	0.106057	0.0896266	0.157318
CqNL-6_027355	3.62752	2.52457	4.64228
CqNL-6_027396	2.55841	1.54434	1.08428
CqNL-6_027408	1.69207	2.23071	2.27565
CqNL-6_027410	1.30486	2.15291	0.553012
CqNL-6_027414	8.18933	7.07065	6.41851
CqNL-6_027490	0.551199	0.326066	0.43606
CqNL-6_027558	19.8621	15.8527	17.6517
CqNL-6_027559	0.942725	0.876349	0.279676
CqNL-6_027564	0.362697	0.153255	0.179334
CqNL-6_027568	15.9474	19.9374	26.0127
CqNL-6_027585	12.6056	12.1161	13.5614
CqNL-6_027674	1.06085	0.652007	0.762958
CqNL-6_027688	26.7263	31.1763	30.3825
CqNL-6_027739	0.937763	0.792488	1.23646
CqNL-6_027740	0.0598405	0.353991	0.0591757
CqNL-6_027746	1.26412	1.03145	1.85356
CqNL-6_027763	0.0650868	0.44003	0.257455
CqNL-6_027767	0.0828721	0.595288	0.122927
CqNL-6_027796	0.332261	0.701971	0.65714
CqNL-6_027809	1.74079	1.42785	1.34172
CqNL-6_027814	4.39938	4.16399	4.43752
CqNL-6_027852	0.18416	0.155631	0.546343
CqNL-6_027880	1.33665	2.16879	1.6919
CqNL-6_027985	9.1592	7.74029	10.1896
CqNL-6_027986	12.5147	15.4158	14.8927
CqNL-6_028005	18.6311	18.7013	21.24
CqNL-6_028029	0.193144	0.244834	0.190998
CqNL-6_028034	1.17802	0.331841	0.679542
CqNL-6_028035	0.882849	1.15303	0.793674
CqNL-6_028089	0.734742	0.620919	0.484387
CqNL-6_028109	0.853214	0.946361	0.632801
CqNL-6_028144	0.0646147	0.0819072	0.0319484
CqNL-6_028274	6.24116	12.6753	14.1355
CqNL-6_028278	0.117028	0.494492	0.694367
CqNL-6_028285	2.96136	5.0608	4.4903
CqNL-6_028287	4.1612	3.13294	4.18979
CqNL-6_028311	1.41831	3.59577	2.10383
CqNL-6_028324	0.0531073	0.0448801	0.0525173
CqNL-6_028345	0.940238	0.953495	0.433903
CqNL-6_028364	13.5941	12.715	12.0074
CqNL-6_028426	5.86674	7.06957	9.40068
CqNL-6_028427	1.37609	1.74437	2.29636
CqNL-6_028440	1.24218	0.65609	2.30321
CqNL-6_028441	0.16161	0.68287	0.639259
CqNL-6_028442	2.91988	7.51784	9.89819
CqNL-6_028443	7.23417	9.05701	9.93584
CqNL-6_028444	135.339	210.489	267.71
CqNL-6_028474	0.307862	0.130084	0.304442
CqNL-6_028510	4.28362	3.27797	1.93457
CqNL-6_028538	16.4341	12.7982	11.9727
CqNL-6_028553	9.8926	11.1061	9.28285
CqNL-6_028554	5.44878	4.88095	5.06495
CqNL-6_028566	4.0294	2.97953	2.24136
CqNL-6_028598	16.2733	15.6596	21.9657
CqNL-6_028647	37.1492	50.5037	63.8896
CqNL-6_028658	2.96958	1.18506	2.77345
CqNL-6_028663	2.0694	1.3291	0.65485
CqNL-6_028683	1.22317	1.51606	2.01597
CqNL-6_028722	0.967864	0.446142	0.435051
CqNL-6_028760	168.223	187.47	168.576
CqNL-6_028789	6.86215	5.18866	4.52394
CqNL-6_028945	36.1187	35.9058	46.4806
CqNL-6_028949	40.5032	49.6424	48.7828
CqNL-6_029009	0.561181	0.158082	1.29488
CqNL-6_029015	2.89344	3.21737	4.06605
CqNL-6_029017	8.22162	10.4219	10.3519
CqNL-6_029018	17.5752	28.7767	33.8973
CqNL-6_029021	3.82145	3.26981	2.50358
CqNL-6_029027	2.30811	3.23505	2.72783
CqNL-6_029028	0.258225	0.490998	0.383034
CqNL-6_029029	12.0074	12.4386	11.8102
CqNL-6_029047	2.29755	2.40761	4.54405
CqNL-6_029112	13.5961	10.3038	7.54659
CqNL-6_029210	1.21829	0.514779	0.602378
CqNL-6_029242	0.370234	0.312878	0.366121
CqNL-6_029244	4.19235	3.54289	3.62756
CqNL-6_029246	1.72776	1.33842	1.70856
CqNL-6_029249	0.659908	2.50955	4.40489
CqNL-6_029277	0.397839	0.528325	0.112406
CqNL-6_029286	0.482369	0.407642	0.596263
CqNL-6_029296	0.0735501	0.186468	0.072733
CqNL-6_029380	1.65744	2.56791	2.18537
CqNL-6_029404	10.931	5.04988	7.63875
CqNL-6_029438	0.319596	0.0900286	0.105349
CqNL-6_029501	1.02629	0.192733	0.676591
CqNL-6_029548	2.72461	2.94884	1.3708
CqNL-6_029551	4.4938	3.73101	4.83369
CqNL-6_029555	3.39381	1.43403	1.39838
CqNL-6_029556	3.24625	1.37168	2.33468
CqNL-6_029557	14.7352	12.0077	12.6385
CqNL-6_029636	125.68	87.1055	95.8656
CqNL-6_029684	0.506059	0.570216	1.00087
CqNL-6_029755	0.553912	0.702153	0.547758
CqNL-6_029758	10.7435	11.8497	13.9161
CqNL-6_029779	6.38775	7.82432	10.5753
CqNL-6_029817	2.18056	3.20058	2.26983
CqNL-6_029818	1.93075	1.63165	2.40738
CqNL-6_029834	4.86212	5.0451	6.69483
CqNL-6_029928	26.6877	26.0732	29.1371
CqNL-6_029958	5.30785	5.05647	7.34844
CqNL-6_029975	0.552481	0.622523	0.364229
CqNL-6_030041	0.0690601	0.116723	0.0682929
CqNL-6_030073	87.1453	77.8316	81.8349
CqNL-6_030118	80.4786	67.0302	57.6606
CqNL-6_030254	1.42066	1.26728	1.09269
CqNL-6_030292	0.401899	0.528325	0.397434
CqNL-6_030325	0.704376	0.270571	0.696551
CqNL-6_030330	2.12746	9.38895	3.50638
CqNL-6_030336	4.60319	13.0563	15.906
CqNL-6_030337	26.7966	48.5258	56.7834
CqNL-6_030338	8.36129	5.72008	11.812
CqNL-6_030339	80.7045	71.1798	86.4398
CqNL-6_030340	36.1232	28.2811	28.91
CqNL-6_030343	66.9883	56.2022	62.4197
CqNL-6_030345	1.59136	0.864533	1.12406
CqNL-6_030346	6.33511	5.57677	3.65443
CqNL-6_030347	56.2297	53.1883	55.5124
CqNL-6_030348	2.36091	1.74577	2.04285
CqNL-6_030351	0.211066	0.713474	0.974033
CqNL-6_030355	99.6871	82.707	103.75
CqNL-6_030380	0.0551199	0.186324	0.163523
CqNL-6_030397	0.369754	0.156236	0.548469
CqNL-6_030418	0.121829	0.102956	0.602378
CqNL-6_030427	0.912315	2.22043	1.44349
CqNL-6_030449	9.86017	8.58849	10.777
CqNL-6_030453	0.131252	0.221838	0.129794
CqNL-6_030476	1.10211	1.24184	1.45316
CqNL-6_030477	2.60347	1.10007	1.60909
CqNL-6_030521	166.982	205.547	215.071
CqNL-6_030552	1.00481	2.18353	2.48413
CqNL-6_030586	1.10496	0.311262	0.546343
CqNL-6_030710	1.7027	1.78152	2.88648
CqNL-6_030855	8.45489	8.19712	9.23296
CqNL-6_030888	0.415973	0.351532	0.137117
CqNL-6_030934	10.4136	10.6317	12.0242
CqNL-6_030946	0.678762	1.26194	1.07395
CqNL-6_030953	0.998838	0.248265	0.697229
CqNL-6_030983	2.6011	3.22394	7.54512
CqNL-6_031021	3.59207	4.5534	5.65118
CqNL-6_031123	0.693625	1.31889	0.8574
CqNL-6_031146	0.510896	0.43175	1.01044
CqNL-6_031231	1.5057	0.848297	1.61306
CqNL-6_031320	0.516449	0.145481	0.340475
CqNL-6_031329	2.03358	1.27892	2.38513
CqNL-6_031394	28.4589	29.4926	31.9639
CqNL-6_031396	525.977	733.247	962.95
CqNL-6_031409	0.640714	0.509606	0.0372704
CqNL-6_031428	1.4254	0.803055	0.626473
CqNL-6_031515	46.9663	38.6338	42.4261
CqNL-6_031517	1.29112	0.872886	2.04285
CqNL-6_031530	0.430201	0.242371	0.567229
CqNL-6_031541	0.777748	0.956018	0.0699189
CqNL-6_031584	1.06538	1.39707	0.944554
CqNL-6_031606	41.0303	48.2898	57.5707
CqNL-6_031608	1.16836	0.658242	1.92564
CqNL-6_031609	3.86228	3.26395	3.38699
CqNL-6_031611	35.0273	53.3658	60.5348
CqNL-6_031612	14.9782	12.5188	12.0448
CqNL-6_031614	28.456	24.883	27.4711
CqNL-6_031631	15.9591	20.8671	22.6188
CqNL-6_031740	15.2264	16.2197	21.7635
CqNL-6_031780	0.777314	0.656895	0.768679
CqNL-6_031791	0.314658	0.531824	0.155581
CqNL-6_031842	0.255448	0.302225	0.353654
CqNL-6_031845	0.41316	1.39662	0.612854
CqNL-6_031858	3.16756	7.02673	6.65628
CqNL-6_031876	2.29903	2.75241	3.41024
CqNL-6_031929	1.50836	0.318673	1.8645
CqNL-6_031939	0.154431	0.130507	0.0763578
CqNL-6_031940	0.0328131	0.166379	0.0648971
CqNL-6_031962	0.505461	1.28147	0.374884
CqNL-6_031995	29.0359	33.6546	44.1482
CqNL-6_031999	4.42366	2.57531	2.62471
CqNL-6_032001	54.7123	57.897	81.5127
CqNL-6_032016	1.47557	0.62349	0.583671
CqNL-6_032073	0.83724	0.442211	0.724446
CqNL-6_032075	2.54536	2.39004	2.79676
CqNL-6_032117	0.809887	0.228141	0.266963
CqNL-6_032147	0.631138	1.14878	1.29626
CqNL-6_032155	0.421218	0.49835	0.916384
CqNL-6_032159	30.1558	26.0673	29.58
CqNL-6_032160	2.17236	5.26034	4.37907
CqNL-6_032161	0.57245	0.967536	0.424568
CqNL-6_032162	4.22997	5.52828	8.02547
CqNL-6_032176	12.9023	15.5188	14.7167
CqNL-6_032177	0.395395	0.668284	0.342127
CqNL-6_032191	0.446834	0.314677	0.44187
CqNL-6_032247	3.15975	2.07687	1.85165
CqNL-6_032286	6.20279	7.02411	7.05396
CqNL-6_032292	1.14337	0.322081	0.879408
CqNL-6_032322	58.362	59.2035	80.2972
CqNL-6_032342	10.6083	13.0054	15.9573
CqNL-6_032460	1.94506	2.94633	2.64929
CqNL-6_032515	3.26739	4.74585	5.3515
CqNL-6_032582	2.93765	2.15875	1.45251
CqNL-6_032583	1.09767	2.31905	1.31808
CqNL-6_032615	26.4422	27.234	37.5884
CqNL-6_032666	0.392589	0.408333	0.447955
CqNL-6_032675	1.67608	1.66277	1.83762
CqNL-6_032699	73.8617	42.4646	28.7608
CqNL-6_032719	6.09145	2.57389	5.4214
CqNL-6_032720	15.956	7.19153	13.6749
CqNL-6_032728	102.911	118.076	138.788
CqNL-6_032737	0.25171	0.334268	0.284473
CqNL-6_032772	0.622834	0.78952	1.05585
CqNL-6_032797	4.16077	6.69212	3.98182
CqNL-6_032817	3.90735	4.09452	3.01387
CqNL-6_032825	6.662	7.33027	6.76485
CqNL-6_032838	0.318882	0.134741	0.946017
CqNL-6_032852	28.0531	25.843	14.9954
CqNL-6_032855	0.0910217	0.307684	0.180021
CqNL-6_033079	16.0518	19.2625	10.4765
CqNL-6_033094	0.0824884	0.139419	0.244716
CqNL-6_033125	1.38785	2.41468	2.90632
CqNL-6_033230	0.930994	1.47001	1.86553
CqNL-6_033358	11.0018	10.8394	12.4186
CqNL-6_033359	5.43585	7.31596	7.8641
CqNL-6_033364	1.14952	1.94287	1.89458
CqNL-6_033481	0.0670461	0.0566596	0.265205
CqNL-6_033494	1.09226	0.692289	1.08013
CqNL-6_033503	5.54671	6.05829	5.64033
CqNL-6_033519	25.3252	33.6213	53.8105
CqNL-6_033523	0.380107	1.4455	0.751768
CqNL-6_033535	0.334601	0.395872	0.330884
CqNL-6_033597	8.33703	7.92617	7.32836
CqNL-6_033679	0.383172	0.647625	0.189458
CqNL-6_033686	0.864461	2.47572	0.807365
CqNL-6_033687	1.03791	1.79323	1.68783
CqNL-6_033690	10.8203	13.193	14.6484
CqNL-6_033732	9.13866	10.2487	10.4391
CqNL-6_033741	4.88151	5.77539	6.75819
CqNL-6_033767	1.62229	1.02823	1.31258
CqNL-6_033784	347.465	494.905	623.559
CqNL-6_033809	2.48978	3.41912	2.15436
CqNL-6_033900	6.2655	7.61137	7.87394
CqNL-6_033968	0.138928	0.763137	0.61823
CqNL-6_034037	1.14854	0.919528	0.89667
CqNL-6_034112	0.387864	0.737499	0.671222
CqNL-6_034114	37.8147	44.208	45.7156
CqNL-6_034129	3.66062	3.0304	2.43793
CqNL-6_034155	0.222025	0.562889	0.878234
CqNL-6_034189	0.27949	0.413337	0.0690963
CqNL-6_034199	3.2612	3.25144	2.24661
CqNL-6_034213	0.248761	0.840895	0.368996
CqNL-6_034214	0.210858	0.24947	0.417031
CqNL-6_034215	0.246439	0.124957	0.536142
CqNL-6_034216	0.114215	0.386084	0.338838
CqNL-6_034289	0.185599	0.313693	0.367074
CqNL-6_034321	0.625176	0.21133	0.494584
CqNL-6_034329	1.43468	2.17524	1.91948
CqNL-6_034332	0.121276	0.409954	0.319811
CqNL-6_034350	2.69631	2.03227	4.54001
CqNL-6_034351	16.2703	13.2437	21.025
CqNL-6_034379	39.0371	45.2206	41.6825
CqNL-6_034525	19.2582	16.3365	15.7981
CqNL-6_034570	0.193774	0.032751	0.421567
CqNL-6_034578	11.7499	11.9373	13.5877
CqNL-6_034590	1.14687	1.24612	2.10625
CqNL-6_034591	1.44711	1.57961	1.66954
CqNL-6_034608	31.1806	45.1718	56.8965
CqNL-6_034611	3.07157	2.75797	3.46459
CqNL-6_034625	1.76849	2.91431	1.83628
CqNL-6_034647	0.107985	0.273769	0.320356
CqNL-6_034681	5.8478	4.78744	3.43356
CqNL-6_034692	0.459807	0.323812	0.530482
CqNL-6_034697	0.0942725	0.557677	0.745802
CqNL-6_034698	0.525009	0.332757	0.129794
CqNL-6_034710	0.17916	0.0908433	0.106302
CqNL-6_034728	6.08765	6.14839	10.1312
CqNL-6_034729	5.65215	5.22433	5.32735
CqNL-6_034754	0.415326	0.350985	0.246427
CqNL-6_034760	0.371198	1.20249	0.61179
CqNL-6_034786	5.60406	6.43504	11.2528
CqNL-6_034787	72.4693	59.0709	73.2737
CqNL-6_034788	33.2545	28.7837	34.6234
CqNL-6_034790	113.501	83.1366	128.151
CqNL-6_034831	1.84637	2.80861	4.38207
CqNL-6_034839	2.34836	2.51532	3.64543
CqNL-6_034865	0.0336021	0.0283966	0.0664576
CqNL-6_034970	0.985949	1.07127	0.324999
CqNL-6_034988	45.9113	43.1313	57.4418
CqNL-6_034989	0.386637	0.272283	0.382341
CqNL-6_035030	6.43729	8.93722	6.95039
CqNL-6_035041	2.04799	0.692289	0.607571
CqNL-6_035042	51.3283	55.6863	70.9927
CqNL-6_035073	0.840884	0.953266	0.608445
CqNL-6_035197	0.568341	0.576355	0.899244
CqNL-6_035289	1.16256	1.3669	0.699784
CqNL-6_035345	5.34872	7.51396	8.8613
CqNL-6_035346	1.41409	3.10706	6.15286
CqNL-6_035373	1.87174	2.04414	1.22447
CqNL-6_035377	10.3804	8.73661	5.38289
CqNL-6_035405	3.93033	3.23289	2.85022
CqNL-6_035457	0.36832	1.08942	0.6374
CqNL-6_035517	0.254536	0.501909	0.419513
CqNL-6_035518	743.539	784.299	847.496
CqNL-6_035592	2.43658	2.05911	1.35535
CqNL-6_035594	1.6161	0.273148	0.479444
CqNL-6_035602	55.9464	58.0454	61.7428
CqNL-6_035605	0.349363	0.885722	1.38193
CqNL-6_035618	3.06857	1.2966	1.12569
CqNL-6_035699	0.230647	0.243645	0.855319
CqNL-6_035804	1.20287	6.09915	2.37901
CqNL-6_035859	0.397269	0.53716	0.157142
CqNL-6_035861	0.953445	1.94721	1.49285
CqNL-6_035865	1.00124	0.692289	0.450053
CqNL-6_035867	41.7092	46.3125	45.5172
CqNL-6_035881	0.703901	1.93328	0.348041
CqNL-6_035882	0.603983	0.139204	0.271488
CqNL-6_035894	5.16449	8.43789	8.0579
CqNL-6_035925	0.446752	0.13325	0.467776
CqNL-6_035975	8.56037	12.001	13.5838
CqNL-6_035977	0.456859	0.772168	1.50595
CqNL-6_035978	4.4983	4.8706	5.00437
CqNL-6_035989	3.39381	5.9339	9.37396
CqNL-6_035990	0.489828	1.13835	0.484387
CqNL-6_035994	10.2154	17.6672	23.2578
CqNL-6_036000	3.50951	2.62362	2.80311
CqNL-6_036153	0.395945	0.167303	0.195773
CqNL-6_036176	1.76911	0.854314	0.999692
CqNL-6_036178	0.800787	1.0151	1.4518
CqNL-6_036241	1.4398	0.912562	0.711902
CqNL-6_036307	41.1053	66.569	88.4069
CqNL-6_036373	0.0669202	0.0565531	0.330884
CqNL-6_036500	0.579431	0.489668	0.736707
CqNL-6_036504	0.855503	1.55717	2.47292
CqNL-6_036549	84.3837	109.927	110.188
CqNL-6_036575	1.95768	1.69911	1.09877
CqNL-6_036589	0.323955	0.410653	0.320356
CqNL-6_036604	4.26402	4.11823	8.73448
CqNL-6_036605	2.05305	1.98285	2.61031
CqNL-6_036685	0.476495	0.517729	0.134629
CqNL-6_036686	1.00854	1.7993	0.997334
CqNL-6_036688	1.38388	0.974581	2.9651
CqNL-6_036690	42.4713	29.3276	17.6083
CqNL-6_036691	1.75405	1.45632	1.30853
CqNL-6_036701	28.0269	23.3292	14.8094
CqNL-6_036702	10.0866	6.99121	3.71859
CqNL-6_036730	1.98278	1.25671	3.05006
CqNL-6_036742	1.44676	1.07708	1.02192
CqNL-6_036752	0.64644	0.751157	0.679212
CqNL-6_036753	21.7584	25.33	21.7363
CqNL-6_036754	2.73342	2.81952	3.06082
CqNL-6_036756	5.12358	5.12856	6.12427
CqNL-6_036879	0.278834	0.282766	0.220589
CqNL-6_036881	3.06538	5.61275	7.83092
CqNL-6_036886	0.715954	1.4301	2.51018
CqNL-6_036892	3.42534	2.992	3.50114
CqNL-6_036900	18.5952	15.5392	16.5087
CqNL-6_036947	0.210331	0.191421	0.159996
CqNL-6_036953	0.169691	0.143403	0.167805
CqNL-6_037055	19.925	18.7811	19.451
CqNL-6_037056	32.181	28.9043	25.6588
CqNL-6_037061	1.38388	0.909609	2.20482
CqNL-6_037084	0.11024	0.0465809	0.163523
CqNL-6_037110	5.37488	5.32906	6.0685
CqNL-6_037112	0.5458	0.485523	0.624958
CqNL-6_037122	5.41263	4.80378	4.72542
CqNL-6_037124	0.723271	0.564207	0.770254
CqNL-6_037125	0.963108	2.44172	1.90482
CqNL-6_037150	2.16119	2.11694	1.99146
CqNL-6_037151	75.2881	79.025	86.2516
CqNL-6_037163	120.384	131.194	149.562
CqNL-6_037164	0.678762	3.15486	1.00683
CqNL-6_037180	5.78506	6.69212	8.34673
CqNL-6_037199	12.8987	12.7877	15.1922
CqNL-6_037200	1.23411	1.30366	0.305101
CqNL-6_037201	0.230647	0.194916	0.45617
CqNL-6_037202	0.28796	0.608375	0.569521
CqNL-6_037209	1.6602	2.60559	1.75902
CqNL-6_037212	4.97894	3.3661	5.48633
CqNL-6_037239	1.31172	1.20089	0.432382
CqNL-6_037252	3.16756	4.28296	3.4456
CqNL-6_037266	0.22843	0.193042	0.225892
CqNL-6_037281	1.14215	2.89563	3.38838
CqNL-6_037339	1.25586	0.875577	0.589906
CqNL-6_037386	0.252731	0.640735	2.49923
CqNL-6_037391	2.18986	1.85061	1.08277
CqNL-6_037501	0.196878	0.388217	0.908559
CqNL-6_037560	7.60719	5.36082	4.49861
CqNL-6_037566	0.328433	0.370071	0.324785
CqNL-6_037567	2.20423	4.13946	2.42193
CqNL-6_037672	1.44297	1.11339	2.85387
CqNL-6_037688	0.451648	0.916032	0.44663
CqNL-6_037734	0.0401295	0.169564	0.0793674
CqNL-6_037741	0.632744	0.631944	0.511949
CqNL-6_037764	23.6729	20.6955	28.9985
CqNL-6_037769	7.58025	3.83036	5.17768
CqNL-6_037770	5.52957	1.55765	5.46814
CqNL-6_037771	3.46602	3.41725	2.92767
CqNL-6_037823	2.24725	1.76346	2.85723
CqNL-6_037905	2.39408	2.17883	2.36749
CqNL-6_037908	0.325434	0.314307	0.459741
CqNL-6_037993	2.27674	3.02348	2.49267
CqNL-6_038005	0.157329	0.132956	0.155581
CqNL-6_038048	24.0094	26.0566	17.9944
CqNL-6_038060	0.524044	0.295241	0.345482
CqNL-6_038134	20.4153	27.2761	29.9455
CqNL-6_038149	20.5544	24.6077	25.0393
CqNL-6_038159	0.172776	0.073005	0.0854282
CqNL-6_038193	3.52573	4.25647	4.31669
CqNL-6_038219	0.450363	0.285446	0.44536
CqNL-6_038227	10.7547	8.41037	9.36535
CqNL-6_038236	0.383172	0.323812	0.151566
CqNL-6_038247	6.64117	6.21501	4.14319
CqNL-6_038270	10.7868	13.2396	14.6036
CqNL-6_038288	1.41129	1.93807	2.26786
CqNL-6_038289	3.69151	4.32724	2.76732
CqNL-6_038368	0.869147	0.440701	0.730567
CqNL-6_038405	1.69691	1.62523	0.671222
CqNL-6_038406	3.83946	2.23071	3.91546
CqNL-6_038407	0.571074	1.06173	0.338838
CqNL-6_038410	0.479933	0.608375	1.54245
CqNL-6_038411	1.36819	1.68179	1.47598
CqNL-6_038503	1.58378	1.15591	0.427141
CqNL-6_038504	0.678224	1.05079	1.45316
CqNL-6_038505	2.66729	2.34425	1.84636
CqNL-6_038526	0.591044	0.998962	0.535771
CqNL-6_038564	1.07442	1.41241	0.354162
CqNL-6_038582	19.2316	15.2963	23.1199
CqNL-6_038602	47.8245	37.446	23.6737
CqNL-6_038612	11.8503	13.4792	13.4958
CqNL-6_038666	0.273065	1.15381	0.810095
CqNL-6_038700	0.714486	1.66045	0.706549
CqNL-6_038720	65.6998	51.9008	34.9802
CqNL-6_038724	5.49552	4.7893	2.03793
CqNL-6_038730	57.7154	46.1366	28.2942
CqNL-6_038739	1.24489	0.438349	1.33365
CqNL-6_038794	11.8783	17.4859	9.09397
CqNL-6_038833	0.791889	0.669212	0.522061
CqNL-6_038853	0.0382761	0.0323465	0.113553
CqNL-6_038901	7.14361	6.73892	11.1714
CqNL-6_038902	0.12659	0.320937	0.500734
CqNL-6_038944	9.79283	10.0382	11.7464
CqNL-6_038969	16.6297	17.9884	20.3917
CqNL-6_038974	3.07439	2.48002	2.21108
CqNL-6_038975	4.94931	6.52482	4.50278
CqNL-6_038978	0.823565	1.82026	1.75413
CqNL-6_038979	1.37058	2.3165	1.62642
CqNL-6_038998	12.2177	14.3976	19.2641
CqNL-6_038999	8.02767	10.5346	10.1329
CqNL-6_039066	0.99615	0.573975	0.850754
CqNL-6_039068	0.128068	0.0541142	0.126646
CqNL-6_039190	0.352553	0.664629	0.590001
CqNL-6_039195	0.0602961	0.356687	0.119253
CqNL-6_039208	0.124326	0.105066	0.122945
CqNL-6_039214	0.212113	0.448133	0.314635
CqNL-6_039288	4.50451	3.28522	1.95264
CqNL-6_039324	0.471363	0.796681	0.745802
CqNL-6_039373	247.683	275.306	289.557
CqNL-6_039374	0.31817	0.358507	0.209757
CqNL-6_039387	5.01694	4.86322	4.66937
CqNL-6_039388	3.75509	5.31052	5.00168
CqNL-6_039407	0.294809	0.249138	0.291534
CqNL-6_039433	4.23633	5.19458	3.77855
CqNL-6_039434	3.14427	1.95597	2.37519
CqNL-6_039440	1.8043	1.86363	0.793004
CqNL-6_039442	0.148479	0.125477	0.293659
CqNL-6_039473	0.588036	0.49694	0.581504
CqNL-6_039474	0.448239	1.1364	0.443259
CqNL-6_039476	3.03657	4.32724	5.88791
CqNL-6_039481	0.244914	0.068991	0.0807311
CqNL-6_039482	0.045951	0.0388324	0.0454405
CqNL-6_039511	186.384	311.755	427.453
CqNL-6_039512	0.164977	0.139419	0.652576
CqNL-6_039554	0.736641	0.466892	1.45691
CqNL-6_039623	0.725395	1.22604	0.717336
CqNL-6_039654	2.41966	2.50955	1.52268
CqNL-6_039762	10.1034	16.6149	30.5136
CqNL-6_039780	4.06223	4.89446	2.8239
CqNL-6_039781	2.86686	1.88973	2.32471
CqNL-6_039784	0.961664	1.21903	0.633987
CqNL-6_039792	11.3924	8.8252	10.2599
CqNL-6_039832	9.12031	9.61441	11.4364
CqNL-6_039854	0.108478	0.366692	0.321819
CqNL-6_039856	167.452	218.67	282.167
CqNL-6_039908	9.39128	11.3447	13.731
CqNL-6_039914	0.530283	1.12033	0.262196
CqNL-6_039940	0.625176	1.05665	1.54558
CqNL-6_039956	1.85995	2.28628	2.42452
CqNL-6_039958	1.55417	1.75121	1.90284
CqNL-6_039967	0.920009	1.50314	2.18349
CqNL-6_039973	6.67755	8.57315	11.9369
CqNL-6_040039	0.0680057	0.114941	0.201751
CqNL-6_040072	90.8831	89.0597	109.678
CqNL-6_040084	0.0841441	0.0948117	0.166419
CqNL-6_040087	2.37567	3.41298	3.28899
CqNL-6_040088	0.393757	0.221838	0.259588
CqNL-6_040094	371.557	382.043	456.411
CqNL-6_040097	0.500492	0.9869	1.31982
CqNL-6_040098	4.40307	6.05444	8.78211
CqNL-6_040110	27.5047	31.5764	33.0153
CqNL-6_040121	0.573833	0.193975	0.340475
CqNL-6_040170	0.669202	0.424149	0.165442
CqNL-6_040212	13.5949	14.0419	12.0859
CqNL-6_040273	0.785345	1.82512	0.582465
CqNL-6_040289	5.08004	3.59859	3.10282
CqNL-6_040330	0.927995	2.98009	1.10122
CqNL-6_040333	0.586584	0.413094	0.096678
CqNL-6_040371	0.32322	0.136574	0.479444
CqNL-6_040393	2.14786	1.89763	2.36537
CqNL-6_040394	0.308528	1.04293	0.610201
CqNL-6_040414	55.6593	57.1555	58.0718
CqNL-6_040499	4.75133	2.38746	2.53976
CqNL-6_040509	0.849801	1.00541	0.448192
CqNL-6_040565	70.113	58.8603	66.0162
CqNL-6_040566	0.151209	0.127785	0.249216
CqNL-6_040580	304.239	291.593	261.831
CqNL-6_040594	1.00664	0.918749	1.19455
CqNL-6_040606	6.22881	7.85218	8.91613
CqNL-6_040607	2.87254	3.6085	4.75997
CqNL-6_040608	1.77771	2.04861	3.03648
CqNL-6_040660	0.0924384	0.195295	0.137117
CqNL-6_040668	0.0835522	0.0470724	0.0550827
CqNL-6_040676	0.380107	0.481833	0.375884
CqNL-6_040677	43.8139	37.7604	25.2424
CqNL-6_040729	3.2037	2.54079	2.68071
CqNL-6_040758	0.911023	1.24367	0.623701
CqNL-6_040767	0.179975	0.456281	1.06785
CqNL-6_040769	7.91889	8.1142	7.43937
CqNL-6_040777	2.38024	5.39625	6.26926
CqNL-6_040778	3.12001	9.37902	10.5784
CqNL-6_040800	0.0383791	0.324336	0.0379528
CqNL-6_041004	1.50359	2.03305	0.297377
CqNL-6_041028	1.99694	4.18985	3.54094
CqNL-6_041082	27.1295	29.7428	26.9732
CqNL-6_041087	0.535865	1.2076	0.176637
CqNL-6_041130	2.78004	3.41725	5.4983
CqNL-6_041219	61.6898	75.3449	96.9281
CqNL-6_041223	15.0614	16.5335	17.3509
CqNL-6_041234	3.38307	0.952992	1.78426
CqNL-6_041236	13.3391	11.7423	12.1762
CqNL-6_041274	4.29894	3.84313	3.97011
CqNL-6_041330	4.78817	8.0928	6.374
CqNL-6_041424	12.2096	13.0376	14.3203
CqNL-6_041435	253.405	302.261	458.435
CqNL-6_041436	9.38535	4.21356	2.61031
CqNL-6_041451	0.173406	0.952528	1.2861
CqNL-6_041456	19.3464	21.2474	27.7091
CqNL-6_041457	1.09646	0.514779	1.56618
CqNL-6_041468	0.210236	0.533001	0.415801
CqNL-6_041474	0.052559	0.0444167	0.155925
CqNL-6_041493	0.657624	1.18096	0.731608
CqNL-6_041502	0.0370619	0.0313204	0.0733003
CqNL-6_041503	1.28704	0.725106	1.16668
CqNL-6_041527	5.41028	3.78081	2.5722
CqNL-6_041565	209.356	313.066	442.324
CqNL-6_041577	14.5917	10.8025	13.237
CqNL-6_041618	2.31189	4.51381	6.22794
CqNL-6_041619	2.81269	3.06705	4.03758
CqNL-6_041638	32.0125	29.0467	21.6044
CqNL-6_041639	0.627239	0.331293	0.387669
CqNL-6_041732	4.04369	2.64837	3.39895
CqNL-6_041738	0.0502255	0.169779	0.0993351
CqNL-6_041796	7.74039	6.91154	4.18826
CqNL-6_041806	2.08177	1.13835	0.605483
CqNL-6_041835	3.82809	3.18748	2.17113
CqNL-6_041840	0.601435	0.254131	0.148688
CqNL-6_041841	1.13931	0.855831	0.7511
CqNL-6_041845	13.6748	13.6411	11.2956
CqNL-6_041846	0.162593	0.137405	0.643148
CqNL-6_041847	17.6881	16.2239	14.4625
CqNL-6_041848	18.1458	18.1595	14.9929
CqNL-6_041849	1.90747	1.97833	0.77166
CqNL-6_041857	7.91889	6.61912	4.41379
CqNL-6_041870	0.186571	0.157668	0.245997
CqNL-6_041904	0.349363	0.590481	0.345482
CqNL-6_041916	0.363159	0.230175	0.0897812
CqNL-6_042113	0.934689	3.35703	4.39045
CqNL-6_042173	0.621541	0.175085	0.614636
CqNL-6_042184	120.388	105.47	95.9635
CqNL-6_042244	2.80407	2.96209	3.23507
CqNL-6_042251	2.39408	1.32286	0.6374
CqNL-6_042289	0.221107	0.56056	0.583067
CqNL-6_042299	0.120899	0.0510849	0.119556
CqNL-6_042336	0.556797	0.47054	0.183537
CqNL-6_042403	5.37887	8.54403	7.48616
CqNL-6_042416	24.9298	27.3881	31.7587
CqNL-6_042467	0.132719	0.112158	0.131244
CqNL-6_042509	0.21597	0.182512	0.106785
CqNL-6_042546	3.73467	3.15611	6.05272
CqNL-6_042547	1.69691	1.97179	1.67805
CqNL-6_042548	5.30283	9.14192	8.80978
CqNL-6_042549	4.39938	6.54341	4.69855
CqNL-6_042550	2.8508	4.93879	1.55052
CqNL-6_042554	0.204715	0.914434	0.289201
CqNL-6_042563	18.4684	18.22	18.8264
CqNL-6_042611	1.55272	1.31218	1.38193
CqNL-6_042626	5.61265	5.10113	4.50307
CqNL-6_042663	5.15928	5.67816	6.52576
CqNL-6_042676	10.5872	10.5837	15.8321
CqNL-6_042738	2.30854	2.19996	3.10862
CqNL-6_042808	0.0682663	0.230763	0.135016
CqNL-6_042824	6.01921	7.14307	6.45892
CqNL-6_042842	0.0696677	0.11775	0.0688937
CqNL-6_042863	11.7069	12.9151	14.4347
CqNL-6_042864	4.29029	5.81728	5.09748
CqNL-6_042933	0.341823	0.144434	0.394363
CqNL-6_042970	18.2939	19.3248	22.1108
CqNL-6_043000	1.11564	0.332757	0.648971
CqNL-6_043119	0.11084	0.140503	0.109608
CqNL-6_043292	0.393322	0.066478	0.116686
CqNL-6_043305	0.719899	0.743569	0.791002
CqNL-6_043401	0.140572	0.356385	0.243268
CqNL-6_043405	21.2223	37.9874	43.2123
CqNL-6_043415	2.6373	2.49407	2.0802
CqNL-6_043420	4.85932	5.70351	5.0723
CqNL-6_043445	8.00639	11.3138	10.6431
CqNL-6_043459	8.73632	7.12387	10.2307
CqNL-6_043526	0.238461	0.0251899	0.0884294
CqNL-6_043536	2.70791	2.28841	4.15919
CqNL-6_043539	5.85052	5.39365	4.73361
CqNL-6_043540	2.09875	1.92142	1.816
CqNL-6_043552	0.226254	0.191204	0.447481
CqNL-6_043571	0.095793	0.323812	0.284187
CqNL-6_043573	29.2041	28.2604	38.3067
CqNL-6_043578	4.01716	3.74603	3.69857
CqNL-6_043579	11.0364	9.65505	12.0666
CqNL-6_043580	1.27839	1.67453	1.51702
CqNL-6_043581	0.0674267	0.284906	0.0666776
CqNL-6_043596	2.55015	1.70139	2.92
CqNL-6_043669	0.334601	0.0942552	0.330884
CqNL-6_043710	2.97346	3.0625	2.48098
CqNL-6_043772	6.28638	8.8336	12.5777
CqNL-6_043792	0.0444881	0.225577	0.131982
CqNL-6_043847	0.199134	0.151456	0.0787687
CqNL-6_043855	0.208392	0.176108	0.412154
CqNL-6_043856	0.0927995	0.0784233	0.0917686
CqNL-6_043899	1.64596	1.6228	1.73618
CqNL-6_043903	5.98745	4.24379	3.43796
CqNL-6_044013	0.210858	0.23759	0.347526
CqNL-6_044152	24.6507	21.3716	17.6196
CqNL-6_044178	0.104196	0.0880542	0.412154
CqNL-6_044179	2.00543	2.73769	1.37295
CqNL-6_044296	10.4494	14.6422	17.6637
CqNL-6_044312	0.102843	0.738741	0.305101
CqNL-6_044371	1.84774	0.669212	0.522061
CqNL-6_044396	6.30859	6.62808	4.38382
CqNL-6_044437	4.51076	4.51572	2.74501
CqNL-6_044491	8.84919	10.7573	12.2512
CqNL-6_044498	0.0363252	0.0920934	0.0359216
CqNL-6_044501	0.235798	0.298904	0.0582947
CqNL-6_044502	9.60863	10.898	8.32308
CqNL-6_044559	0.0813585	0.0687547	0.0804546
CqNL-6_044582	38.2094	46.7831	51.1073
CqNL-6_044624	1.16597	2.09385	1.15302
CqNL-6_044625	2.61009	1.9913	2.33016
CqNL-6_044638	0.730226	1.48104	1.44423
CqNL-6_044655	3.08433	3.25814	0.544654
CqNL-6_044663	0.112502	0.0475368	0.445009
CqNL-6_044708	35.2713	34.0227	32.8241
CqNL-6_044715	43.1929	44.2018	52.6666
CqNL-6_044740	28.1533	24.5413	22.2505
CqNL-6_044752	0.0606038	0.0512152	0.0599305
CqNL-6_044759	1.23183	1.60611	2.01864
CqNL-6_044839	80.3202	174.856	210.54
CqNL-6_044857	22.8311	17.7298	16.4754
CqNL-6_044893	243.157	219.659	254.867
CqNL-6_044936	27.7358	34.6592	39.739
CqNL-6_044937	16.7761	20.7354	23.4457
CqNL-6_044989	0.0419977	0.106475	0.0415311
CqNL-6_044995	1.4417	0.741607	1.05376
CqNL-6_044998	0.265438	0.504713	0.984333
CqNL-6_045056	2.54536	3.10706	0.559351
CqNL-6_045061	0.913718	0.193042	0.225892
CqNL-6_045063	3.02781	2.1651	2.99417
CqNL-6_045064	0.387337	0.763775	0.255356
CqNL-6_045155	0.927844	1.12715	0.802844
CqNL-6_045158	2.70909	4.75493	4.53369
CqNL-6_045239	0.848453	0.318673	0.466126
CqNL-6_045288	1.04949	0.483768	0.754787
CqNL-6_045418	2.09059	1.04397	1.50354
CqNL-6_045485	0.976302	1.65011	3.86182
CqNL-6_045512	13.8977	13.2504	14.9179
CqNL-6_045587	0.254082	0.536801	0.12563
CqNL-6_045614	1.15886	0.65289	0.190998
CqNL-6_045644	13.002	12.7512	15.7941
CqNL-6_045665	0.870208	1.17664	0.43027
CqNL-6_045673	5.27926	4.74925	4.8838
CqNL-6_045679	4.43896	4.79332	4.95868
CqNL-6_045680	3.7683	2.49224	1.62019
CqNL-6_045682	2.30968	1.04564	0.489432
CqNL-6_045799	0.96966	1.63889	0.958888
CqNL-6_045841	0.580611	0.408887	0.239234
CqNL-6_045941	3.30104	2.37807	1.76597
CqNL-6_045955	2.0602	2.31232	1.68715
CqNL-6_046037	0.274644	0.464193	0.135796
CqNL-6_046048	2.15081	1.40452	1.45017
CqNL-6_046099	0.617056	0.782196	0.266963
CqNL-6_046110	2.67681	1.97936	0.82721
CqNL-6_046112	0.321036	0.271302	0.634939
CqNL-6_046113	0.293292	0.247856	0.145017
CqNL-6_046161	34.4748	28.1069	29.284
CqNL-6_046170	0.0330107	0.0836903	0.0652879
CqNL-6_046200	47.0244	56.1312	68.2217
CqNL-6_046266	25.9164	39.8485	53.8672
CqNL-6_046267	2.9442	4.54721	7.83092
CqNL-6_046336	0.139335	0.058875	0.344469
CqNL-6_046341	0.636339	0.896266	1.25854
CqNL-6_046359	1.07985	0.228141	0.266963
CqNL-6_046361	2.7316	2.72815	5.07509
CqNL-6_046365	0.633511	0.936897	0.93971
CqNL-6_046447	0.597994	0.826944	0.483832
CqNL-6_046506	2.00227	1.32623	2.30111
CqNL-6_046559	0.794833	1.04487	0.436668
CqNL-6_046580	0.0301481	0.0509552	0.0894394
CqNL-6_046753	0.371198	0.313693	0.275306
CqNL-6_046839	5.23383	5.21778	2.74958
CqNL-6_046840	9.12256	7.49518	5.07443
CqNL-6_046848	0.762246	0.858882	0.544395
CqNL-6_046852	0.261062	0.220619	0.774486
CqNL-6_046854	6.05315	5.58269	3.76997
CqNL-6_046872	0.0715203	0.120881	0.106089
CqNL-6_046900	3.80445	3.10791	2.88434
CqNL-6_046913	1.94219	2.14084	1.00206
CqNL-6_046915	2.51413	1.80133	3.13477
CqNL-6_046979	0.574758	0.161906	0.757831
CqNL-6_047076	0.314311	0.398428	0.233114
CqNL-6_047096	99.4366	87.0978	49.7287
CqNL-6_047097	3.01924	4.16299	2.59285
CqNL-6_047113	1.70407	2.11776	1.58601
CqNL-6_047311	0.163839	0.138458	0.162019
CqNL-6_047317	1.7215	3.7825	1.02142
CqNL-6_047353	8.33272	6.9885	4.30735
CqNL-6_047488	65.3795	71.082	88.3733
CqNL-6_047489	19.7085	23.2251	26.5125
CqNL-6_047516	0.575222	0.583333	0.369741
CqNL-6_047528	0.92007	0.538294	0.629895
CqNL-6_047621	31.5457	28.7432	34.0837
CqNL-6_047652	5.5126	2.99482	4.02362
CqNL-6_047682	1.09985	0.557677	0.652576
CqNL-6_047701	0.158027	0.0667728	0.234407
CqNL-6_047823	0.458328	0.645542	0.679855
CqNL-6_047827	20.8003	21.2958	25.5462
CqNL-6_047844	1.42321	0.740143	0.541308
CqNL-6_047961	0.628483	0.637345	0.372901
CqNL-6_048008	4.67934	4.867	6.94104
CqNL-6_048102	91.7474	69.7746	54.4081
CqNL-6_048103	269.269	225.362	214.802
CqNL-6_048270	0.369275	0.490392	0.365172
CqNL-6_048324	0.312588	0.264163	1.54558
CqNL-6_048333	3.77947	2.50955	2.93659
CqNL-6_048534	36.2289	26.7127	27.5387
CqNL-6_048547	1.1388	2.13863	2.37743
CqNL-6_048624	0.268943	0.22728	0.354608
CqNL-6_048743	0.561181	1.7389	1.10989
CqNL-6_048772	0.587244	0.857193	0.369549
CqNL-6_048789	1.47455	0.830746	0.324038
CqNL-6_048813	0.150836	0.127469	0.223741
CqNL-6_048861	15.1768	15.0814	15.8755
CqNL-6_048862	7.045	6.77262	7.3722
CqNL-6_048884	1.86571	0.630671	1.84498
CqNL-6_048885	1.80757	1.63666	2.55356
CqNL-6_048888	3.49665	3.60679	2.44081
CqNL-6_049101	2.99184	3.79254	3.59259
CqNL-6_049176	23.557	20.9199	27.836
CqNL-6_049197	0.146646	0.247856	0.217525
CqNL-6_049204	1.31663	2.80585	2.60402
CqNL-6_049205	23.5109	27.2762	27.7863
CqNL-6_049220	0.398435	0.420888	0.394008
CqNL-6_049226	0.719135	0.831629	0.86086
CqNL-6_049235	3.44981	2.05402	2.40355
CqNL-6_049270	2.30968	0.975935	1.30515
CqNL-6_049393	1.06373	2.69683	0.525957
CqNL-6_049431	3.2362	4.13337	3.89121
CqNL-6_049457	3.61101	3.37283	3.19501
CqNL-6_049517	5.80316	3.52486	3.40735
CqNL-6_049597	0.58478	0.247094	0.361427
CqNL-6_049598	3.06538	1.51112	2.84187
CqNL-6_049620	14.7919	13.5105	18.3214
CqNL-6_049650	0.666075	0.257991	0.137224
CqNL-6_049782	0.579431	0.734501	2.00548
CqNL-6_049832	3.46719	2.82154	3.55566
CqNL-6_049895	3.74542	4.15997	2.22229
CqNL-6_049957	0.269962	0.627386	0.266963
CqNL-6_049971	0.469912	0.359294	0.331923
CqNL-6_049972	0.0658485	0.129844	0.065117
CqNL-6_050047	0.14398	0.24335	0.427141
CqNL-6_050052	2.86318	2.41963	3.82618
CqNL-6_050244	0.281144	0.118795	0.556041
CqNL-6_050245	0.625176	1.05665	1.23646
CqNL-6_050269	1.72871	2.19136	1.70951
CqNL-6_050272	0.96966	1.0243	1.0388
CqNL-6_050273	0.447301	0.714013	1.27785
CqNL-6_050281	3.37526	3.47405	4.19361
CqNL-6_050282	5.55156	4.18434	4.52545
CqNL-6_050292	0.108478	0.275019	0.321819
CqNL-6_050293	1.40203	0.78989	2.31076
CqNL-6_050294	2.04358	1.40319	3.41024
CqNL-6_050299	7.40949	8.14013	6.82343
CqNL-6_050383	0.0516449	0.174577	0.153214
CqNL-6_050426	0.296649	0.125347	0.220015
CqNL-6_050444	0.340353	0.460203	0.0673145
CqNL-6_050545	0.265537	0.448801	0.157552
CqNL-6_050585	1.62717	0.275019	0.321819
CqNL-6_050616	1.43524	1.03963	1.05434
CqNL-6_050617	0.161427	0.204629	0.159634
CqNL-6_050629	822.638	834.451	712.28
CqNL-6_050632	0.113668	0.288178	0.449622
CqNL-6_050894	2.50856	3.3692	3.89823
CqNL-6_050896	2.59815	2.57422	2.79078
CqNL-6_050897	44.57	32.6907	34.7194
CqNL-6_050900	4.28322	4.21307	3.19409
CqNL-6_050902	10.9391	8.77757	12.0195
CqNL-6_050985	0.702168	1.48348	0.173592
CqNL-6_051052	1.07442	1.31152	0.118054
CqNL-6_051062	0.175831	0.247653	1.10122
CqNL-6_051088	2.54536	2.45833	2.39722
CqNL-6_051093	3.88514	2.85267	3.21215
CqNL-6_051129	53.2162	54.6375	71.1326
CqNL-6_051217	0.341005	0.115271	0.20233
CqNL-6_051338	0.533975	0.637064	0.68335
CqNL-6_051341	0.268943	0.378799	0.22163
CqNL-6_051436	1.11142	1.87849	0.824307
CqNL-6_051486	11.1432	9.22074	7.72889
CqNL-6_051488	7.87325	8.15783	5.34849
CqNL-6_051563	0.316756	0.267685	1.56618
CqNL-6_051662	83.3297	61.5318	45.7302
CqNL-6_051794	0.21862	0.369504	0.432382
CqNL-6_051944	0.864804	1.20372	0.955808
CqNL-6_051977	19.7017	22.8327	24.5388
CqNL-6_052086	0.250657	0.423651	0.165248
CqNL-6_052129	14.8072	9.12145	8.79637
CqNL-6_052359	0.0879877	0.148714	0.0435051
CqNL-6_052415	0.395945	1.00382	0.293659
CqNL-6_052423	16.0019	12.8988	21.9103
CqNL-6_052443	47.3006	32.7215	54.4892
CqNL-6_052541	2.31475	2.88276	3.49379
CqNL-6_052634	3.73319	1.00382	0.839027
CqNL-6_052640	0.678762	0.860416	1.34244
CqNL-6_052743	6.71906	3.85304	7.47497
CqNL-6_052793	0.598908	0.337418	0.394836
CqNL-6_052880	0.322781	0.70922	1.08526
CqNL-6_053031	0.196336	0.580721	0.194155
CqNL-6_053032	0.178622	0.3019	0.61823
CqNL-6_053083	0.382291	0.0923051	0.0540063
CqNL-6_053144	2.59069	2.84616	2.84372
CqNL-6_053196	4.7277	6.59224	3.62326
CqNL-6_053269	1.82744	2.23071	3.01189
CqNL-6_053315	0.147557	0.748188	1.60509
CqNL-6_053317	3.63536	3.57231	5.09985
CqNL-6_053440	0.505461	1.49505	0.999692
CqNL-6_053678	0.582986	0.615839	0.576509
CqNL-6_053700	0.0778907	0.394945	0.0770254
CqNL-6_053797	1.64977	1.39419	1.30515
CqNL-6_053798	24.3938	22.1532	27.2732
CqNL-6_053859	0.261473	0.2841	0.738766
CqNL-6_053963	11.2167	9.9583	6.5223
CqNL-6_053975	72.0708	78.2753	95.2908
CqNL-6_054010	0.152286	0.0428982	0.0501982
CqNL-6_054065	0.2277	0.256567	0.45034
CqNL-6_054089	11.5573	17.4538	21.6938
CqNL-6_054091	1.5956	3.1463	2.10383
CqNL-6_054092	0.237567	0.602291	0.156618
CqNL-6_054093	33.4809	60.1251	67.5569
CqNL-6_054110	0.27624	0.311262	0.182114
CqNL-6_054120	0.371198	0.94108	0.367074
CqNL-6_054147	0.329954	0.278838	0.978865
CqNL-6_054283	0.448239	0.1894	0.443259
CqNL-6_054402	1.76703	1.82512	2.52401
CqNL-6_054427	0.791889	2.00764	1.37041
CqNL-6_054451	0.819196	0.415373	0.162019
CqNL-6_054475	0.296958	0.250955	0.0978865
CqNL-6_054564	1.037	1.19502	2.33063
CqNL-6_054571	76.1049	74.101	83.8774
CqNL-6_054603	0.482859	0.408056	0.238747
CqNL-6_054664	3.04159	3.24221	2.18749
CqNL-6_054784	1.0329	0.872886	0.583671
CqNL-6_054809	5.45235	6.91154	5.96947
CqNL-6_054836	3.36179	2.90413	2.14242
CqNL-6_054926	0.848453	0.239004	0.839027
CqNL-6_054927	0.325434	0.550037	0.643637
CqNL-6_054934	0.119983	0.304187	0.11865
CqNL-6_054938	3.5314	2.44172	3.80964
CqNL-6_055027	0.092709	0.0587601	0.0229198
CqNL-6_055030	0.979422	0.808444	0.630678
CqNL-6_055041	0.709154	0.749118	1.57787
CqNL-6_055134	0.0635205	0.0536801	0.188445
CqNL-6_055205	1.92251	1.85677	1.35796
CqNL-6_055270	3.15441	1.8327	2.43701
CqNL-6_055271	1.35323	0.381197	2.5277
CqNL-6_055273	0.7127	0.301146	0.93971
CqNL-6_055274	2.14669	1.33036	2.54741
CqNL-6_055376	0.386811	0.326888	0.573771
CqNL-6_055384	0.609145	0.128695	0.150595
CqNL-6_055393	0.673948	1.42386	0.833076
CqNL-6_055414	0.0364926	0.0925178	0.0360872
CqNL-6_055526	157.352	143.173	167.358
CqNL-6_055527	0.107415	0.317712	0.265555
CqNL-6_055531	0.782614	1.63139	0.928703
CqNL-6_055733	0.766344	0.647625	0.757831
CqNL-6_055827	0.293292	0.247856	0.290034
CqNL-6_055867	0.271505	0.114722	0.134244
CqNL-6_055895	0.217951	0.184187	0.43106
CqNL-6_056015	1.13127	1.27469	0.745802
CqNL-6_056028	0.26049	0.132081	0.154558
CqNL-6_056069	4.60589	3.3802	2.51708
CqNL-6_057049	0.125035	0.105665	0.247292
CqNL-6_057256	0.496079	1.25768	0.490568
CqNL-6_057466	0.0477042	0.080628	0.0471742
CqNL-6_058437	0.0169691	0.0143403	0.0335611

## Sheet: Stamen
Table S3. Genes that were specifically expressed in stamen
Gene_ID	Rep 1 (FPKM)	Rep 2 (FPKM)	Rep 3 (FPKM)
CqNL-6_000064	0.0792009	0.0837808	0.0927016
CqNL-6_000068	0.73102	0.257764	0.713025
CqNL-6_000069	0.227078	0.720626	0.17719
CqNL-6_000116	0.236506	0.0833942	0.0922739
CqNL-6_000122	0.0247377	0.209346	0.0868637
CqNL-6_000196	0.302435	0.213283	0.589981
CqNL-6_000205	1.25846	1.66405	1.24283
CqNL-6_000270	0.231304	0.12234	0.270732
CqNL-6_000274	0.477975	4.38199	0.372967
CqNL-6_000318	1.647	0.871118	0.321291
CqNL-6_000319	0.718397	0.868502	0.840856
CqNL-6_000360	1.34741	0.647875	1.0036
CqNL-6_000382	0.311037	0.0822557	0.273042
CqNL-6_000576	0.279552	0.147858	0.327204
CqNL-6_000680	0.275829	0.0583558	0.258277
CqNL-6_000754	4.54504	13.499	3.98984
CqNL-6_000762	0.830166	1.36604	0.431857
CqNL-6_000792	8.54379	7.8328	5.00009
CqNL-6_000871	0.177303	0.187556	0.415053
CqNL-6_000932	1.73772	0.204245	0.451986
CqNL-6_000933	2.39826	0.507388	0.280707
CqNL-6_001162	1.58954	2.89585	1.03361
CqNL-6_001237	1.80821	11.4766	2.39863
CqNL-6_001277	1.77846	2.4406	2.53169
CqNL-6_001480	0.0455669	0.433817	0.320006
CqNL-6_001549	0.032641	0.0345286	0.191025
CqNL-6_001646	1.90656	1.71429	0.892624
CqNL-6_001673	0.138082	0.292133	0.323238
CqNL-6_001817	0.160447	0.0848624	0.187797
CqNL-6_001959	0.39971	0.845647	0.467845
CqNL-6_002006	1.14341	0.806351	0.669157
CqNL-6_002051	2.25419	2.21422	1.31922
CqNL-6_002057	0.204846	0.577845	0.0799215
CqNL-6_002127	0.469322	0.406195	0.349569
CqNL-6_002130	0.221199	0.935959	0.776713
CqNL-6_002423	0.481341	1.18807	0.187797
CqNL-6_002438	19.8922	19.9414	20.711
CqNL-6_002452	0.611363	0.431144	0.667871
CqNL-6_002467	0.0449279	0.031684	0.0701152
CqNL-6_002475	1.53942	1.4656	1.98202
CqNL-6_002497	1.15359	1.52538	2.36291
CqNL-6_002498	0.19308	0.40849	0.677978
CqNL-6_002543	0.959303	1.77586	1.40353
CqNL-6_002579	0.392818	0.277022	0.306519
CqNL-6_002589	0.217503	0.316361	0.159112
CqNL-6_002617	0.345204	0.243444	0.134683
CqNL-6_002643	1.23631	1.68146	1.75714
CqNL-6_002649	0.776709	3.01262	1.51518
CqNL-6_002713	1.02233	0.772466	0.170943
CqNL-6_002717	0.284793	0.301262	0.666679
CqNL-6_002744	1.12976	1.59345	1.10195
CqNL-6_002813	3.98861	2.68498	1.90985
CqNL-6_002902	0.498908	0.351838	1.1679
CqNL-6_003112	0.241095	0.637591	0.282192
CqNL-6_003183	0.291029	0.439798	0.243313
CqNL-6_003549	0.486322	1.26273	0.258737
CqNL-6_003714	1.77137	1.16305	2.07332
CqNL-6_003715	1.71488	0.25915	2.29395
CqNL-6_003833	2.71232	16.6411	1.9048
CqNL-6_003900	0.500735	0.105938	0.117218
CqNL-6_003945	0.478644	0.303793	0.448187
CqNL-6_003960	0.584191	0.411982	0.455849
CqNL-6_004009	0.0932474	0.131519	0.0363808
CqNL-6_004190	0.057389	0.789199	0.134343
CqNL-6_004417	0.221199	0.584974	0.776713
CqNL-6_004451	0.59509	0.539573	0.895539
CqNL-6_004589	1.76907	1.64453	1.12943
CqNL-6_004674	0.383721	0.0507388	0.0561414
CqNL-6_004717	0.0540319	0.171469	0.316211
CqNL-6_004800	0.799939	0.282066	0.208066
CqNL-6_004914	0.807288	0.487983	0.269971
CqNL-6_005067	2.94879	3.77111	3.55447
CqNL-6_005120	0.0369262	0.078123	0.0432207
CqNL-6_005247	1.95287	2.41009	2.92069
CqNL-6_005290	0.253855	0.402801	0.44569
CqNL-6_005300	2.04129	0.905526	0.847799
CqNL-6_005322	1.11927	1.02613	1.04805
CqNL-6_005358	1.03561	1.61102	0.356513
CqNL-6_005423	0.759448	1.07115	1.92596
CqNL-6_005459	0.755253	1.99731	0.589329
CqNL-6_005480	0.149155	0.0788901	0.218225
CqNL-6_005504	1.11542	0.491633	0.689042
CqNL-6_005549	0.266646	0.0940218	0.416132
CqNL-6_005652	0.801902	0.798375	0.38648
CqNL-6_005658	0.0436465	0.0461704	0.0510865
CqNL-6_005662	0.425064	0.584538	0.199009
CqNL-6_005690	0.361816	0.139178	0.153997
CqNL-6_005751	0.299782	0.190271	0.0701767
CqNL-6_005903	0.414245	0.438199	0.646476
CqNL-6_005904	1.43895	0.761082	2.80707
CqNL-6_006108	1.44657	1.14766	1.16404
CqNL-6_006157	0.222821	0.176779	0.391205
CqNL-6_006232	0.0429876	0.0454735	0.100631
CqNL-6_006294	0.0711983	0.0753154	0.333339
CqNL-6_006373	0.0713469	0.150945	0.167018
CqNL-6_006402	1.42397	0.376577	0.416674
CqNL-6_006423	0.479652	0.761082	0.982474
CqNL-6_006445	3.14255	1.30596	0.394096
CqNL-6_006488	1.41357	1.93511	1.36255
CqNL-6_006668	0.342094	0.0723752	0.0800815
CqNL-6_006692	0.0969509	0.205114	0.907818
CqNL-6_006723	0.11449	0.12111	0.268012
CqNL-6_006838	7.48827	11.1235	5.96747
CqNL-6_006856	0.314014	0.073816	0.285865
CqNL-6_006895	0.271591	0.0957653	0.211924
CqNL-6_006916	0.312102	0.33015	0.0913258
CqNL-6_007062	0.0629377	0.0332886	0.147332
CqNL-6_007355	1.27997	0.541594	0.599262
CqNL-6_007413	0.0696742	0.294813	0.163102
CqNL-6_007479	0.425064	0.179858	0.547274
CqNL-6_007488	4.0025	4.55964	5.04514
CqNL-6_007577	0.481341	0.509175	0.0938984
CqNL-6_007594	4.17921	3.99305	5.99616
CqNL-6_007599	8.95064	2.86916	6.03185
CqNL-6_007774	3.79724	4.68629	2.22226
CqNL-6_007868	0.0756925	0.0800695	0.0885952
CqNL-6_007887	8.33541	7.34785	8.45544
CqNL-6_007973	0.448493	0.759084	0.524944
CqNL-6_007989	0.242377	0.640982	0.42554
CqNL-6_008038	2.15255	2.01088	2.02867
CqNL-6_008090	0.121189	0.512786	0.283693
CqNL-6_008091	0.304795	0.241815	0.80269
CqNL-6_008092	0.168766	0.267788	0.69137
CqNL-6_008174	0.104034	0.055025	0.182652
CqNL-6_008194	2.68041	4.79838	3.98197
CqNL-6_008240	0.359199	0.37997	0.360367
CqNL-6_008290	0.175257	0.185392	1.02566
CqNL-6_008298	0.0523356	0.221448	0.122514
CqNL-6_008314	0.147944	0.469499	0.346327
CqNL-6_008657	0.361642	0.573832	0.634932
CqNL-6_008907	0.843832	1.11578	0.246918
CqNL-6_008978	0.272312	0.288059	0.196142
CqNL-6_009062	0.317417	0.149232	0.206402
CqNL-6_009215	0.554192	0.293119	0.75677
CqNL-6_009299	0.0590245	0.124875	0.276343
CqNL-6_009365	1.03561	0.773292	1.85387
CqNL-6_009486	0.644815	0.682102	0.503154
CqNL-6_009558	6.99365	10.7539	9.11409
CqNL-6_009610	1.02499	0.970124	0.631424
CqNL-6_009625	0.38616	1.63396	3.38989
CqNL-6_009688	0.990585	1.04787	0.772961
CqNL-6_009713	1.91861	1.52216	1.68424
CqNL-6_009723	1.01056	0.388725	0.752702
CqNL-6_009757	0.295889	1.33025	0.0865816
CqNL-6_009914	6.18689	19.3223	2.41384
CqNL-6_010016	0.911338	0.321346	1.42225
CqNL-6_010028	0.352685	0.18654	0.0825608
CqNL-6_010061	0.154989	0.491856	0.604697
CqNL-6_010329	0.0912555	0.144799	0.0534055
CqNL-6_010396	5.17806	1.46066	4.84857
CqNL-6_010590	0.795432	0.540919	1.06403
CqNL-6_010775	0.185231	0.587828	0.216806
CqNL-6_010890	0.181421	0.047978	0.371606
CqNL-6_010972	31.885	35.3282	37.5804
CqNL-6_010988	0.154989	0.0546506	0.181409
CqNL-6_011219	0.630372	1.04787	0.948634
CqNL-6_011258	5.02166	7.37784	6.42188
CqNL-6_011384	0.599565	0.211412	0.935689
CqNL-6_011403	1.04775	1.8255	0.649245
CqNL-6_011552	0.0962681	0.13578	0.225356
CqNL-6_011705	0.210679	0.0955123	0.0704548
CqNL-6_011870	1.53884	1.49218	0.750483
CqNL-6_011932	1.33646	0.605889	0.819382
CqNL-6_012197	0.732325	0.688598	0.285719
CqNL-6_012202	0.988198	1.39379	0.963873
CqNL-6_012203	3.07193	0.812391	3.59557
CqNL-6_012262	0.798952	1.01418	0.561085
CqNL-6_012404	1.04352	0.55193	0.203566
CqNL-6_012461	0.676128	1.10535	0.431662
CqNL-6_012604	1.41293	1.49463	0.206722
CqNL-6_012657	0.447465	0.23667	0.130935
CqNL-6_012693	0.591778	1.252	0.692653
CqNL-6_012731	2.95122	3.74626	3.17795
CqNL-6_012818	0.160447	0.169725	0.469492
CqNL-6_012882	0.361233	0.409416	0.271806
CqNL-6_012908	2.76926	4.06121	2.87298
CqNL-6_012923	0.859753	0.682102	0.251577
CqNL-6_012996	0.130191	0.13772	0.152384
CqNL-6_012997	1.64205	4.12538	3.36342
CqNL-6_013279	0.0881561	0.248677	0.0687889
CqNL-6_013293	2.29833	0.739941	0.701767
CqNL-6_013326	11.8731	9.50459	20.0943
CqNL-6_013386	0.195987	0.15549	0.114697
CqNL-6_013464	0.210958	0.371928	0.41153
CqNL-6_013465	0.484754	0.683714	0.378257
CqNL-6_013592	0.511988	1.62478	1.49815
CqNL-6_013748	0.532946	0.986588	0.623793
CqNL-6_013751	15.4029	6.1101	18.0285
CqNL-6_013753	2.88804	5.09175	4.50712
CqNL-6_013784	0.712856	0.532291	0.78529
CqNL-6_013789	5.94982	6.7544	5.43534
CqNL-6_013791	0.792468	2.09573	0.772961
CqNL-6_013792	0.107851	0.199653	0.0631175
CqNL-6_013811	0.330195	0.104787	0.19324
CqNL-6_013875	0.109012	0.230631	0.127594
CqNL-6_013942	0.440686	0.885721	0.206322
CqNL-6_013951	1.11139	1.56754	1.95125
CqNL-6_014141	5.46803	4.62738	3.84007
CqNL-6_014275	0.619116	0.261967	0.14493
CqNL-6_014277	0.515463	1.19959	0.241332
CqNL-6_014279	1.81607	1.5718	1.35268
CqNL-6_014280	0.853617	0.558987	0.594718
CqNL-6_014293	4.34684	1.74415	2.1053
CqNL-6_014311	0.627067	1.10555	1.46792
CqNL-6_014321	0.127282	0.538568	0.744892
CqNL-6_014324	0.670102	4.25311	0.784328
CqNL-6_014346	3.19624	3.72784	3.16552
CqNL-6_014364	0.203879	0.485254	0.477264
CqNL-6_014470	0.0889979	0.564866	0.312506
CqNL-6_014472	0.562554	0.297542	1.15228
CqNL-6_014493	0.376586	1.19509	0.771364
CqNL-6_014499	0.0645424	0.0682746	0.226633
CqNL-6_014582	0.20005	0.30567	0.1561
CqNL-6_014583	0.443833	1.252	0.865816
CqNL-6_014660	0.754419	1.03746	0.176604
CqNL-6_014662	2.47983	0.655808	2.72114
CqNL-6_014698	0.785636	1.15071	0.636616
CqNL-6_014805	0.969509	2.56393	2.55324
CqNL-6_014934	0.481341	0.678899	0.56339
CqNL-6_015262	0.0419585	0.177539	0.0491108
CqNL-6_015280	0.685217	1.99331	0.200505
CqNL-6_015311	1.45426	1.02557	0.189129
CqNL-6_015332	0.572449	0.726661	0.93804
CqNL-6_015346	0.16216	0.0857684	0.0949009
CqNL-6_015354	0.130772	0.0230557	0.102043
CqNL-6_015479	0.513912	0.489267	0.902272
CqNL-6_015484	0.374057	0.143886	0.318414
CqNL-6_015545	1.79644	3.98163	2.40305
CqNL-6_015604	0.150138	0.436755	0.0878654
CqNL-6_015800	0.205154	0.253186	0.600311
CqNL-6_015941	0.435353	0.767546	0.169854
CqNL-6_015952	0.252526	1.12788	0.426937
CqNL-6_015995	0.539608	0.570812	0.21053
CqNL-6_016099	0.982575	0.32481	0.287516
CqNL-6_016158	0.24067	0.763762	0.492967
CqNL-6_016224	0.0566753	0.23981	0.199009
CqNL-6_016271	0.0718721	0.532197	0.0841235
CqNL-6_016281	0.234881	1.24232	0.824757
CqNL-6_016317	0.418045	0.0884438	0.195722
CqNL-6_016350	4.68153	4.6221	9.86319
CqNL-6_016415	0.613008	1.18884	0.478334
CqNL-6_016451	2.89387	1.45772	2.63446
CqNL-6_016532	0.159325	0.0561793	0.372967
CqNL-6_016708	0.414245	0.292133	0.161619
CqNL-6_016732	0.557962	0.0983711	0.326536
CqNL-6_016781	0.0767982	0.406195	0.359557
CqNL-6_016926	1.78928	2.01893	1.11695
CqNL-6_016930	0.994911	0.841954	0.465802
CqNL-6_016972	0.337033	0.285218	0.157794
CqNL-6_017063	0.503105	0.228085	0.420617
CqNL-6_017076	0.300276	0.277935	0.351462
CqNL-6_017162	0.0749456	0.158559	0.0877209
CqNL-6_017205	0.243934	0.722512	0.228412
CqNL-6_017211	0.0756925	0.0400348	0.0442976
CqNL-6_017216	0.876287	0.198634	0.952398
CqNL-6_017295	0.838655	0.221788	1.96323
CqNL-6_017304	0.167525	0.295355	0.326803
CqNL-6_017354	0.462608	0.367019	0.676831
CqNL-6_017374	0.72405	0.153184	0.93222
CqNL-6_017382	0.159418	0.126477	0.139944
CqNL-6_017399	0.962681	1.01835	1.12678
CqNL-6_017424	0.0429067	0.0453878	0.100441
CqNL-6_017427	0.236506	0.0833942	0.369095
CqNL-6_017428	1.56357	1.18142	1.8301
CqNL-6_017480	0.830874	0.786403	0.511845
CqNL-6_017481	0.239826	2.28325	0.280707
CqNL-6_017511	0.192265	0.813534	0.562598
CqNL-6_017512	0.451157	0.119312	0.132016
CqNL-6_017514	0.288398	0.152538	0.168779
CqNL-6_017549	1.42397	1.50631	3.75007
CqNL-6_017550	2.40801	4.11479	3.25209
CqNL-6_017612	0.176464	0.0622227	0.0688481
CqNL-6_017636	0.558418	1.4177	0.130721
CqNL-6_017776	6.9136	5.65125	12.1381
CqNL-6_017853	0.150884	0.478826	1.41283
CqNL-6_017854	0.545059	0.230631	0.446579
CqNL-6_017911	0.144657	0.0765109	0.169315
CqNL-6_017971	1.70876	0.753154	0.833348
CqNL-6_018158	0.203828	0.359358	0.318097
CqNL-6_018286	0.355991	0.502103	0.97224
CqNL-6_018356	0.444246	0.268534	0.44569
CqNL-6_018447	0.129451	0.136937	0.606072
CqNL-6_018449	0.670102	0.236284	0.130721
CqNL-6_018618	0.405399	0.771916	0.284703
CqNL-6_018621	0.66539	0.938489	1.55763
CqNL-6_018680	3.31798	4.91378	5.04863
CqNL-6_018750	1.26575	1.5621	3.20993
CqNL-6_018807	0.650956	0.688598	0.253973
CqNL-6_018856	0.520765	0.413159	0.152384
CqNL-6_018867	0.164067	0.0694218	0.307255
CqNL-6_018925	0.57889	0.787326	0.725966
CqNL-6_018945	0.477975	0.168538	0.186484
CqNL-6_018972	3.4125	6.15795	1.05729
CqNL-6_019141	0.0556146	0.0588306	0.0650947
CqNL-6_019207	0.0474655	0.100421	0.333339
CqNL-6_019209	0.396234	0.733507	0.927553
CqNL-6_019245	0.391917	0.082916	0.0917448
CqNL-6_019320	0.282148	0.149232	0.0825608
CqNL-6_019432	0.447832	0.651377	0.393127
CqNL-6_019437	0.479652	1.52216	0.280707
CqNL-6_019487	2.98799	2.17303	2.18583
CqNL-6_019838	0.728238	0.605275	0.121768
CqNL-6_019994	0.403247	0.213283	0.235992
CqNL-6_019995	0.100812	0.159962	0.0589981
CqNL-6_019996	0.170026	0.179858	0.199009
CqNL-6_020013	2.22278	0.881741	2.60167
CqNL-6_020165	0.742939	3.1436	1.4493
CqNL-6_020412	1.29185	0.621158	2.19935
CqNL-6_020490	0.345204	0.146066	0.161619
CqNL-6_020514	0.536081	0.567081	1.88239
CqNL-6_020701	0.646339	0.170929	0.945643
CqNL-6_020757	1.281	2.1294	1.82065
CqNL-6_020765	3.34436	5.74885	3.66979
CqNL-6_020766	0.66039	1.1643	0.515307
CqNL-6_020904	1.56051	2.201	2.92243
CqNL-6_020907	0.23421	0.247754	0.228445
CqNL-6_020946	0.410102	1.01224	2.56005
CqNL-6_020947	0.686249	0.725932	0.642582
CqNL-6_020972	0.399856	0.264361	0.351012
CqNL-6_021190	0.104034	0.165075	0.243536
CqNL-6_021243	0.253149	0.133894	0.0740754
CqNL-6_021244	2.40731	1.09136	1.3082
CqNL-6_021307	0.0501838	0.318515	0.0587382
CqNL-6_021312	0.378149	0.400015	0.442608
CqNL-6_021329	2.59945	2.42627	3.22153
CqNL-6_021429	0.212929	0.600646	0.332301
CqNL-6_021495	0.148426	0.157009	0.868637
CqNL-6_021510	1.76768	2.07767	4.13801
CqNL-6_021553	0.239826	0.507388	0.42106
CqNL-6_021650	0.057924	0.0612736	0.135596
CqNL-6_021735	1.57905	1.43174	0.792093
CqNL-6_021770	2.13305	3.43365	2.171
CqNL-6_021818	0.392818	0.415533	0.183911
CqNL-6_021876	1.77743	2.22207	0.945643
CqNL-6_022192	0.12076	0.425812	0.424036
CqNL-6_022335	0.385072	0.254587	0.281695
CqNL-6_022336	0.438143	0.463479	1.12823
CqNL-6_022362	0.703983	0.135398	0.9738
CqNL-6_022373	0.111958	0.769809	0.655212
CqNL-6_022378	0.419006	0.110809	0.183911
CqNL-6_022464	1.661	1.05423	1.45811
CqNL-6_022512	2.81277	1.78525	0.329224
CqNL-6_022551	1.40639	0.595085	1.3169
CqNL-6_022632	1.15697	1.03559	0.72918
CqNL-6_022633	4.29876	1.13684	4.52838
CqNL-6_022653	0.452152	0.837022	0.176409
CqNL-6_022656	0.802234	1.3578	0.56339
CqNL-6_022676	3.83484	5.96558	5.01659
CqNL-6_022687	0.173039	0.549135	0.202535
CqNL-6_022695	0.481341	0.33945	0.56339
CqNL-6_022719	0.127451	0.0385204	0.042622
CqNL-6_022730	6.32874	5.02103	7.77792
CqNL-6_022808	0.0366883	0.0776197	0.0429423
CqNL-6_022871	3.25478	3.44299	1.75827
CqNL-6_022900	0.0616324	0.0434643	0.0480922
CqNL-6_022951	2.20027	1.50162	2.49226
CqNL-6_022977	0.312714	0.236284	0.522885
CqNL-6_023008	0.0480664	0.101692	0.225039
CqNL-6_023082	0.282148	0.149232	0.0825608
CqNL-6_023186	1.32462	1.12097	1.8605
CqNL-6_023222	0.425064	0.329739	0.0995043
CqNL-6_023224	0.346253	0.732551	0.16211
CqNL-6_023255	0.563947	0.238623	0.792093
CqNL-6_023303	7.82462	5.84265	4.57921
CqNL-6_023324	0.244983	1.16617	0.573487
CqNL-6_023348	1.02233	1.08145	1.36755
CqNL-6_023429	0.443833	0.312999	0.259745
CqNL-6_023652	0.472779	0.928791	0.711475
CqNL-6_023666	0.495292	0.0873222	0.28986
CqNL-6_023723	0.140639	1.19017	0.658448
CqNL-6_023801	0.859753	0.795785	1.00631
CqNL-6_023973	0.478393	0.189771	0.27997
CqNL-6_023998	2.35691	1.66213	0.919557
CqNL-6_024037	0.551848	0.250183	0.276822
CqNL-6_024054	0.167525	0.708851	0.196082
CqNL-6_024055	0.802234	0.169725	1.31458
CqNL-6_024086	0.659328	0.542465	0.257239
CqNL-6_024152	4.87038	5.32666	2.80198
CqNL-6_024181	0.338033	0.0715161	0.474786
CqNL-6_024370	0.58121	0.61482	0.136057
CqNL-6_024626	0.0886516	0.0937779	0.103763
CqNL-6_024727	0.924153	4.06679	0.951883
CqNL-6_024843	0.132334	0.10499	0.387229
CqNL-6_024908	0.381313	1.91597	0.669468
CqNL-6_024920	0.0151721	0.0320989	0.0443959
CqNL-6_024939	0.0847696	0.0965693	0.114484
CqNL-6_024940	0.109712	0.154741	0.0856088
CqNL-6_024945	0.83609	0.939715	1.71257
CqNL-6_025001	0.0492083	0.104108	0.460771
CqNL-6_025002	0.13044	0.137982	0.101783
CqNL-6_025038	0.147944	0.391249	0.346327
CqNL-6_025091	8.12877	8.41716	6.56628
CqNL-6_025113	6.50956	10.5585	4.31754
CqNL-6_025123	0.959303	0.761082	1.12283
CqNL-6_025142	1.4433	2.29013	0.965327
CqNL-6_025434	0.990585	1.33365	0.84323
CqNL-6_025496	2.9398	3.49852	3.44092
CqNL-6_025613	0.244983	0.5183	0.215058
CqNL-6_025679	0.108321	0.114584	0.190178
CqNL-6_025682	0.214803	0.181779	0.0502837
CqNL-6_025809	0.190258	0.0503151	0.278363
CqNL-6_025976	1.08964	0.384218	0.657017
CqNL-6_025989	0.990585	0.698578	0.38648
CqNL-6_025993	0.058121	0.491856	0.136057
CqNL-6_026117	5.69586	3.9164	4.00007
CqNL-6_026174	0.181783	1.34606	0.638309
CqNL-6_026265	0.370087	0.269147	0.893417
CqNL-6_026321	0.435749	0.197549	0.364305
CqNL-6_026412	0.778317	1.5718	0.828172
CqNL-6_026422	0.898319	0.330527	0.18286
CqNL-6_026470	0.0568166	0.30051	0.133003
CqNL-6_026474	0.547679	0.926959	1.53849
CqNL-6_026478	2.15035	3.89948	1.79779
CqNL-6_026621	0.141512	0.149695	0.331269
CqNL-6_026622	0.659025	0.199181	0.550974
CqNL-6_026623	0.564879	0.331969	0.587706
CqNL-6_026625	0.608009	0.857557	0.118609
CqNL-6_026681	1.14949	0.654747	0.310484
CqNL-6_026683	0.166607	0.264361	0.195007
CqNL-6_026743	6.64517	2.43878	3.01593
CqNL-6_026751	1.22054	1.0329	4.28579
CqNL-6_026753	4.001	4.70262	3.51226
CqNL-6_026754	0.196409	0.207767	0.689668
CqNL-6_026874	0.425859	0.563106	0.623064
CqNL-6_026875	1.30939	3.87831	3.06519
CqNL-6_027036	0.595646	0.472567	0.261443
CqNL-6_027079	1.65698	1.0955	1.697
CqNL-6_027138	1.64041	0.578422	0.426674
CqNL-6_027207	0.500735	1.85392	0.293046
CqNL-6_027374	2.37113	2.18108	2.05132
CqNL-6_027387	2.92096	4.94378	3.41886
CqNL-6_027532	1.23154	3.90826	0.720734
CqNL-6_027576	0.759448	1.00421	0.444452
CqNL-6_027748	0.0777592	0.57579	0.182028
CqNL-6_027923	0.295889	0.938997	0.346327
CqNL-6_028024	4.22475	4.46905	3.35547
CqNL-6_028082	4.34871	3.90015	1.10652
CqNL-6_028134	2.36541	3.54477	2.19182
CqNL-6_028245	0.499363	0.26412	0.657546
CqNL-6_028303	26.2643	40.503	41.2353
CqNL-6_028395	1.38629	0.828868	1.02295
CqNL-6_028513	0.815312	0.718716	0.318097
CqNL-6_028564	0.323796	0.0311382	0.0689074
CqNL-6_028616	10.3068	8.32056	8.88905
CqNL-6_028652	0.0793848	0.755778	0.557501
CqNL-6_028675	10.3561	12.833	6.92653
CqNL-6_028699	1.98903	0.956386	0.423288
CqNL-6_028716	1.2162	0.514611	1.04391
CqNL-6_028918	0.109012	0.807208	0.765564
CqNL-6_029140	0.923653	0.977065	0.21622
CqNL-6_029221	0.0670759	0.212864	0.15702
CqNL-6_029254	1.21189	2.56393	0.567386
CqNL-6_029256	1.16838	1.44194	4.78641
CqNL-6_029353	0.254091	1.16473	0.198269
CqNL-6_029492	3.72422	10.66	11.0258
CqNL-6_029493	1.3402	1.4177	0.941193
CqNL-6_029533	2.0103	2.48098	3.52948
CqNL-6_029537	5.65622	4.1939	3.71236
CqNL-6_029787	3.74522	5.9427	6.94076
CqNL-6_029870	0.334395	0.247612	0.508815
CqNL-6_030251	0.794772	1.12097	0.930249
CqNL-6_030334	0.0756925	0.120104	0.0442976
CqNL-6_030450	1.03561	8.03364	10.1012
CqNL-6_030497	0.0232484	0.0245928	0.0272114
CqNL-6_030649	0.104511	0.110555	0.122326
CqNL-6_030658	0.261278	0.939715	0.856285
CqNL-6_030675	0.550529	0.447973	0.495672
CqNL-6_030706	0.276163	0.876398	0.808095
CqNL-6_030739	0.501838	0.212343	1.17476
CqNL-6_030800	4.51903	3.08731	6.06072
CqNL-6_031001	3.01546	0.708851	1.96082
CqNL-6_031213	0.241521	0.255487	0.753842
CqNL-6_031466	0.0688322	0.800937	0.241696
CqNL-6_031651	0.446734	0.378054	1.25492
CqNL-6_031714	0.469762	0.496926	0.274919
CqNL-6_031724	1.62739	2.70521	1.36057
CqNL-6_031726	21.4588	26.6231	25.1167
CqNL-6_031741	0.122492	0.129575	0.143372
CqNL-6_031802	1.84178	3.89656	1.43715
CqNL-6_031944	0.32317	0.170929	0.126086
CqNL-6_032015	0.226076	0.637731	0.0882045
CqNL-6_032059	0.0233676	0.0494378	0.0820528
CqNL-6_032218	0.641787	1.78211	0.938984
CqNL-6_032219	2.24901	1.655	0.572256
CqNL-6_032237	0.255994	0.216638	0.0599262
CqNL-6_032365	2.64582	1.39941	1.20432
CqNL-6_032411	0.125012	0.198362	0.0731609
CqNL-6_032509	4.38947	5.08552	2.3242
CqNL-6_032510	0.372279	0.866373	0.0871475
CqNL-6_032569	1.49672	1.93511	0.583952
CqNL-6_032659	3.92818	2.28543	3.44834
CqNL-6_032679	0.154989	0.163952	0.181409
CqNL-6_032682	1.16838	0.617973	1.36755
CqNL-6_032744	0.292096	0.463479	0.170943
CqNL-6_032780	0.483041	0.851623	0.282691
CqNL-6_032784	0.0986297	0.0208666	0.115442
CqNL-6_032842	0.520765	0.826318	0.609535
CqNL-6_032965	0.491729	1.04033	0.719437
CqNL-6_033131	0.297175	0.94308	0.463776
CqNL-6_033132	0.203424	1.50631	1.1905
CqNL-6_033183	0.647257	0.547748	0.757589
CqNL-6_033208	2.21506	1.92473	1.38891
CqNL-6_033280	0.172167	0.546369	1.61212
CqNL-6_033288	0.378463	1.20104	0.442976
CqNL-6_033586	2.68041	1.06328	3.52948
CqNL-6_033800	0.165497	0.40849	0.451986
CqNL-6_033909	0.489967	0.25915	0.286744
CqNL-6_034036	1.02823	1.88915	1.01348
CqNL-6_034057	0.0237328	0.0502103	0.0277783
CqNL-6_034136	0.250368	0.794536	0.586091
CqNL-6_034229	0.199855	0.317118	0.116961
CqNL-6_034257	0.276163	0.438199	0.161619
CqNL-6_034276	0.310683	1.47892	2.5455
CqNL-6_034313	0.446734	0.315045	0.522885
CqNL-6_034316	0.371469	0.523933	0.724651
CqNL-6_034381	2.87359	1.51988	2.1622
CqNL-6_034557	0.0810799	0.057179	0.0949009
CqNL-6_034607	0.266473	0.140941	0.155948
CqNL-6_034642	1.8641	0.657298	1.697
CqNL-6_034643	0.693912	0.428189	0.203049
CqNL-6_034705	0.591778	1.87799	1.38531
CqNL-6_034774	0.264582	0.186588	0.258069
CqNL-6_034781	3.82762	2.89211	2.13337
CqNL-6_034783	1.12976	0.199181	0.881559
CqNL-6_034821	2.19072	6.15766	1.09892
CqNL-6_034866	0.532324	1.12621	1.37074
CqNL-6_034891	1.23754	1.1077	0.334268
CqNL-6_034899	0.225579	0.835181	0.132016
CqNL-6_034900	0.725416	0.653681	1.35223
CqNL-6_034907	0.516425	0.192807	0.497787
CqNL-6_034921	2.8002	4.1739	2.68161
CqNL-6_034964	0.736647	0.222641	0.369522
CqNL-6_034974	4.17162	3.05505	1.50237
CqNL-6_035062	0.464968	0.491856	2.44902
CqNL-6_035119	3.74918	1.52538	2.70047
CqNL-6_035142	0.670102	3.18983	1.17649
CqNL-6_035181	0.307884	1.62844	1.0811
CqNL-6_035183	1.08493	0.417332	1.26986
CqNL-6_035188	0.316437	0.334735	0.185189
CqNL-6_035193	0.409284	0.144317	2.55494
CqNL-6_035208	0.314564	1.33102	0.525979
CqNL-6_035220	0.0961327	0.508458	1.23772
CqNL-6_035259	0.0379724	0.321346	0.0444452
CqNL-6_035304	0.088911	0.0235131	0.0260167
CqNL-6_035336	0.519281	0.137327	0.0759748
CqNL-6_035368	1.40929	1.24232	0.824757
CqNL-6_035443	0.233079	0.493114	0.136405
CqNL-6_035512	3.13378	2.77743	3.4697
CqNL-6_035528	0.151218	0.479886	0.294991
CqNL-6_035589	0.361642	0.382554	0.282192
CqNL-6_035597	0.104752	0.387831	0.122608
CqNL-6_035637	0.0456277	0.193065	0.0534055
CqNL-6_035692	0.351868	0.279161	0.102962
CqNL-6_035778	1.032	0.293914	0.418126
CqNL-6_035780	0.677346	0.455964	0.576587
CqNL-6_035824	1.3402	0.354425	0.784328
CqNL-6_035843	0.220041	1.42569	0.193162
CqNL-6_035893	0.130191	0.275439	0.152384
CqNL-6_035932	0.444555	0.587828	0.390251
CqNL-6_035969	2.27835	2.71135	4.00007
CqNL-6_036019	0.15189	0.642692	0.177781
CqNL-6_036191	1.02015	4.85616	0.895539
CqNL-6_036308	0.0557053	0.176779	0.130402
CqNL-6_036406	0.484754	1.1965	0.756515
CqNL-6_036407	2.01623	1.49298	2.12393
CqNL-6_036421	0.535381	1.46305	0.365542
CqNL-6_036444	0.548999	0.871118	3.21291
CqNL-6_036644	0.0351596	0.0185964	0.102883
CqNL-6_036712	1.23631	1.68146	1.65378
CqNL-6_036713	0.920543	0.811479	0.628519
CqNL-6_036716	0.687204	0.615105	0.556855
CqNL-6_036765	0.129329	0.0342019	0.0378436
CqNL-6_037015	0.396234	0.733507	0.695665
CqNL-6_037052	0.264411	0.186468	0.206322
CqNL-6_037128	0.317066	0.479144	0.265081
CqNL-6_037167	0.0480664	0.101692	0.168779
CqNL-6_037248	0.124386	0.197369	0.14559
CqNL-6_037363	0.319992	0.236947	0.4869
CqNL-6_037450	1.31443	2.3174	1.28207
CqNL-6_037451	1.8283	1.0414	0.658448
CqNL-6_037521	0.373499	0.395097	2.18583
CqNL-6_037548	0.0994911	0.105244	0.232901
CqNL-6_037593	2.25782	2.60551	5.28538
CqNL-6_037637	2.26672	2.85891	2.24494
CqNL-6_037657	0.102782	0.036242	0.040101
CqNL-6_037778	4.55669	2.67788	2.96302
CqNL-6_037833	0.126224	0.133523	0.14774
CqNL-6_037834	0.132848	0.175663	0.11662
CqNL-6_037898	0.207752	0.14651	0.16211
CqNL-6_037918	2.65287	1.9809	6.02751
CqNL-6_037950	0.685217	0.18121	0.601515
CqNL-6_038062	0.811762	0.343481	0.570082
CqNL-6_038091	0.352321	0.372695	0.549838
CqNL-6_038118	1.09361	0.77123	0.213337
CqNL-6_038126	0.693912	0.12234	0.676831
CqNL-6_038188	0.0561861	0.594351	0.328818
CqNL-6_038268	0.279552	0.147858	0.109068
CqNL-6_038308	0.052136	0.275754	0.244093
CqNL-6_038313	0.274499	0.387164	0.535485
CqNL-6_038519	0.463785	0.429279	1.08569
CqNL-6_038520	0.0653758	0.0345781	0.210429
CqNL-6_038591	0.566048	0.748476	0.662538
CqNL-6_038750	0.373499	0.395097	0.218583
CqNL-6_038797	0.281277	0.446314	0.164612
CqNL-6_039059	1.3402	3.09317	2.99471
CqNL-6_039123	0.0933748	0.148161	0.163937
CqNL-6_039220	0.039901	0.0844166	0.140108
CqNL-6_039249	4.02061	2.8354	3.80959
CqNL-6_039257	2.07122	4.10811	1.51518
CqNL-6_039299	1.12511	0.595085	0.329224
CqNL-6_039357	0.151218	0.533206	0.0589981
CqNL-6_039372	1.29708	1.61071	0.59407
CqNL-6_039448	0.0407332	0.172355	0.0953533
CqNL-6_039471	1.09242	0.936969	0.863946
CqNL-6_039491	0.911338	0.482019	1.06669
CqNL-6_039542	1.31624	2.88416	1.87074
CqNL-6_039593	0.47714	0.44164	0.349046
CqNL-6_039594	0.436743	0.230999	0.255596
CqNL-6_039651	1.78376	2.83036	1.23371
CqNL-6_039663	0.590682	0.312419	0.444452
CqNL-6_039709	1.08493	1.53022	2.87836
CqNL-6_039877	0.135616	0.215187	0.0793665
CqNL-6_040130	0.214938	0.454735	0.251577
CqNL-6_040142	0.211939	0.112097	0.124033
CqNL-6_040159	0.100368	0.424686	0.117476
CqNL-6_040267	0.27384	0.637284	0.51283
CqNL-6_040268	0.355991	0.753154	0.416674
CqNL-6_040323	5.64718	5.56175	4.33056
CqNL-6_040454	0.77232	0.510613	0.508484
CqNL-6_040484	1.13917	0.344299	1.33336
CqNL-6_040554	0.171304	0.18121	0.601515
CqNL-6_040564	0.427807	0.348112	0.654802
CqNL-6_040582	0.683504	1.44606	1.06669
CqNL-6_040592	0.884794	1.40394	1.81233
CqNL-6_040752	0.865194	0.228806	0.506338
CqNL-6_040914	1.67878	2.53694	0.84212
CqNL-6_040919	0.0933748	0.0987743	0.109292
CqNL-6_041056	0.0284438	0.0300886	0.0665846
CqNL-6_041081	4.70135	7.26853	4.65617
CqNL-6_041104	0.366381	0.387567	0.190593
CqNL-6_041115	0.261503	0.103734	0.267819
CqNL-6_041139	2.20485	3.06121	2.90328
CqNL-6_041177	1.27997	1.08319	0.599262
CqNL-6_041201	2.35184	1.39941	2.75274
CqNL-6_041220	0.0488566	0.155045	0.0571847
CqNL-6_041244	0.70063	0.905844	0.911178
CqNL-6_041290	0.667484	0.470721	0.104169
CqNL-6_041414	0.377437	0.254076	0.28113
CqNL-6_041447	0.569586	0.542271	0.800014
CqNL-6_041497	0.406847	0.215187	0.11905
CqNL-6_041545	1.26575	0.308986	1.02566
CqNL-6_041549	3.3303	3.69063	2.0418
CqNL-6_041555	0.610271	1.07593	0.2381
CqNL-6_041569	0.433971	0.114766	0.380959
CqNL-6_041578	0.491729	0.173388	0.57555
CqNL-6_041580	0.174586	0.277022	0.204346
CqNL-6_041634	0.220722	0.5448	0.516694
CqNL-6_041641	0.341467	0.421415	0.466286
CqNL-6_041660	1.23927	1.10925	1.11578
CqNL-6_041719	0.481341	0.678899	0.56339
CqNL-6_041866	0.2241	0.237058	0.2623
CqNL-6_041880	0.363083	0.192039	0.849949
CqNL-6_042001	1.73039	3.05075	1.68779
CqNL-6_042048	0.739286	0.142188	0.235992
CqNL-6_042128	1.47216	0.889881	1.72311
CqNL-6_042141	3.00808	3.18203	3.32524
CqNL-6_042145	1.68287	0.684686	0.303036
CqNL-6_042183	0.667129	0.192465	1.41972
CqNL-6_042287	2.55332	1.2466	2.52878
CqNL-6_042288	1.44522	1.21404	1.29356
CqNL-6_042327	2.92096	2.05991	0.683773
CqNL-6_042328	0.498908	0.351838	0.389301
CqNL-6_042330	4.38444	1.98771	4.03215
CqNL-6_042524	0.6759	2.14495	1.18667
CqNL-6_042601	0.0403962	0.128196	0.0472822
CqNL-6_042638	0.641476	0.982756	1.21685
CqNL-6_042739	0.178344	0.141493	0.0521862
CqNL-6_042800	0.307607	0.260316	0.216025
CqNL-6_042802	0.100812	0.106641	0.117996
CqNL-6_042914	0.715711	1.00946	0.698093
CqNL-6_042915	1.56528	4.41544	2.03566
CqNL-6_042916	0.421916	0.892627	1.23459
CqNL-6_042929	0.116838	0.247189	1.64106
CqNL-6_042991	0.0961327	0.101692	0.11252
CqNL-6_043038	0.0982045	0.0519417	0.0574723
CqNL-6_043039	0.39971	1.05706	0.935689
CqNL-6_043065	0.127758	0.180194	0.0498451
CqNL-6_043087	9.41716	19.9234	13.8669
CqNL-6_043154	1.85447	2.80243	1.8605
CqNL-6_043273	4.71382	3.60129	3.37171
CqNL-6_043274	1.42397	2.63604	0.416674
CqNL-6_043275	6.05262	9.68202	7.60273
CqNL-6_043287	0.708818	0.107115	0.474083
CqNL-6_043341	0.94931	1.67368	1.48151
CqNL-6_043556	2.12929	2.25242	2.74148
CqNL-6_043557	6.55024	1.50631	5.33343
CqNL-6_043674	1.16094	1.22807	0.169854
CqNL-6_043937	0.25964	0.411982	0.15195
CqNL-6_043962	1.74809	3.1436	2.25068
CqNL-6_044066	7.91703	3.6291	8.6488
CqNL-6_044101	0.0463078	0.440871	0.325209
CqNL-6_044365	0.0837627	0.13291	0.147061
CqNL-6_044375	3.64535	6.50725	2.40004
CqNL-6_044506	0.349618	0.184918	0.613822
CqNL-6_044533	0.0629957	0.266554	0.036867
CqNL-6_044581	0.102628	0.759939	0.240245
CqNL-6_044674	2.84793	1.59491	1.17649
CqNL-6_044714	6.26545	8.43533	5.16676
CqNL-6_044813	0.0692506	0.219765	0.16211
CqNL-6_044815	0.446734	0.32489	0.392164
CqNL-6_044832	2.0041	1.11578	1.97534
CqNL-6_044951	0.343469	1.57443	0.402017
CqNL-6_045137	0.215957	0.342667	0.252769
CqNL-6_045172	0.720425	1.14313	0.105404
CqNL-6_045178	0.927833	0.163581	2.17198
CqNL-6_045352	0.168766	0.178525	0.296302
CqNL-6_045353	0.876287	0.695219	0.256415
CqNL-6_045356	0.223367	0.708851	1.8301
CqNL-6_045357	4.04223	1.5549	4.73127
CqNL-6_045359	1.29338	0.73671	0.349351
CqNL-6_045380	0.905303	0.319218	0.883018
CqNL-6_045442	0.431914	0.571112	1.76938
CqNL-6_045443	1.74468	0.759939	1.44147
CqNL-6_045489	1.57127	1.16349	1.28738
CqNL-6_045526	0.239826	0.253694	0.280707
CqNL-6_045940	3.30994	2.80108	3.09933
CqNL-6_046174	0.165097	0.349289	0.28986
CqNL-6_046273	0.204795	0.162478	0.0599262
CqNL-6_046321	1.85447	0.280243	0.465125
CqNL-6_046322	0.809564	0.12234	0.406099
CqNL-6_046362	2.07122	2.62919	1.45457
CqNL-6_046369	0.0859753	0.0909469	0.100631
CqNL-6_046423	0.0493861	0.156726	0.115609
CqNL-6_046436	0.343469	0.12111	0.335014
CqNL-6_046477	0.149891	0.317118	0.263163
CqNL-6_046584	0.216299	0.0762688	0.168779
CqNL-6_046597	0.354147	1.24875	2.07258
CqNL-6_046632	0.120441	0.0637029	0.140972
CqNL-6_046637	0.484754	2.30754	0.567386
CqNL-6_046732	0.573169	0.151578	0.335436
CqNL-6_046775	0.409284	0.481057	0.691962
CqNL-6_046804	1.42922	0.622533	1.47604
CqNL-6_047045	1.10838	2.0844	2.30635
CqNL-6_047092	0.899347	1.58559	3.85972
CqNL-6_047104	0.741473	0.677393	0.670624
CqNL-6_047130	0.246625	0.70812	0.494854
CqNL-6_047152	0.0698879	0.443575	0.327204
CqNL-6_047159	1.0301	0.448688	0.354616
CqNL-6_047247	2.30846	3.82217	4.58158
CqNL-6_047254	0.146048	0.308986	0.341886
CqNL-6_047306	0.711983	0.585787	0.833348
CqNL-6_047363	0.452379	0.565545	0.240678
CqNL-6_047371	0.506299	0.229533	0.169315
CqNL-6_047476	7.82118	9.71232	5.57224
CqNL-6_047535	0.469762	0.579747	0.274919
CqNL-6_047611	1.85987	1.47557	2.17691
CqNL-6_047626	0.0386597	0.122686	0.271498
CqNL-6_047756	0.576796	1.06776	0.675118
CqNL-6_047779	4.14245	3.01262	2.72732
CqNL-6_047808	0.599565	0.634235	0.233922
CqNL-6_047974	0.230136	1.33894	0.404048
CqNL-6_048054	0.162545	0.0859724	0.0951266
CqNL-6_048108	2.05051	2.41009	1.06669
CqNL-6_048150	1.87628	1.79576	1.25492
CqNL-6_048372	0.504431	1.24507	0.885625
CqNL-6_048572	0.376586	0.398363	0.0734632
CqNL-6_048583	0.488217	0.0430374	0.14286
CqNL-6_048608	0.165097	0.291074	0.0644134
CqNL-6_048739	1.19913	2.11412	0.467845
CqNL-6_048840	0.496492	0.992048	0.516555
CqNL-6_048934	0.112696	0.0298033	0.0989301
CqNL-6_048964	0.160447	0.0424312	0.516441
CqNL-6_048994	0.0825487	0.261967	0.0966201
CqNL-6_048996	0.336852	0.0647875	0.0716859
CqNL-6_049089	0.325478	0.688598	1.9048
CqNL-6_049160	1.0597	1.12097	1.24033
CqNL-6_049247	1.03561	1.27808	0.404048
CqNL-6_049282	0.5326	0.1252	0.207796
CqNL-6_049315	1.38613	0.859544	0.503506
CqNL-6_049361	0.101712	0.107593	0.11905
CqNL-6_049411	1.25578	1.51817	0.629933
CqNL-6_049478	0.223367	0.118142	0.784328
CqNL-6_049745	0.109536	0.811089	0.256415
CqNL-6_049758	0.999274	1.05706	0.701767
CqNL-6_049931	0.537587	2.76213	1.61801
CqNL-6_050005	0.0495292	0.0523933	0.115944
CqNL-6_050028	2.57926	2.50104	1.50946
CqNL-6_050097	0.663596	1.87192	1.03562
CqNL-6_050110	0.453402	0.719431	1.59207
CqNL-6_050111	0.920543	0.730331	2.15492
CqNL-6_050112	1.61585	1.1965	1.3239
CqNL-6_050126	0.133237	0.140941	0.311896
CqNL-6_050137	0.159325	0.421345	0.0932418
CqNL-6_050285	0.920543	0.243444	0.53873
CqNL-6_050346	0.282439	2.0914	0.550974
CqNL-6_050388	11.7477	14.6865	21.6671
CqNL-6_050403	0.511988	0.180531	0.599262
CqNL-6_050407	0.370463	0.881741	0.542015
CqNL-6_050419	1.17845	1.36532	1.31365
CqNL-6_050601	0.167525	0.177213	0.196082
CqNL-6_050634	1.00515	3.54425	1.96082
CqNL-6_050769	1.9918	3.10503	2.33133
CqNL-6_050903	0.522899	0.0790194	0.174867
CqNL-6_051223	0.0571491	0.302269	0.334454
CqNL-6_051239	0.899347	1.42703	0.526325
CqNL-6_051276	1.29451	0.273874	1.21214
CqNL-6_051395	0.584191	0.205991	0.227924
CqNL-6_051500	0.275606	0.583087	0.48388
CqNL-6_051551	2.74499	2.61335	3.5342
CqNL-6_051732	1.05479	0.223157	1.97534
CqNL-6_051869	2.16299	1.98299	0.843897
CqNL-6_051879	14.7259	10.5809	17.5613
CqNL-6_051950	0.198982	0.210488	0.11645
CqNL-6_052032	8.16765	4.54735	4.27681
CqNL-6_052104	0.183738	1.94362	1.07529
CqNL-6_052114	0.5326	0.688598	0.623388
CqNL-6_052148	0.39971	1.47988	0.233922
CqNL-6_052185	0.532946	0.281882	0.311896
CqNL-6_052366	1.40929	1.49078	2.47427
CqNL-6_052368	4.2654	2.97135	2.67889
CqNL-6_052427	0.0246308	0.0521101	0.0576587
CqNL-6_052526	0.770455	0.523933	0.966201
CqNL-6_052699	0.0420359	0.0889333	0.0492014
CqNL-6_052772	1.50773	2.92401	1.6667
CqNL-6_052788	1.08493	1.14766	1.58733
CqNL-6_052791	0.397386	0.560487	0.155042
CqNL-6_052803	5.97236	3.04187	7.24932
CqNL-6_052811	2.09848	4.12253	3.85972
CqNL-6_052887	1.3435	1.42119	1.11386
CqNL-6_052896	5.12105	4.53274	5.50469
CqNL-6_052947	3.32792	1.08319	3.59557
CqNL-6_052979	2.9398	2.72107	5.16138
CqNL-6_053157	0.482189	0.127518	0.141096
CqNL-6_053158	0.153942	0.325688	0.900917
CqNL-6_053203	12.5397	14.5727	12.61
CqNL-6_053204	0.316437	1.67368	0.740754
CqNL-6_053264	1.17	1.63689	1.89954
CqNL-6_053275	3.61855	3.11894	3.60791
CqNL-6_053292	1.64501	1.13109	1.25153
CqNL-6_053388	0.163127	0.345121	0.763737
CqNL-6_053475	4.25474	1.45186	2.40968
CqNL-6_053549	0.185357	0.0980377	0.216953
CqNL-6_053562	2.75404	2.11876	4.98177
CqNL-6_053563	0.98523	0.846789	0.936954
CqNL-6_053752	0.367475	1.74926	0.215058
CqNL-6_053764	2.15519	1.30275	1.0811
CqNL-6_053846	45.5669	40.0526	40.6722
CqNL-6_053867	1.1895	0.774327	0.428388
CqNL-6_053994	0.242377	0.256393	0.851079
CqNL-6_054193	0.310683	1.20505	1.09093
CqNL-6_054269	0.215616	0.0760282	0.336494
CqNL-6_054339	1.07216	0.425311	1.41179
CqNL-6_054460	0.425859	1.12621	0.498451
CqNL-6_054500	5.13141	3.47401	4.08416
CqNL-6_054541	14.6596	23.4548	13.4408
CqNL-6_054543	0.123599	0.156896	0.0289336
CqNL-6_054570	1.66708	2.54725	0.867224
CqNL-6_054669	1.74618	1.23143	1.26523
CqNL-6_054673	0.225579	0.079541	0.0880104
CqNL-6_054735	1.73039	1.67791	4.38826
CqNL-6_054754	0.0576796	0.61015	0.472582
CqNL-6_054792	1.73919	0.919883	2.03566
CqNL-6_054825	1.15457	0.814221	1.62165
CqNL-6_054870	0.525772	0.370784	0.102566
CqNL-6_054882	0.711983	0.376577	0.833348
CqNL-6_054906	0.0676736	0.429522	0.158419
CqNL-6_054910	5.43696	1.91712	1.51518
CqNL-6_054912	8.32943	7.51534	4.5879
CqNL-6_054936	0.466874	0.395097	0.327875
CqNL-6_054953	0.775607	0.7179	0.113477
CqNL-6_054958	3.18813	4.93534	6.18896
CqNL-6_055084	0.389461	0.102995	0.113962
CqNL-6_055122	3.57757	3.1869	3.08545
CqNL-6_055140	0.284793	0.451892	1.00002
CqNL-6_055168	2.26826	2.15949	1.76994
CqNL-6_055272	1.13288	0.732349	1.03133
CqNL-6_055304	0.0969509	0.102557	0.226954
CqNL-6_055305	0.594351	0.718537	0.298142
CqNL-6_055338	0.174586	0.0923407	0.102173
CqNL-6_055391	0.0447612	0.142049	0.0523913
CqNL-6_055399	1.05154	0.741567	2.87185
CqNL-6_055492	0.146048	0.926959	0.683773
CqNL-6_055499	1.27866	1.47557	1.08845
CqNL-6_055556	0.555694	0.979713	1.08403
CqNL-6_055603	13.5966	18.6588	11.6131
CqNL-6_055608	0.831513	1.05552	2.14116
CqNL-6_055609	2.01401	0.798926	1.76799
CqNL-6_055678	0.976434	1.51492	1.44765
CqNL-6_055723	0.931665	1.34392	1.18961
CqNL-6_055832	1.91714	2.20435	3.02444
CqNL-6_055845	5.69586	5.35576	6.29641
CqNL-6_055877	0.452651	1.19707	0.397358
CqNL-6_055885	0.749456	1.10991	0.526325
CqNL-6_055965	1.3402	0.101264	0.672281
CqNL-6_056199	1.60447	2.7156	4.13153
CqNL-6_056421	0.723284	0.255036	0.70548
CqNL-6_056658	0.243673	0.515528	0.142605
CqNL-6_056826	0.0666183	0.0704706	0.116961
CqNL-6_058149	0.692506	0.219765	0.243165
CqNL-6_058412	0.408672	0.108076	0.358751
CqNL-6_058479	0.136428	0.216475	0.239525

## Sheet: Pistil
Table S3. Genes that were specifically expressed in pistil
Gene_ID	Rep 1 (FPKM)	Rep 2 (FPKM)	Rep 3 (FPKM)
CqNL-6_000079	0.291436	0.109143	0.133234
CqNL-6_000085	0.163675	0.0980748	0.448959
CqNL-6_000131	0.345441	2.75986	0.947541
CqNL-6_000191	0.402661	0.241276	0.73633
CqNL-6_000222	6.59848	8.4124	9.75578
CqNL-6_000386	1.52194	0.379981	1.39156
CqNL-6_000396	0.0975967	0.292401	0.178471
CqNL-6_000455	1.05014	1.9227	1.68031
CqNL-6_000497	3.15042	5.14839	5.76105
CqNL-6_000498	0.0801634	0.640456	0.256535
CqNL-6_000499	0.108486	0.650049	0.297575
CqNL-6_000531	2.39682	3.06163	1.57991
CqNL-6_000589	0.233711	0.816902	0.320533
CqNL-6_001069	5.92542	8.25002	5.69461
CqNL-6_001070	0.519443	0.453909	0.237471
CqNL-6_001146	5.04572	5.59016	5.47847
CqNL-6_001231	0.0575735	0.229988	0.105282
CqNL-6_001243	0.37934	0.5209	0.476908
CqNL-6_001259	0.933182	0.186389	0.0853236
CqNL-6_001445	1.33893	0.865216	0.864157
CqNL-6_001719	0.729264	0.485531	0.666788
CqNL-6_001737	0.631206	0.77045	0.128251
CqNL-6_001974	0.778706	1.11096	2.03427
CqNL-6_002021	1.07891	2.15496	0.986481
CqNL-6_002066	0.857257	1.07015	0.097977
CqNL-6_002079	3.45441	4.25478	3.68488
CqNL-6_002118	0.291706	0.182074	0.166697
CqNL-6_002136	5.43176	3.39034	2.89708
CqNL-6_002143	1.25017	1.74791	1.60029
CqNL-6_002162	1.54432	1.61401	1.31351
CqNL-6_002195	1.70477	0.340502	0.62349
CqNL-6_002225	0.718618	1.00473	0.525643
CqNL-6_002269	1.24032	1.03223	0.756043
CqNL-6_002320	0.373715	0.373219	0.341699
CqNL-6_002390	1.47216	1.65398	1.17778
CqNL-6_002394	0.833445	1.87276	1.7146
CqNL-6_002478	4.26886	4.47636	2.7322
CqNL-6_002490	0.0967574	0.241572	0.0884682
CqNL-6_002523	0.0579122	0.231341	0.211803
CqNL-6_002562	1.30048	0.568206	0.96612
CqNL-6_002655	1.0939	2.54904	6.00109
CqNL-6_002722	0.156737	0.0782646	0.0716548
CqNL-6_002759	2.96092	1.4785	1.35363
CqNL-6_002861	154.338	173.31	143.463
CqNL-6_002957	0.234406	0.351143	0.321487
CqNL-6_002999	0.905293	0.75341	0.827737
CqNL-6_003095	2.49045	2.79804	2.84637
CqNL-6_003141	4.54253	7.57247	5.30354
CqNL-6_003264	0.793711	0.853631	0.94901
CqNL-6_003345	0.123837	0.247346	0.679369
CqNL-6_003384	0.437558	0.728296	1.33358
CqNL-6_003412	2.15514	0.586985	5.19497
CqNL-6_003510	0.254271	0.507867	0.232488
CqNL-6_003565	0.0559776	0.16771	0.051182
CqNL-6_003589	2.13691	1.82921	0.558241
CqNL-6_003606	35.7591	32.3213	29.7985
CqNL-6_003631	0.681909	0.340502	1.55873
CqNL-6_003636	3.53413	1.00841	2.30811
CqNL-6_003721	0.690882	1.03495	1.42131
CqNL-6_003806	0.856093	0.569971	1.5655
CqNL-6_003823	1.731	0.96039	0.615497
CqNL-6_003835	0.310081	0.412892	0.378022
CqNL-6_003855	1.02154	1.32624	1.21423
CqNL-6_003876	0.143071	0.285762	0.130814
CqNL-6_003889	0.218779	0.436978	0.500091
CqNL-6_003916	0.20092	0.234095	0.306178
CqNL-6_003975	0.529038	1.51897	0.786037
CqNL-6_004036	0.274906	0.480447	0.125677
CqNL-6_004040	0.373526	0.10658	0.0487894
CqNL-6_004071	1.04181	1.66468	0.762043
CqNL-6_004164	0.210872	0.210592	0.337411
CqNL-6_004180	0.62086	0.26573	0.405479
CqNL-6_004248	0.0841459	0.0420171	0.0384685
CqNL-6_004436	0.795561	0.113501	1.45481
CqNL-6_004439	0.292926	0.146269	0.0334789
CqNL-6_004455	37.5903	26.4259	37.3586
CqNL-6_004477	7.27679	5.12974	7.04476
CqNL-6_004486	3.55268	3.29045	4.58432
CqNL-6_004539	1.05014	1.67799	0.576105
CqNL-6_004567	6.43954	11.3779	5.13301
CqNL-6_004633	16.5983	17.8764	16.9618
CqNL-6_004671	0.34681	0.831239	0.697617
CqNL-6_004788	6.27801	3.53382	4.59214
CqNL-6_004791	0.883957	1.50073	1.61646
CqNL-6_004920	0.641198	0.426898	2.54049
CqNL-6_005049	0.0553872	0.442509	0.202568
CqNL-6_005139	2.22487	2.6663	2.84798
CqNL-6_005366	5.46948	4.73392	11.6688
CqNL-6_005398	0.0845978	0.168971	0.193376
CqNL-6_005400	0.495349	0.247346	0.452913
CqNL-6_005489	0.274906	0.411811	0.125677
CqNL-6_005527	2.33365	0.466109	0.426744
CqNL-6_005533	0.124951	0.249569	0.038082
CqNL-6_005710	88.7497	90.3265	104.595
CqNL-6_005711	0.673167	0.672273	0.410331
CqNL-6_005712	1.54432	0.881299	2.21889
CqNL-6_005765	0.561572	0.560827	0.256731
CqNL-6_005774	0.4039	0.345741	0.105514
CqNL-6_005790	1.83721	2.6325	2.33714
CqNL-6_005822	0.116682	0.291318	0.160029
CqNL-6_005863	0.274906	0.274541	0.879741
CqNL-6_005899	0.276353	0.551972	0.505355
CqNL-6_005906	0.416722	0.832338	1.52409
CqNL-6_005945	1.05436	0.631775	0.964031
CqNL-6_005948	0.687592	0.81153	0.571533
CqNL-6_006030	0.816776	0.349582	0.426744
CqNL-6_006058	2.1601	3.6507	1.21541
CqNL-6_006064	0.226323	0.904092	0.206934
CqNL-6_006065	1.05014	1.04875	0.640116
CqNL-6_006077	0.114228	0.0570384	0.156664
CqNL-6_006094	4.75279	3.84239	2.27628
CqNL-6_006138	2.81817	4.88822	5.96719
CqNL-6_006139	229.813	252.307	209.082
CqNL-6_006151	4.86176	6.43328	2.55602
CqNL-6_006353	0.543712	0.54299	0.426113
CqNL-6_006451	0.913695	1.64247	1.50375
CqNL-6_006472	0.205106	0.409667	0.562602
CqNL-6_006538	1.34587	1.39785	2.11658
CqNL-6_006544	0.415623	0.345893	0.0633361
CqNL-6_006638	1.89458	0.135148	1.23734
CqNL-6_006736	1.93673	2.36398	2.7546
CqNL-6_006784	1.59042	1.4502	0.758698
CqNL-6_006789	0.325457	0.243769	0.892724
CqNL-6_006794	2.87538	3.62067	4.91518
CqNL-6_006796	0.518844	0.932679	0.284637
CqNL-6_006797	1.2298	1.12137	1.12444
CqNL-6_006848	0.410822	0.117222	0.268305
CqNL-6_006867	0.903217	0.541211	1.32134
CqNL-6_006912	23.7399	23.9873	16.5988
CqNL-6_006959	1.88697	1.4748	2.7755
CqNL-6_006997	0.158154	0.236916	0.144605
CqNL-6_007032	0.244788	0.0611158	0.0559542
CqNL-6_007036	2.59422	2.17625	2.18222
CqNL-6_007065	1.2117	0.806728	0.738596
CqNL-6_007093	0.836099	0.166998	0.458682
CqNL-6_007143	0.233711	0.233401	0.106844
CqNL-6_007192	0.0562174	0.224571	0.257006
CqNL-6_007242	0.143619	0.172114	0.052526
CqNL-6_007275	1.3764	2.74914	2.2373
CqNL-6_007277	1.00975	0.336137	0.307748
CqNL-6_007319	1.59804	1.13994	0.834934
CqNL-6_007516	0.0225999	0.0902795	0.0206637
CqNL-6_007529	0.688199	0.687285	0.699156
CqNL-6_007592	0.119154	1.54694	0.217891
CqNL-6_007643	2.38668	3.79873	1.90944
CqNL-6_007732	0.535786	0.267537	1.22471
CqNL-6_007799	0.308865	0.102818	0.18827
CqNL-6_007833	0.811964	1.08118	0.494935
CqNL-6_007850	2.10028	1.74791	1.28023
CqNL-6_007898	0.145853	0.145659	0.53343
CqNL-6_007907	1.8286	2.17402	2.54773
CqNL-6_007997	634.445	540.193	717.283
CqNL-6_008055	0.518782	0.0941988	0.388095
CqNL-6_008133	0.0674897	0.269601	0.0617079
CqNL-6_008217	12.125	11.0049	25.9626
CqNL-6_008232	0.777242	1.29368	0.710656
CqNL-6_008268	0.446235	0.519917	0.408006
CqNL-6_008335	9.2515	13.8997	10.9667
CqNL-6_008343	0.146668	0.0732365	0.134103
CqNL-6_008369	0.229623	0.687953	0.629852
CqNL-6_008510	0.270655	0.946034	0.247468
CqNL-6_008613	0.20591	0.102818	0.564809
CqNL-6_008653	0.330002	1.17178	0.469359
CqNL-6_008842	0.267893	0.267537	0.367414
CqNL-6_008878	0.331623	0.551972	0.505355
CqNL-6_009072	1.72154	1.93416	1.67244
CqNL-6_009245	2.91706	7.76849	1.7781
CqNL-6_009504	0.927374	0.66153	0.787359
CqNL-6_009556	0.18092	0.301133	0.11028
CqNL-6_009595	0.107012	0.641217	0.293532
CqNL-6_009602	0.470212	1.52616	0.107482
CqNL-6_009635	0.115035	0.114882	0.21036
CqNL-6_009679	0.215487	0.107601	0.591079
CqNL-6_009745	0.175218	0.0874927	0.240311
CqNL-6_009902	6.56338	1.63867	3.75068
CqNL-6_010025	7.43024	5.60651	4.37815
CqNL-6_010034	1.49168	1.4897	1.09111
CqNL-6_010062	0.322129	0.160851	0.147266
CqNL-6_010090	0.11093	0.110783	0.169045
CqNL-6_010153	0.119334	0.357527	0.218222
CqNL-6_010155	0.827813	1.18102	0.756894
CqNL-6_010165	0.123546	0.215918	0.169443
CqNL-6_010168	1.35794	0.452046	0.551824
CqNL-6_010169	1.71388	1.167	0.498607
CqNL-6_010330	0.739535	1.10783	0.676179
CqNL-6_010632	0.895006	1.19176	0.272777
CqNL-6_010666	0.333025	0.831458	0.304495
CqNL-6_010755	4.97435	3.31183	2.77945
CqNL-6_010758	1.07891	2.15496	1.97296
CqNL-6_010784	0.512541	0.0568734	0.833123
CqNL-6_010792	0.0714381	0.42806	0.032659
CqNL-6_010794	3.34361	3.71019	3.79314
CqNL-6_010802	1.65376	2.06446	1.89011
CqNL-6_010818	3.77394	1.4748	1.95035
CqNL-6_010852	0.0723237	0.0361139	0.165319
CqNL-6_010860	0.35161	0.175571	0.428649
CqNL-6_010932	1.68022	1.2585	2.11238
CqNL-6_010990	0.123837	0.371019	0.113228
CqNL-6_011022	0.36379	0.363307	0.166312
CqNL-6_011048	0.625084	3.4334	1.7146
CqNL-6_011072	0.0878044	0.438439	0.0802822
CqNL-6_011083	0.726741	0.816498	1.91038
CqNL-6_011091	0.182316	1.63867	1.16688
CqNL-6_011106	0.310692	0.0517133	0.0473459
CqNL-6_011138	0.408086	0.611316	0.373125
CqNL-6_011237	0.134633	0.268909	0.369298
CqNL-6_011238	1.12745	0.643403	0.589064
CqNL-6_011264	1.45853	1.24851	1.14307
CqNL-6_011304	2.15782	2.87328	2.63062
CqNL-6_011336	0.157731	0.0525073	0.240364
CqNL-6_011599	0.113406	0.339767	0.311072
CqNL-6_011627	0.496129	0.990941	0.340219
CqNL-6_011772	0.233365	0.815692	0.746802
CqNL-6_011783	0.110774	0.221254	0.101284
CqNL-6_011824	0.381407	0.571351	0.174366
CqNL-6_011836	0.0243088	0.0971061	0.0444525
CqNL-6_011874	3.6351	0.403364	1.66184
CqNL-6_011896	1.25017	0.891791	1.14307
CqNL-6_012035	3.17444	4.45546	3.76539
CqNL-6_012049	1.04417	0.595879	0.818331
CqNL-6_012183	0.627574	0.522284	0.765079
CqNL-6_012201	0.861294	0.573434	0.0875007
CqNL-6_012247	0.519871	1.03836	2.139
CqNL-6_012319	0.631769	0.42062	0.192548
CqNL-6_012333	2.26323	2.26023	1.24161
CqNL-6_012392	0.0750458	0.0749461	0.137233
CqNL-6_012415	0.610547	0.609736	0.558241
CqNL-6_012429	3.67277	2.71696	3.19229
CqNL-6_012439	0.328169	0.9832	0.900164
CqNL-6_012440	1.5002	2.49701	1.37168
CqNL-6_012441	3.58002	3.17802	2.90962
CqNL-6_012442	1.08486	0.758391	0.297575
CqNL-6_012473	1.35794	0.904092	1.86241
CqNL-6_012529	4.83617	4.36978	4.13233
CqNL-6_012779	0.63913	0.981972	0.89904
CqNL-6_012785	0.19814	0.0989383	0.543495
CqNL-6_012789	0.509777	0.25455	0.38842
CqNL-6_012812	0.138176	0.0689965	0.315847
CqNL-6_012832	0.193041	0.867529	0.882513
CqNL-6_012968	0.161064	0.0804253	0.073633
CqNL-6_012969	0.272528	0.272166	0.24918
CqNL-6_012974	40.4021	35.4815	44.1278
CqNL-6_012994	0.165116	0.494692	0.301942
CqNL-6_013002	0.128484	0.0641566	0.117477
CqNL-6_013027	8.75117	23.3055	12.2921
CqNL-6_013031	0.380486	0.25332	0.231926
CqNL-6_013033	0.253657	0.379981	0.115963
CqNL-6_013050	0.133606	0.200142	0.610798
CqNL-6_013059	1.22109	1.62596	2.41904
CqNL-6_013066	0.179819	0.17958	0.657654
CqNL-6_013091	0.319386	0.255169	0.467238
CqNL-6_013136	0.0628074	0.188172	0.114853
CqNL-6_013361	0.180782	0.180542	0.055098
CqNL-6_013404	5.27644	7.45432	4.70674
CqNL-6_013405	9.05293	14.6915	10.0363
CqNL-6_013406	6.66674	5.21793	11.6667
CqNL-6_013408	5.20544	4.63347	7.2427
CqNL-6_013411	47.7728	47.7094	24.7914
CqNL-6_013433	0.452647	0.226023	0.413868
CqNL-6_013529	0.251832	0.502996	0.575644
CqNL-6_013566	0.052665	0.0262975	0.0722298
CqNL-6_013581	1.88561	3.04194	3.58076
CqNL-6_013620	0.617246	0.616426	0.225746
CqNL-6_013632	0.290094	0.289709	0.663104
CqNL-6_013668	0.55563	0.138723	0.127007
CqNL-6_013761	1.75023	0.749104	0.571533
CqNL-6_013807	1.5188	0.433366	0.198383
CqNL-6_013880	1.80171	0.257046	1.41202
CqNL-6_013889	3.92294	2.41091	1.65547
CqNL-6_013999	0.656338	0.655466	3.00055
CqNL-6_014083	0.632615	0.631775	0.144605
CqNL-6_014088	1019.4	913.67	1007.73
CqNL-6_014281	0.216177	0.43178	0.395314
CqNL-6_014333	0.282296	1.40961	1.03245
CqNL-6_014334	0.169926	0.08485	0.233052
CqNL-6_014397	0.447503	1.4897	0.954719
CqNL-6_014404	1.2268	0.85762	0.33651
CqNL-6_014441	5.72804	2.38351	7.41953
CqNL-6_014446	3.15616	1.28944	2.36109
CqNL-6_014448	1.73372	0.742037	0.905825
CqNL-6_014481	0.946072	0.742356	1.14307
CqNL-6_014496	0.439594	0.341452	0.401934
CqNL-6_014497	1.0939	1.63867	1.25023
CqNL-6_014513	1.15824	0.385568	1.05902
CqNL-6_014585	0.435141	0.869127	0.397862
CqNL-6_014643	1.84595	1.229	1.40651
CqNL-6_014685	0.19447	0.194212	0.17781
CqNL-6_014692	5.02988	5.7583	2.80425
CqNL-6_014777	0.833445	1.24851	1.14307
CqNL-6_014800	0.0257135	0.154076	0.0470213
CqNL-6_014835	0.523906	0.52321	0.55886
CqNL-6_015019	5.33274	3.52313	4.57583
CqNL-6_015118	0.614117	0.153325	0.421129
CqNL-6_015163	2.56132	0.42632	1.75642
CqNL-6_015171	255.669	282.758	290.637
CqNL-6_015188	0.759399	0.216683	0.495958
CqNL-6_015200	0.0830807	0.0829704	0.303853
CqNL-6_015219	0.178595	0.356716	0.32659
CqNL-6_015347	0.0739535	0.443132	0.202854
CqNL-6_015364	2.5965	2.01682	1.84649
CqNL-6_015366	0.310325	0.495861	0.170244
CqNL-6_015381	0.102955	0.0514091	0.0470674
CqNL-6_015397	0.115654	0.115501	0.352487
CqNL-6_015400	0.191282	0.143271	0.131171
CqNL-6_015415	1.80171	2.05637	5.88342
CqNL-6_015504	585.951	658.405	559.343
CqNL-6_015573	1.81012	2.16927	2.53774
CqNL-6_015657	0.211722	0.0528602	0.0967918
CqNL-6_015733	0.18708	0.124554	0.855262
CqNL-6_015734	1.83775	0.262187	1.20022
CqNL-6_015778	0.151463	0.252102	0.138487
CqNL-6_015808	0.251096	0.167175	0.765283
CqNL-6_015839	0.14478	0.939823	0.198566
CqNL-6_015846	2.43325	2.17423	1.05385
CqNL-6_015876	0.354777	0.442883	0.405479
CqNL-6_015885	1.02731	2.59907	2.8179
CqNL-6_015947	1.93918	19.515	5.72831
CqNL-6_016011	0.161395	0.322361	0.0983785
CqNL-6_016081	0.188242	0.225591	0.275385
CqNL-6_016087	0.285882	0.0713757	0.130695
CqNL-6_016089	0.398675	0.442385	0.729041
CqNL-6_016161	0.115147	0.172491	0.368488
CqNL-6_016166	0.310081	0.103223	0.189011
CqNL-6_016178	55.2499	55.1766	40.9968
CqNL-6_016209	0.739535	0.369277	0.33809
CqNL-6_016223	2.14639	2.26262	2.67119
CqNL-6_016270	0.362117	0.180818	0.496642
CqNL-6_016328	1.95789	1.51091	2.60386
CqNL-6_016370	0.371512	0.494692	0.226456
CqNL-6_016424	1.42231	1.59798	1.95069
CqNL-6_016499	0.266533	0.931627	0.365549
CqNL-6_016527	0.463297	0.26439	0.12103
CqNL-6_016530	1.33086	1.40884	1.36287
CqNL-6_016546	0.645578	0.214907	0.196757
CqNL-6_016565	0.0578271	0.0577503	0.290802
CqNL-6_016618	2.54066	1.69153	2.323
CqNL-6_016634	0.437558	0.436978	0.666788
CqNL-6_016645	3.75667	3.36358	1.18443
CqNL-6_016677	0.118794	0.118636	0.108617
CqNL-6_016698	4.14529	6.49379	5.2765
CqNL-6_016751	0.13556	0.361014	0.37184
CqNL-6_016845	0.960494	0.639479	1.17094
CqNL-6_016912	0.159112	0.158901	0.872886
CqNL-6_016947	0.496912	0.248126	1.13585
CqNL-6_016949	0.549237	0.658209	1.30568
CqNL-6_016954	6.12582	8.04039	9.60175
CqNL-6_017009	1.00013	0.832338	0.457226
CqNL-6_017033	0.347729	0.173633	0.317939
CqNL-6_017054	1.41911	0.472408	1.51379
CqNL-6_017062	0.0645578	0.107454	0.196757
CqNL-6_017116	0.369768	0.184638	0.169045
CqNL-6_017224	0.850808	0.606913	1.66697
CqNL-6_017440	0.159112	0.317802	0.290962
CqNL-6_017486	0.250033	0.832338	0.53343
CqNL-6_017487	0.508132	0.338305	0.309734
CqNL-6_017488	1.4877	0.262187	0.160029
CqNL-6_017518	0.280287	0.373219	0.256274
CqNL-6_017519	0.806029	1.60992	1.36867
CqNL-6_017520	0.64938	0.0926454	0.169642
CqNL-6_017521	1.41386	2.90703	1.21669
CqNL-6_017558	1.51463	0.378154	0.865542
CqNL-6_017559	0.170477	0.170251	0.62349
CqNL-6_017561	0.986047	0.369277	0.225393
CqNL-6_017590	67.5656	76.133	64.4947
CqNL-6_017639	0.966387	0.60319	0.938821
CqNL-6_017646	0.336583	0.168068	0.153874
CqNL-6_017651	0.254888	0.5091	1.16526
CqNL-6_017662	1.49631	1.22263	0.4975
CqNL-6_017789	0.15002	0.449463	0.137168
CqNL-6_017810	0.783687	0.684816	0.0895685
CqNL-6_017824	4.40781	10.3098	3.34081
CqNL-6_017842	5.53452	19.1325	4.89355
CqNL-6_017862	2.51363	0.557844	1.27683
CqNL-6_017924	0.183591	0.183347	0.39168
CqNL-6_018025	0.0783687	0.0782646	0.358274
CqNL-6_018061	0.703219	1.52162	0.857299
CqNL-6_018067	1.50882	0.904092	1.37956
CqNL-6_018170	7.35767	6.67991	4.89261
CqNL-6_018238	3.52181	0.639479	2.92736
CqNL-6_018348	1.19334	2.08557	1.63666
CqNL-6_018374	5.46948	5.82637	3.33394
CqNL-6_018444	0.129328	0.516624	0.118248
CqNL-6_018465	15.212	19.6865	12.7566
CqNL-6_018550	0.136832	0.327961	0.275241
CqNL-6_018596	0.673167	0.336137	0.307748
CqNL-6_018682	2.08637	1.38907	2.0666
CqNL-6_018698	1.50882	1.20546	0.827737
CqNL-6_018833	0.105968	0.238111	0.0968895
CqNL-6_018853	0.036013	0.179826	0.0658556
CqNL-6_018857	1.25017	0.832338	0.381022
CqNL-6_019082	0.0406401	0.0811723	0.0743169
CqNL-6_019110	0.927686	0.370582	0.76339
CqNL-6_019143	2.91237	2.48698	1.65947
CqNL-6_019221	7.501	9.98806	10.6686
CqNL-6_019324	28.674	25.8003	26.6006
CqNL-6_019349	2.62535	3.05884	1.33358
CqNL-6_019472	0.153529	0.0511085	0.140376
CqNL-6_019678	2.06625	3.15595	1.44471
CqNL-6_019716	0.324117	0.647374	0.5927
CqNL-6_019780	0.237588	0.118636	0.325851
CqNL-6_019990	0.108262	0.270295	0.197974
CqNL-6_020003	0.285106	0.284727	0.586532
CqNL-6_020004	0.307059	0.613302	0.631694
CqNL-6_020042	0.035287	0.0352401	0.0322639
CqNL-6_020058	0.267893	0.178358	0.0816475
CqNL-6_020153	1.34633	2.35296	1.84649
CqNL-6_020243	6.38599	5.6689	4.54137
CqNL-6_020244	4.75894	4.515	5.00393
CqNL-6_020275	0.365648	0.511227	0.534916
CqNL-6_020283	0.951214	0.569971	1.5655
CqNL-6_020287	0.85331	0.76696	0.468124
CqNL-6_020310	0.255716	0.595879	0.155873
CqNL-6_020351	0.351218	0.438439	0.240846
CqNL-6_020358	0.0763183	0.381085	0.279121
CqNL-6_020488	0.154736	0.309061	0.565918
CqNL-6_020649	0.66241	0.198459	0.0605661
CqNL-6_020689	0.0876578	0.0437707	0.0400741
CqNL-6_020697	0.922975	0.102417	0.562602
CqNL-6_020698	0.757313	2.01682	4.1546
CqNL-6_020795	3.77394	5.24373	7.80142
CqNL-6_020811	14.7207	18.3062	19.1178
CqNL-6_020876	7.48739	5.82214	7.57758
CqNL-6_020892	2.34406	1.40457	3.00055
CqNL-6_021105	1.21952	1.01492	1.30088
CqNL-6_021187	2.56828	1.42493	1.82642
CqNL-6_021413	0.450602	0.568426	0.823998
CqNL-6_021476	25.5309	30.3078	22.7564
CqNL-6_021494	4.77886	5.1954	3.09734
CqNL-6_021620	0.561572	1.26186	0.641828
CqNL-6_021628	0.696996	0.232024	0.212428
CqNL-6_021698	0.598614	1.45185	1.32923
CqNL-6_021723	0.347729	1.21543	0.317939
CqNL-6_021790	0.226323	0.79108	0.413868
CqNL-6_021847	0.783687	0.586985	0.806117
CqNL-6_021899	12.2516	5.68071	9.20167
CqNL-6_021989	2.83904	2.10359	3.26571
CqNL-6_022020	0.202469	0.323521	0.222148
CqNL-6_022085	0.656338	0.436978	1.20022
CqNL-6_022155	0.107157	0.21403	0.195954
CqNL-6_022224	40.4896	43.39	48.3468
CqNL-6_022225	0.507537	0.184314	0.506243
CqNL-6_022300	0.0851465	0.0850335	0.077852
CqNL-6_022382	0.270655	0.540591	1.1136
CqNL-6_022404	0.895006	1.78764	0.272777
CqNL-6_022475	1.62953	1.44655	1.32438
CqNL-6_022588	0.625084	0.416169	0.190511
CqNL-6_022596	1.34027	2.12584	2.4509
CqNL-6_022597	0.677025	0.225375	1.65073
CqNL-6_022602	0.213588	0.106652	0.244112
CqNL-6_022624	34.2903	30.7668	34.3736
CqNL-6_022691	3.72768	2.60591	2.58059
CqNL-6_022692	1.10636	1.31392	1.72241
CqNL-6_022693	1.60082	2.03834	1.3905
CqNL-6_022715	4.91414	5.01489	4.00209
CqNL-6_022754	0.437558	0.168068	0.184649
CqNL-6_022758	0.0424128	0.0423565	0.0775585
CqNL-6_022766	2.89409	3.71603	3.21318
CqNL-6_022767	2.37561	4.80574	3.56445
CqNL-6_022773	2.61717	2.04195	1.68255
CqNL-6_022826	0.68547	0.616104	0.376048
CqNL-6_022839	1.07891	1.07748	0.986481
CqNL-6_022851	0.414287	0.689561	0.336706
CqNL-6_022963	1.04887	1.23793	0.697463
CqNL-6_022992	0.200511	0.160195	0.219999
CqNL-6_022994	0.248848	0.124259	0.113765
CqNL-6_023023	0.357029	0.570488	0.195865
CqNL-6_023025	12.1243	11.1787	9.86361
CqNL-6_023026	2.95722	4.33149	2.3734
CqNL-6_023052	0.12413	0.0309913	0.0567479
CqNL-6_023115	3.5512	2.65986	2.78311
CqNL-6_023150	10.2582	9.30155	8.63372
CqNL-6_023189	0.21737	0.361803	0.397496
CqNL-6_023274	0.680647	2.23344	0.53343
CqNL-6_023279	37.7146	44.1952	16.8845
CqNL-6_023355	0.142682	0.284985	0.0869723
CqNL-6_023421	0.860771	0.644721	0.393514
CqNL-6_023432	0.45791	0.228651	0.767581
CqNL-6_023433	0.599699	0.665448	0.792022
CqNL-6_023509	0.833445	0.416169	0.381022
CqNL-6_023518	0.237947	0.633684	0.362604
CqNL-6_023606	9.60494	7.67375	6.73293
CqNL-6_023813	0.73608	0.612585	0.67302
CqNL-6_023906	2.0195	0.756307	1.38487
CqNL-6_023947	0.307658	0.30725	0.421952
CqNL-6_023967	1.15824	0.89966	0.588342
CqNL-6_024166	0.47162	0.313996	0.718694
CqNL-6_024240	0.234406	0.546222	0.285766
CqNL-6_024322	1.54432	1.32195	1.2103
CqNL-6_024323	1.31268	0.873955	1.60029
CqNL-6_024324	1.39399	1.74018	0.318642
CqNL-6_024390	0.596671	1.78764	0.272777
CqNL-6_024422	1.41148	0.563842	0.516223
CqNL-6_024493	2.16925	1.99973	3.0514
CqNL-6_024557	0.101365	0.607382	0.278043
CqNL-6_024580	0.477337	2.14516	0.872886
CqNL-6_024611	0.15413	0.769628	0.704629
CqNL-6_024615	48.6956	42.5621	47.0096
CqNL-6_024688	0.550773	0.183347	1.67863
CqNL-6_024694	0.0767646	0.153325	0.0701882
CqNL-6_024752	0.0948351	0.0947092	0.130066
CqNL-6_024755	22.2818	24.2691	27.6973
CqNL-6_024788	0.175246	0.275021	0.0686711
CqNL-6_024924	0.202261	0.161594	0.33288
CqNL-6_024925	0.190243	0.759961	0.608806
CqNL-6_024963	0.350047	4.54457	1.92035
CqNL-6_024964	0.399597	0.199533	0.4019
CqNL-6_025020	0.648998	0.972204	0.296699
CqNL-6_025045	0.308865	0.771137	0.423606
CqNL-6_025119	0.190243	0.759961	0.521834
CqNL-6_025132	0.324117	0.323687	0.889051
CqNL-6_025187	1.08188	0.648263	0.791353
CqNL-6_025243	2.13443	1.70528	2.40694
CqNL-6_025244	0.514775	0.771137	1.64736
CqNL-6_025248	1.57072	0.672273	1.64132
CqNL-6_025260	9.9165	9.23192	9.34357
CqNL-6_025281	2.31649	2.2363	2.04743
CqNL-6_025344	0.50246	0.376344	0.114853
CqNL-6_025385	0.64965	0.57246	0.489172
CqNL-6_025399	0.587765	0.782646	0.895685
CqNL-6_025410	0.15338	0.0765881	0.21036
CqNL-6_025428	0.147354	0.367895	0.26946
CqNL-6_025437	2.07146	1.97877	1.81165
CqNL-6_025438	3.10081	3.81925	2.36263
CqNL-6_025446	0.0605385	0.181374	0.221408
CqNL-6_025472	0.17107	0.273348	0.563091
CqNL-6_025494	0.464436	0.270561	0.424647
CqNL-6_025507	8.75117	5.93041	4.00073
CqNL-6_025536	0.765408	1.29947	1.39967
CqNL-6_025572	0.129882	0.0518839	0.047502
CqNL-6_025593	3.05273	3.96329	3.34945
CqNL-6_025650	0.0186636	0.0186389	0.0511941
CqNL-6_025680	0.126829	0.0844401	0.386544
CqNL-6_025700	7.40484	6.8908	6.97563
CqNL-6_025778	0.776923	0.937535	0.651167
CqNL-6_025843	6.50822	6.71991	7.5644
CqNL-6_025844	0.801634	1.60114	0.366479
CqNL-6_025905	1.2432	0.803357	1.47102
CqNL-6_025939	0.889949	0.888768	0.711994
CqNL-6_025940	1.62393	1.23255	1.33633
CqNL-6_025942	5.42326	4.55441	3.1555
CqNL-6_025958	18.0183	21.3954	17.1541
CqNL-6_026130	10.5014	10.9244	6.80124
CqNL-6_026193	0.660466	0.714555	0.503236
CqNL-6_026300	0.782625	0.781586	1.30105
CqNL-6_026319	0.37505	0.374552	0.17146
CqNL-6_026327	1.10155	0.183347	0.839313
CqNL-6_026382	0.0519186	0.311098	0.142412
CqNL-6_026393	0.35161	0.117048	0.535812
CqNL-6_026438	0.533367	0.177553	0.487673
CqNL-6_026479	0.205258	0.0585674	0.107242
CqNL-6_026497	5.32966	5.80646	5.04535
CqNL-6_026506	0.24536	0.490068	0.11217
CqNL-6_026567	4.41431	1.85619	2.33671
CqNL-6_026671	9.59406	8.24439	11.4242
CqNL-6_026713	0.0958935	0.0319221	0.0584522
CqNL-6_026815	0.990698	1.48407	1.66068
CqNL-6_026854	0.183762	0.220222	0.235227
CqNL-6_026862	0.798923	0.199466	0.121747
CqNL-6_027027	3.96579	6.0992	3.77108
CqNL-6_027065	0.88495	0.785578	0.988944
CqNL-6_027069	1.15259	0.863297	0.790388
CqNL-6_027135	0.318869	0.318445	0.583102
CqNL-6_027194	0.220618	0.44065	1.41202
CqNL-6_027230	0.875117	1.31093	1.60029
CqNL-6_027454	6.37936	8.20864	8.18841
CqNL-6_027455	1.2729	0.794505	1.45481
CqNL-6_027459	0.423444	1.69153	2.323
CqNL-6_027675	0.12268	0.122517	0.11217
CqNL-6_027682	0.437558	1.31093	0.400073
CqNL-6_027827	0.16722	0.667991	0.458682
CqNL-6_027904	0.0188965	0.0188714	0.0345552
CqNL-6_027915	0.934447	0.133315	0.488224
CqNL-6_028060	2.31649	1.15671	2.82404
CqNL-6_028074	0.296092	0.0985664	0.270726
CqNL-6_028079	1.25017	1.60522	1.30636
CqNL-6_028118	0.183591	0.0611158	0.0559542
CqNL-6_028123	0.37239	1.11569	0.510731
CqNL-6_028163	1.56271	0.936381	1.42883
CqNL-6_028216	0.0959909	0.479317	0.131651
CqNL-6_028228	0.61197	0.366695	0.39168
CqNL-6_028320	1.23063	0.819333	0.750136
CqNL-6_028328	0.412359	0.13727	0.251355
CqNL-6_028358	0.577706	1.5385	0.352142
CqNL-6_028398	11.1697	12.871	11.2602
CqNL-6_028415	0.48468	0.0691481	0.189925
CqNL-6_028431	0.212579	0.106148	0.340143
CqNL-6_028463	0.160082	0.15987	0.439104
CqNL-6_028525	0.713842	0.554473	0.725207
CqNL-6_028526	1.47808	1.89787	1.93065
CqNL-6_028558	0.147768	0.147572	0.270218
CqNL-6_028571	0.437558	0.873955	0.400073
CqNL-6_028636	0.426886	0.42632	0.975787
CqNL-6_028841	0.905293	1.44655	1.15883
CqNL-6_028955	4.7162	3.13996	1.00617
CqNL-6_028994	2.28291	3.03984	3.131
CqNL-6_029078	6.42811	6.64653	4.95721
CqNL-6_029090	0.765056	0.683615	1.17813
CqNL-6_029124	0.829058	0.551972	0.252678
CqNL-6_029174	1.46873	0.733389	1.51076
CqNL-6_029180	0.17272	0.344982	0.157923
CqNL-6_029202	0.134979	0.0674001	0.123416
CqNL-6_029231	0.19447	0.25895	0.23708
CqNL-6_029341	10.4811	9.90821	9.21098
CqNL-6_029407	1.11322	0.833809	0.254463
CqNL-6_029447	3.08865	1.23382	5.08328
CqNL-6_029454	2.56132	1.91844	1.75642
CqNL-6_029609	33.8048	39.3866	29.8355
CqNL-6_029615	9.25595	10.0493	8.42417
CqNL-6_029653	0.766526	0.287066	0.61325
CqNL-6_029682	0.900856	0.771137	0.235337
CqNL-6_029689	6.4033	10.5514	3.80557
CqNL-6_029737	1.83775	3.40843	1.68031
CqNL-6_029846	0.630084	0.209749	0.38407
CqNL-6_029848	0.546948	0.364148	0.333394
CqNL-6_029943	0.0673167	0.0672273	0.123099
CqNL-6_030218	0.171592	0.171364	0.156891
CqNL-6_030260	1.98765	1.98501	1.66592
CqNL-6_030321	1.12626	1.24112	1.31385
CqNL-6_030387	0.083877	0.0837657	0.0766913
CqNL-6_030540	0.307059	1.07328	0.982635
CqNL-6_030555	0.665047	0.759044	0.34747
CqNL-6_030565	0.64033	2.98424	0.975787
CqNL-6_030574	0.173864	0.0578778	0.211959
CqNL-6_030650	0.373863	0.497823	0.569724
CqNL-6_030694	0.762199	0.253729	1.1615
CqNL-6_030756	7.86236	9.93117	9.4932
CqNL-6_030928	2.9882	2.55792	1.69136
CqNL-6_030950	0.582333	0.58156	0.931778
CqNL-6_031040	0.19447	0.0971061	0.266715
CqNL-6_031353	0.326807	0.815933	0.896429
CqNL-6_031512	11.5328	12.2666	12.6023
CqNL-6_031562	4.31565	1.07748	1.97296
CqNL-6_031574	0.625084	0.873955	0.228613
CqNL-6_031633	1.16682	0.291318	0.266715
CqNL-6_031662	2.28877	3.36137	2.09269
CqNL-6_031758	22.0741	30.7746	27.6911
CqNL-6_031827	2.35106	3.13059	2.14964
CqNL-6_031873	1.0939	0.728296	0.333394
CqNL-6_031901	0.35841	0.402676	0.901188
CqNL-6_031994	1.10464	1.58121	1.313
CqNL-6_032076	6.03992	6.11232	6.11154
CqNL-6_032260	0.0595093	0.0891454	0.136028
CqNL-6_032334	0.18023	0.179991	0.274649
CqNL-6_032361	1.69057	15.8901	3.72795
CqNL-6_032476	0.602605	0.661986	0.771372
CqNL-6_032556	0.420729	0.336137	0.0769371
CqNL-6_032657	8.42555	2.56089	3.0145
CqNL-6_032707	4.039	2.30494	1.84649
CqNL-6_032755	0.145047	0.289709	0.132621
CqNL-6_032830	0.0627074	0.125248	0.0573353
CqNL-6_032934	0.473036	0.944816	0.432511
CqNL-6_032947	0.347154	0.910069	0.872886
CqNL-6_032964	0.846887	0.281921	0.258111
CqNL-6_032983	0.075225	0.225375	0.0687804
CqNL-6_033001	0.232561	0.0774173	0.070879
CqNL-6_033066	0.265187	0.264835	0.484937
CqNL-6_033071	0.386081	0.385568	0.353005
CqNL-6_033115	0.307059	0.306651	0.140376
CqNL-6_033136	1.53929	0.256208	0.703711
CqNL-6_033141	0.13903	0.833073	0.190679
CqNL-6_033152	0.221237	0.441887	0.50571
CqNL-6_033178	0.0715354	0.285762	0.457849
CqNL-6_033339	0.344534	0.412892	0.315018
CqNL-6_033363	0.277082	0.553428	0.253344
CqNL-6_033421	0.816171	0.611316	0.373125
CqNL-6_033459	2.21696	2.33055	1.92035
CqNL-6_033465	0.184884	0.184638	0.281741
CqNL-6_033470	0.354777	0.708612	1.29753
CqNL-6_033483	0.756505	0.671556	0.46113
CqNL-6_033608	0.207538	0.207262	0.189758
CqNL-6_033676	1.23115	1.66151	1.55161
CqNL-6_033819	0.453516	0.603885	1.10577
CqNL-6_034045	0.184971	0.36945	0.169124
CqNL-6_034068	1.96901	1.9664	0.600109
CqNL-6_034071	0.0560972	0.224091	0.410331
CqNL-6_034098	8.91946	9.07569	4.7701
CqNL-6_034105	1.98556	1.54227	1.81546
CqNL-6_034135	1.65812	1.37993	1.26339
CqNL-6_034175	0.195922	0.195662	0.179137
CqNL-6_034192	0.52507	1.74791	0.800146
CqNL-6_034234	0.795561	1.98626	3.27332
CqNL-6_034265	5.59246	3.56822	6.95985
CqNL-6_034346	1.95505	1.11569	1.53219
CqNL-6_034355	1.5002	0.749104	1.37168
CqNL-6_034481	0.244057	0.417827	0.286905
CqNL-6_034510	1.24657	1.24491	0.725312
CqNL-6_034515	1.31268	0.524373	1.68031
CqNL-6_034518	0.180436	0.135148	0.164978
CqNL-6_034530	0.64717	1.22799	1.24263
CqNL-6_034565	0.52507	0.97883	0.416076
CqNL-6_034588	5.4737	6.0232	6.44133
CqNL-6_034603	0.120984	0.604117	0.110619
CqNL-6_034621	0.316307	0.947662	2.02446
CqNL-6_034637	0.151754	0.303106	0.138754
CqNL-6_034649	1.03323	1.36018	0.730008
CqNL-6_034654	0.18288	0.0608792	0.0557377
CqNL-6_034739	2.00872	2.28597	1.7085
CqNL-6_034742	4.3385	5.27706	2.64455
CqNL-6_034747	3.93401	3.68825	3.96402
CqNL-6_034762	0.228126	0.626514	0.469311
CqNL-6_034801	0.148325	0.592512	0.271236
CqNL-6_034802	1.37573	2.8623	2.09645
CqNL-6_034841	0.396279	0.395753	0.543495
CqNL-6_034842	0.835339	1.31093	0.545554
CqNL-6_034867	3.91843	5.47853	6.44893
CqNL-6_034917	0.507077	0.66976	0.269208
CqNL-6_035006	0.607018	0.555694	0.740019
CqNL-6_035009	0.663945	0.580181	0.682948
CqNL-6_035024	0.263854	0.263504	0.844375
CqNL-6_035085	0.0901666	0.270141	0.41221
CqNL-6_035106	1.19334	1.66846	1.30933
CqNL-6_035187	1.17553	0.391323	0.179137
CqNL-6_035192	0.340955	0.113501	0.103915
CqNL-6_035209	24.0419	18.9429	21.9108
CqNL-6_035294	1.31487	2.10099	1.32244
CqNL-6_035331	8.55451	6.03913	5.93366
CqNL-6_035333	0.905293	0.904092	0.413868
CqNL-6_035343	4.00773	4.04591	5.21776
CqNL-6_035403	0.996969	2.32317	2.12697
CqNL-6_035434	0.0549237	0.0822761	0.0251092
CqNL-6_035442	0.188197	0.0939737	0.0430186
CqNL-6_035451	0.650913	0.650049	0.991916
CqNL-6_035465	0.326131	0.108566	0.198794
CqNL-6_035574	1.72927	2.90446	2.01234
CqNL-6_035576	1.25017	1.24851	1.37168
CqNL-6_035663	0.480247	0.15987	0.439104
CqNL-6_035720	4.09146	4.76703	3.74094
CqNL-6_035788	0.192099	0.191844	0.175642
CqNL-6_035904	0.192099	0.127896	0.0585472
CqNL-6_036049	2.39151	3.0783	3.5472
CqNL-6_036062	0.130254	0.216803	0.079397
CqNL-6_036137	0.29749	0.0742738	0.136002
CqNL-6_036168	1.71752	1.83776	1.40212
CqNL-6_036237	23.908	31.1907	25.1843
CqNL-6_036242	0.187525	1.31093	0.685839
CqNL-6_036335	0.175609	0.175376	0.321129
CqNL-6_036391	1.85319	0.514091	0.564809
CqNL-6_036405	0.833445	0.832338	1.14307
CqNL-6_036412	0.149168	0.14897	0.409165
CqNL-6_036511	0.0524022	0.104665	0.143739
CqNL-6_036512	2.75037	2.74672	0.914452
CqNL-6_036517	3.58002	2.78077	2.90962
CqNL-6_036534	0.514775	0.856819	1.41202
CqNL-6_036574	0.655427	0.818197	0.599277
CqNL-6_036609	0.905293	0.710358	1.35985
CqNL-6_036615	0.314413	0.078499	0.0718694
CqNL-6_036731	1.08969	0.604581	0.885634
CqNL-6_036749	0.650913	0.433366	0.198383
CqNL-6_036789	0.241412	0.180818	0.110365
CqNL-6_036840	0.315042	0.419499	0.576105
CqNL-6_036858	78.5851	76.6414	78.7493
CqNL-6_036887	24.3718	20.9785	21.5394
CqNL-6_036888	0.148185	1.40589	1.28716
CqNL-6_036924	1.18437	1.97133	0.180484
CqNL-6_036945	0.206359	0.343476	0.125787
CqNL-6_036960	0.118259	0.177153	0.0810958
CqNL-6_037046	0.860771	0.429814	0.393514
CqNL-6_037081	0.180436	0.360394	0.659914
CqNL-6_037103	0.0515786	0.0515101	0.0471599
CqNL-6_037148	0.648235	0.647374	0.5927
CqNL-6_037213	0.0846887	0.0845763	0.0774334
CqNL-6_037286	0.535381	1.30697	0.598296
CqNL-6_037287	50.9627	57.8688	47.272
CqNL-6_037288	11.8884	13.3567	7.06544
CqNL-6_037293	43.3815	54.921	56.4442
CqNL-6_037310	0.435622	0.957097	0.955926
CqNL-6_037311	5.01774	5.81643	5.65291
CqNL-6_037421	0.60008	1.49821	0.960175
CqNL-6_037422	4.23885	3.55044	3.37561
CqNL-6_037423	1.11559	0.222821	0.816012
CqNL-6_037469	12.7936	4.79123	17.79
CqNL-6_037493	1.14146	1.51992	1.73945
CqNL-6_037495	1.0015	0.857286	1.96221
CqNL-6_037520	0.67852	0.833993	1.52712
CqNL-6_037606	0.709554	0.797189	0.97315
CqNL-6_037658	1.38663	0.584688	1.12697
CqNL-6_037665	1.14146	0.25332	0.463852
CqNL-6_037682	0.17272	1.37993	1.73716
CqNL-6_037783	0.49072	0.735103	0.67302
CqNL-6_037800	0.678135	0.725609	0.57575
CqNL-6_037809	21.7771	19.5734	20.0774
CqNL-6_037810	0.400817	0.400285	0.183239
CqNL-6_037811	1.36975	0.911953	0.730568
CqNL-6_037939	0.8655	0.460987	0.738596
CqNL-6_037991	0.368546	0.627862	0.178397
CqNL-6_038021	0.0551544	0.110162	0.252147
CqNL-6_038025	0.0368384	0.294316	0.0673649
CqNL-6_038034	1.17993	0.294592	0.539424
CqNL-6_038251	0.0501979	0.0501313	0.0917949
CqNL-6_038284	1.38176	0.197133	1.44387
CqNL-6_038318	0.107376	0.0536169	0.0490887
CqNL-6_038366	0.114394	0.0571213	0.156891
CqNL-6_038502	1.00545	3.01236	0.306439
CqNL-6_038544	1.75023	3.49582	4.48081
CqNL-6_038567	0.257387	0.514091	0.235337
CqNL-6_038626	8.60883	7.1645	6.32516
CqNL-6_038629	10.7639	6.81685	5.88107
CqNL-6_038809	5.00067	2.91318	3.81022
CqNL-6_038845	0.603529	0.904092	1.37956
CqNL-6_038864	3.70638	3.08455	1.69443
CqNL-6_038874	2.23434	5.29952	2.29829
CqNL-6_038905	0.715282	0.873073	1.23534
CqNL-6_038980	0.448778	0.074697	0.136777
CqNL-6_038988	2.50033	3.53744	2.66715
CqNL-6_038989	1.43201	1.58901	3.78251
CqNL-6_038990	1.25765	1.56998	0.790563
CqNL-6_039018	0.175023	0.116527	0.053343
CqNL-6_039037	0.205106	0.6145	0.750136
CqNL-6_039115	0.0896024	0.26845	0.0819262
CqNL-6_039354	1.70162	1.29475	2.74124
CqNL-6_039375	0.426193	0.595879	2.80571
CqNL-6_039447	0.79587	1.40621	0.391832
CqNL-6_039487	2.54066	0.422882	1.93584
CqNL-6_039501	0.122109	0.121947	0.111648
CqNL-6_039569	3.56082	3.82732	3.89036
CqNL-6_039769	0.47162	0.408195	0.833685
CqNL-6_039811	0.403383	0.402847	0.276619
CqNL-6_039978	0.164427	0.0547362	0.15034
CqNL-6_039979	0.503061	0.251197	0.459964
CqNL-6_040063	0.0356221	0.249024	0.195422
CqNL-6_040064	2.10028	3.14624	1.92035
CqNL-6_040089	0.446868	0.89255	0.510731
CqNL-6_040093	0.983859	0.7757	0.710188
CqNL-6_040156	0.281623	0.468748	0.600824
CqNL-6_040313	0.312542	0.312127	1.42883
CqNL-6_040315	1.79001	2.68145	3.81888
CqNL-6_040667	0.0729264	0.0728296	0.0666788
CqNL-6_040675	0.259936	0.973465	0.3565
CqNL-6_040702	1.02955	0.89966	1.41202
CqNL-6_040703	0.88495	0.589183	3.23654
CqNL-6_040720	0.046005	0.0918878	0.294446
CqNL-6_040932	0.49072	0.612585	0.11217
CqNL-6_040942	2.70127	2.01004	2.17928
CqNL-6_040945	3.30342	5.209	1.43072
CqNL-6_040949	2.98455	2.29479	1.6663
CqNL-6_040952	1.26129	1.11966	1.0251
CqNL-6_040954	19.1097	22.1164	23.5145
CqNL-6_040957	0.506825	0.10123	0.0926809
CqNL-6_040958	0.132593	0.397252	0.121234
CqNL-6_040986	0.546948	0.409667	0.375068
CqNL-6_040995	3.47473	3.85568	3.00055
CqNL-6_041049	2.87583	2.87201	3.73213
CqNL-6_041184	0.731805	0.365417	0.0836389
CqNL-6_041238	0.159112	0.317802	0.145481
CqNL-6_041284	0.313787	0.31337	0.0956349
CqNL-6_041411	0.513656	0.170991	0.782751
CqNL-6_041443	1.7272	1.55242	1.10546
CqNL-6_041496	0.797979	1.59384	1.24035
CqNL-6_041600	2.49121	3.06203	2.80343
CqNL-6_041601	0.380486	0.569971	0.347889
CqNL-6_041629	0.858425	0.714405	1.04651
CqNL-6_041815	1.45853	0.832338	0.952554
CqNL-6_041903	0.313787	0.417827	0.19127
CqNL-6_042029	0.837878	3.06814	0.766097
CqNL-6_042075	1.12515	1.87276	1.7146
CqNL-6_042076	0.791563	2.10803	0.844375
CqNL-6_042337	0.0765408	0.0764392	0.279934
CqNL-6_042342	0.106939	0.106797	0.0977775
CqNL-6_042410	0.18402	0.490068	0.392595
CqNL-6_042424	1.06228	0.757765	0.971275
CqNL-6_042425	0.550773	0.183347	0.335725
CqNL-6_042632	1.95983	2.03878	2.12791
CqNL-6_042688	0.243088	0.242765	0.370438
CqNL-6_042704	0.22354	0.26045	0.136259
CqNL-6_042746	0.501659	0.834989	0.458682
CqNL-6_042747	0.814062	0.101623	0.465201
CqNL-6_042762	1.39646	1.39461	0.255366
CqNL-6_043047	0.24536	0.245034	0.22434
CqNL-6_043074	0.387983	0.129156	0.118248
CqNL-6_043145	0.461262	0.230325	0.210873
CqNL-6_043157	0.275194	0.109931	0.251618
CqNL-6_043186	0.343183	0.856819	0.627565
CqNL-6_043187	0.0975967	0.0974671	0.267707
CqNL-6_043212	0.267893	0.267537	0.32659
CqNL-6_043233	3.42437	0.569971	2.08734
CqNL-6_043255	0.354777	0.177153	0.648767
CqNL-6_043288	0.227632	0.113665	0.20813
CqNL-6_043317	7.75363	6.7924	6.09437
CqNL-6_043495	0.428823	0.951675	0.653476
CqNL-6_043500	1.47935	0.531859	0.865672
CqNL-6_043501	0.876334	0.437585	0.600944
CqNL-6_043502	0.235457	0.176359	0.322929
CqNL-6_043507	0.0822994	0.16438	0.225746
CqNL-6_043568	0.548581	1.01744	1.21813
CqNL-6_043569	0.538534	0.403364	0.123099
CqNL-6_043574	5.62575	4.54813	6.61345
CqNL-6_043587	1.19334	1.19176	0.818331
CqNL-6_043617	9.01476	6.27826	4.98886
CqNL-6_043626	0.30433	0.243141	0.222606
CqNL-6_043628	6.01643	3.45941	2.83385
CqNL-6_043631	2.21193	0.710034	1.80574
CqNL-6_043632	0.138176	0.137993	0.252678
CqNL-6_043639	0.087221	0.435526	0.877236
CqNL-6_043664	0.301764	0.301364	0.551824
CqNL-6_043760	2.00408	4.20299	3.29831
CqNL-6_043813	0.841459	2.85716	1.69262
CqNL-6_043860	2.73227	3.08455	3.58436
CqNL-6_043900	0.460588	1.14994	0.210565
CqNL-6_043978	8.41022	7.26404	6.85839
CqNL-6_043980	0.948922	1.47414	1.83166
CqNL-6_044088	0.200579	0.0667708	0.122263
CqNL-6_044169	0.663446	0.189304	0.173317
CqNL-6_044215	0.619187	0.371019	0.679369
CqNL-6_044230	0.228291	0.113994	0.3131
CqNL-6_044329	3.0464	3.26496	4.21209
CqNL-6_044349	0.296985	0.355909	0.162926
CqNL-6_044374	0.118259	0.118102	0.324383
CqNL-6_044454	0.748763	0.981447	0.898559
CqNL-6_044487	0.743024	0.742037	0.226456
CqNL-6_044509	0.336583	0.168068	0.153874
CqNL-6_044522	2.16205	0.61691	1.12962
CqNL-6_044531	0.301764	1.20546	0.551824
CqNL-6_044561	3.87347	2.14907	1.96757
CqNL-6_044610	96.9893	87.3358	99.7916
CqNL-6_044611	2.36518	3.30686	3.02758
CqNL-6_044617	10.0013	6.65871	11.4307
CqNL-6_044618	60.0669	60.9481	50.5223
CqNL-6_044724	2.82296	5.14506	4.96865
CqNL-6_044763	1.15541	0.192313	0.352142
CqNL-6_044846	3.81869	0.476703	1.96399
CqNL-6_044952	1.83591	1.10008	0.503588
CqNL-6_045046	0.37505	1.12366	3.08628
CqNL-6_045231	0.772162	2.31341	0.235337
CqNL-6_045296	1.15824	1.54227	0.882513
CqNL-6_045438	0.218779	0.436978	0.200036
CqNL-6_045478	1.24523	1.3472	0.284637
CqNL-6_045492	0.899093	0.35916	0.328827
CqNL-6_045533	0.178595	0.356716	0.571533
CqNL-6_045705	1.20016	0.898925	0.960175
CqNL-6_045819	0.0719274	0.0718319	0.263062
CqNL-6_045900	0.0735392	0.146883	0.403435
CqNL-6_045948	1.2103	1.87348	2.54522
CqNL-6_046008	0.347729	0.173633	0.0794847
CqNL-6_046128	0.507314	0.12666	0.115963
CqNL-6_046134	1.19334	0.893818	1.09111
CqNL-6_046154	0.570728	0.12666	0.463852
CqNL-6_046257	6.86067	5.93802	5.35289
CqNL-6_046262	0.0533608	0.05329	0.0975787
CqNL-6_046281	0.24049	0.400285	0.403127
CqNL-6_046301	0.237588	0.118636	0.217234
CqNL-6_046340	1.18437	2.75986	0.360968
CqNL-6_046384	0.334795	0.585113	0.612226
CqNL-6_046391	1.15824	0.385568	0.353005
CqNL-6_046541	3.7263	2.70644	3.87167
CqNL-6_046555	0.243652	0.912482	0.167084
CqNL-6_046568	1.27033	1.90297	3.09734
CqNL-6_046577	0.345441	0.689965	0.236885
CqNL-6_046590	0.212579	0.212297	0.0971837
CqNL-6_046592	2.50887	2.59502	2.13008
CqNL-6_046669	0.478061	0.477426	0.327829
CqNL-6_046747	1.25415	2.25447	0.688023
CqNL-6_046850	0.0758772	0.151553	0.138754
CqNL-6_046926	1.47907	2.21566	1.01427
CqNL-6_047147	0.281959	0.187723	0.77341
CqNL-6_047148	2.21415	1.89532	2.31367
CqNL-6_047164	0.957799	1.10369	0.202095
CqNL-6_047234	0.271588	0.135614	0.124161
CqNL-6_047264	0.760971	0.379981	1.04367
CqNL-6_047428	17.802	13.8276	12.8243
CqNL-6_047543	0.830579	1.15405	1.02357
CqNL-6_047559	1.40943	2.31243	1.77962
CqNL-6_047635	3.37545	2.62187	2.74336
CqNL-6_047684	0.820422	0.409667	0.375068
CqNL-6_047744	6.18179	5.25897	3.55879
CqNL-6_047745	5.12764	6.7595	2.25041
CqNL-6_047760	0.0467422	0.466801	0.213689
CqNL-6_047761	4.83936	3.4636	4.86724
CqNL-6_047836	3.60735	3.20228	5.31394
CqNL-6_047872	0.39479	0.591398	0.180484
CqNL-6_047888	0.134633	0.537819	0.492397
CqNL-6_047931	0.249242	0.248911	0.113945
CqNL-6_047989	0.0547709	0.109396	0.0500786
CqNL-6_047991	0.311923	0.311509	0.855601
CqNL-6_048210	1.25721	0.96012	0.743797
CqNL-6_048221	0.546948	1.36556	0.750136
CqNL-6_048254	0.0459781	0.137751	0.126118
CqNL-6_048382	0.24536	0.490068	0.44868
CqNL-6_048393	0.470595	0.128174	0.156465
CqNL-6_048399	0.128344	0.640869	0.469396
CqNL-6_048480	1.25017	2.18489	1.14307
CqNL-6_048614	0.126931	0.190143	0.116057
CqNL-6_048684	0.223752	0.0744848	0.272777
CqNL-6_048706	0.755497	0.188623	0.863466
CqNL-6_048755	0.174635	0.290672	0.159674
CqNL-6_048834	0.488762	1.11569	0.574573
CqNL-6_048970	0.266083	0.0531459	0.291945
CqNL-6_048973	0.452647	0.452046	0.413868
CqNL-6_049063	0.764665	0.45819	0.419494
CqNL-6_049068	0.172343	0.172114	0.157578
CqNL-6_049084	1.87525	1.24851	0.857299
CqNL-6_049158	0.144382	0.504667	0.330033
CqNL-6_049339	2.66985	1.77754	2.03427
CqNL-6_049353	7.55238	3.5916	4.60358
CqNL-6_049359	0.25634	0.64	0.11719
CqNL-6_049403	0.391843	0.782646	0.537411
CqNL-6_049420	0.15398	0.153775	0.070394
CqNL-6_049423	1.19697	0.717228	1.53219
CqNL-6_049424	72.8566	54.8208	71.7834
CqNL-6_049444	0.159112	0.158901	0.145481
CqNL-6_049566	1.08355	0.743952	0.309601
CqNL-6_049633	0.996969	0.663763	0.303853
CqNL-6_049702	0.391843	0.391323	0.955398
CqNL-6_049794	0.52961	1.13337	1.10683
CqNL-6_049795	0.875117	1.31093	0.400073
CqNL-6_049919	0.0213617	0.234667	0.0781265
CqNL-6_050055	0.105436	0.24569	0.160672
CqNL-6_050071	0.359637	2.51412	0.328827
CqNL-6_050174	2.53046	2.68504	3.75972
CqNL-6_050181	4.07382	3.16432	4.13868
CqNL-6_050546	0.527505	0.202617	0.37101
CqNL-6_050559	0.336583	0.112046	0.410331
CqNL-6_050560	1.28414	1.56742	1.95688
CqNL-6_050755	0.072125	0.144059	0.032973
CqNL-6_050965	3.8475	1.13011	2.27628
CqNL-6_051075	0.546948	0.273111	0.500091
CqNL-6_051115	35.5195	20.8207	57.7164
CqNL-6_051225	0.284334	0.141978	0.259975
CqNL-6_051315	0.0939303	0.0938056	0.0429416
CqNL-6_051356	2.32626	2.65505	3.03853
CqNL-6_051483	0.395214	0.394689	0.309734
CqNL-6_051862	0.901838	1.20085	1.64915
CqNL-6_051913	4.37558	6.82778	4.25077
CqNL-6_052013	0.729264	1.04042	0.190511
CqNL-6_052142	0.684524	1.00532	1.47266
CqNL-6_052160	2.91138	2.60146	1.12083
CqNL-6_052170	1.48605	0.463773	0.76429
CqNL-6_052179	0.164541	0.547744	0.250742
CqNL-6_052241	0.112435	0.0842141	0.0257006
CqNL-6_052331	0.400817	0.300214	0.183239
CqNL-6_052367	0.256132	1.15106	1.17094
CqNL-6_052528	0.681909	0.340502	0.62349
CqNL-6_052555	1.85866	3.01631	4.88584
CqNL-6_052681	0.483193	0.402127	0.589064
CqNL-6_052740	4.9809	6.52876	5.97737
CqNL-6_052820	0.986974	2.75986	0.360968
CqNL-6_052840	0.127136	0.253934	0.639341
CqNL-6_052891	0.221237	0.220944	0.202284
CqNL-6_053036	0.138176	0.689965	0.252678
CqNL-6_053087	0.39778	0.794505	0.484937
CqNL-6_053138	1.1093	2.21566	1.01427
CqNL-6_053285	0.994451	1.19176	0.545554
CqNL-6_053286	0.234406	1.17048	0.428649
CqNL-6_053316	0.833445	2.91318	0.381022
CqNL-6_053433	0.518161	0.517473	1.10546
CqNL-6_053437	0.763183	0.152434	0.697801
CqNL-6_053466	0.3009	0.225375	0.137561
CqNL-6_053532	0.311306	0.310893	0.498114
CqNL-6_053574	1.73577	1.40844	0.727405
CqNL-6_053606	2.24115	3.83688	3.2201
CqNL-6_053622	0.426886	0.42632	0.195157
CqNL-6_053628	4.00817	1.60114	1.09944
CqNL-6_053689	0.508132	0.845763	0.464601
CqNL-6_053858	0.39479	0.591398	1.0829
CqNL-6_053940	0.186195	0.371896	0.170244
CqNL-6_054058	0.0944371	0.0943117	0.172693
CqNL-6_054113	7.45838	8.64024	5.72831
CqNL-6_054150	1.93041	1.54227	2.11803
CqNL-6_054229	1.38749	2.28225	1.11937
CqNL-6_054266	0.266083	1.1515	0.729862
CqNL-6_054539	2.96411	2.28356	1.8584
CqNL-6_054580	0.481716	0.240538	0.440447
CqNL-6_054599	2.48344	1.06292	1.29753
CqNL-6_054672	0.690882	1.77419	0.812178
CqNL-6_054696	1.31268	0.561828	0.514379
CqNL-6_054737	0.355578	0.236737	0.379301
CqNL-6_054741	1.21544	0.971061	1.33358
CqNL-6_054885	0.784989	0.348421	0.318995
CqNL-6_055113	1.3537	0.7374	0.675123
CqNL-6_055136	0.14425	0.576234	0.263784
CqNL-6_055137	0.369768	0.184638	0.676179
CqNL-6_055194	5.57337	8.20248	10.1918
CqNL-6_055258	0.620162	0.206446	0.189011
CqNL-6_055259	0.770103	0.279666	0.256047
CqNL-6_055289	0.291706	1.74791	0.53343
CqNL-6_055422	0.087609	0.174985	0.0801036
CqNL-6_055468	0.73608	1.10265	0.67302
CqNL-6_055545	0.899093	0.17958	0.657654
CqNL-6_055673	0.301764	0.100455	0.275912
CqNL-6_055674	0.161188	0.543288	0.257913
CqNL-6_055681	0.610547	0.508114	1.3956
CqNL-6_055696	2.4234	2.42018	1.47719
CqNL-6_055719	0.392331	0.195905	0.17936
CqNL-6_055861	0.202469	0.1348	0.246832
CqNL-6_055906	1.14146	2.56487	0.521834
CqNL-6_055963	0.957575	1.19538	3.28327
CqNL-6_056018	0.720685	0.257046	0.706011
CqNL-6_056020	0.39778	0.397252	0.242468
CqNL-6_056032	7.5506	5.98045	8.80821
CqNL-6_056119	0.466039	0.31028	0.426113
CqNL-6_056125	1.27033	2.96017	0.774334
CqNL-6_056556	0.056949	1.02372	0.520702
CqNL-6_056568	2.02527	1.12366	1.64601
CqNL-6_056616	4.37558	6.99164	4.80087
CqNL-6_056758	0.267893	0.133769	0.367414
CqNL-6_056878	2.05106	1.63867	1.50027
CqNL-6_057612	0.138176	0.137993	0.126339
CqNL-6_057678	0.0908426	0.090722	0.0830601
CqNL-6_057805	1.53305	0.956885	0.876072
