# Supplementary material for: Genome-Wide Analysis of CqCrRLK1L and CqRALF Gene Families in Chenopodium quinoa and Their Roles in Salt Stress Response
Source: Front Plant Sci. 2022 Jul 7;13:918594. doi: 10.3389/fpls.2022.918594 (PMC9302450; doi:10.3389/fpls.2022.918594)
Supplement: Supplementary file 4 [file Table_4.XLSX]

## Sheet: Sheet1
Supplementary Table 4. The expression of CqCrRLK1L genes in different tissues
		Leaf			Root			Stamen			Pistil
Gene_ID	Gene name	Rep 1 (FPKM)	Rep 2 (FPKM)	Rep 3 (FPKM)	Rep 1 (FPKM)	Rep 2 (FPKM)	Rep 3 (FPKM)	Rep 1 (FPKM)	Rep 2 (FPKM)	Rep 3 (FPKM)	Rep 1 (FPKM)	Rep 2 (FPKM)	Rep 3 (FPKM)
CqNL-6_051251	CqCrRLK1L1_CVY1	7.25771	6.49067	8.70456	13.9697	13.9333	13.0917	2.0252	2.47189	3.0086	9.15507	12.7284	7.83732
CqNL-6_000741	CqCrRLK1L3	0	0	0	0	0	0	0	0	0	0.0241301	0	0
CqNL-6_000742	CqCrRLK1L4	0.0822631	0.101157	0.0500902	0	0	0	0	0	0	0.0671445	0.0335277	0.0613922
CqNL-6_000744	CqCrRLK1L5	0.532139	0.763421	0.540035	0	0	0	0	0	0	0.916942	0.747039	0.507445
CqNL-6_000745	CqCrRLK1L6	1.11896	1.26563	1.34982	0	0	0	0	0	0	1.11149	0.980941	1.22897
CqNL-6_000746	CqCrRLK1L7	2.30741	1.83247	1.52207	0.0710096	0.0800121	0.163848	0.0227002	0.0720387	0.0797092	14.0466	14.3676	13.2259
CqNL-6_010309	CqCrRLK1L8	6.72743	7.45326	6.07581	1.48826	1.40863	1.4835	1.33595	1.20786	1.00236	5.65771	7.96283	5.87076
CqNL-6_009746	CqCrRLK1L9	0.0608319	0.0280514	0	0	0	0	0	0.0683714	0.0756515	0.037239	0.0371896	0
CqNL-6_027587	CqCrRLK1L10_CVY1	3.28941	3.80643	5.86708	14.1302	13.1906	12.4773	1.81344	3.13905	2.62426	10.2582	12.2556	9.58785
CqNL-6_006913	CqCrRLK1L11_THE1	6.32333	6.32558	6.66039	9.71735	8.49844	7.96128	0.568909	1.51885	0.253671	9.67727	11.0985	11.2173
CqNL-6_023958	CqCrRLK1L12_ANX1/2	0	0.0309004	0	0	0	0.0367074	393.157	396.008	453.133	45.4104	34.453	30.9806
CqNL-6_041568	CqCrRLK1L13_HERK1/ANJ	3.68999	3.97429	4.40727	13.6079	15.0754	14.2483	1.39826	1.3051	1.60452	10.0781	10.3486	11.41
CqNL-6_026485	CqCrRLK1L14	3.5288	3.66596	4.72343	2.4266	3.07601	2.97733	0.474057	0.410293	0.327875	3.65	4.41386	3.67784
CqNL-6_049660	CqCrRLK1L15_FER	19.6311	23.0428	21.5413	61.3232	61.9257	70.9595	9.07254	8.85655	8.6728	31.195	37.532	28.5225
CqNL-6_022000	CqCrRLK1L16_CAP1	0	0	0	18.2427	21.7748	28.0027	0	0	0	1.65152	1.59246	0.911229
CqNL-6_002275.1	CqCrRLK1L17	2.25907	2.64565	2.91486	0.847507	0.984794	1.23095	2.84476	2.71371	2.73509	8.56093	8.62264	7.84089
CqNL-6_002275.2	CqCrRLK1L18	2.25907	2.64565	2.91486	0.847507	0.984794	1.23095	2.84476	2.71371	2.73509	8.56093	8.62264	7.84089
CqNL-6_015754	CqCrRLK1L19_HERK1/ANJ	3.7674	3.92669	4.52511	11.9212	12.4662	11.5343	1.69985	2.37819	2.50305	8.59321	11.2952	9.12801
CqNL-6_022546	CqCrRLK1L20_THE1	6.6293	7.21915	7.45218	5.84736	5.037	4.69296	0.379273	0.544492	0.126835	4.65134	5.33102	4.70954
CqNL-6_018028	CqCrRLK1L21_BUPS1/2	0.375319	0.484599	0.457066	0.0277207	0.070279	0.0274128	426.744	423.665	491.055	50.9447	36.6205	36.4687
CqNL-6_005517	CqCrRLK1L22_CAP1	0.024175	0	0.0441607	27.9348	36.5087	42.5889	0.0513719	0.0543426	0	1.83508	2.21691	1.56962
CqNL-6_047183	CqCrRLK1L23_ANX1/2	0	0	0	0.148712	0.0314184	0.0367649	419.622	402.776	457.765	42.7287	30.4859	27.7985
CqNL-6_044443	CqCrRLK1L24_FER	27.5385	27.4234	30.6944	64.9734	71.6169	75.0505	10.502	11.7882	10.5508	40.4391	46.3946	38.7574
CqNL-6_020270	CqCrRLK1L25_BUPS1/2	0	0	0	0.139254	0.30597	0.247872	182.508	173.934	192.297	19.3285	11.926	11.9318
CqNL-6_031100	CqCrRLK1L26	4.41327	4.44344	5.22782	2.64754	3.37413	2.93483	0.532387	0.866421	0.479338	3.23253	4.07654	2.97717
