# Supplementary material for: Genome-Wide Analysis of CqCrRLK1L and CqRALF Gene Families in Chenopodium quinoa and Their Roles in Salt Stress Response
Source: Front Plant Sci. 2022 Jul 7;13:918594. doi: 10.3389/fpls.2022.918594 (PMC9302450; doi:10.3389/fpls.2022.918594)
Supplement: Supplementary file 5 [file Table_5.XLSX]

## Sheet: Sheet1
Supplementary Table 5. The quinoa genes that were significantly up-regulated or down-regulated after NaCl treatment
Gene ID	CK	NaCl	Fold change (CK/NaCl)	log2(Fold change)	p value	padj
CqNL-6_000003	1213.1	292.536	4.14685	2.05201	7.36e-10	1.92e-08
CqNL-6_000005	1871.21	769.934	2.43035	1.28117	2.82e-13	1.4e-11
CqNL-6_000009	10.8261	34.1254	0.317245	-1.65633	0.00138527	0.00727061
CqNL-6_000011	150.938	64.3708	2.34483	1.22948	4.6e-06	5.14e-05
CqNL-6_000013	1112.61	240.007	4.63576	2.2128	3.9e-19	5.26e-17
CqNL-6_000014	335.63	124.971	2.68567	1.42528	1.58e-09	3.82e-08
CqNL-6_000017	10947.4	3347.02	3.2708	1.70964	2.91e-12	1.22e-10
CqNL-6_000034	8732.53	3044.08	2.86869	1.52039	1.52e-08	2.99e-07
CqNL-6_000051	241.16	495.743	0.486462	-1.0396	0.00841404	0.0329
CqNL-6_000052	3.32242	28.4574	0.116751	-3.0985	0.00792117	0.0313337
CqNL-6_000061	166.743	65.8959	2.5304	1.33937	3.38e-07	4.94e-06
CqNL-6_000062	46.6326	94.253	0.49476	-1.0152	0.00135602	0.00714983
CqNL-6_000109	69.2181	27.0143	2.56227	1.35742	0.000227277	0.00155017
CqNL-6_000148	39.239	11.6561	3.36639	1.7512	0.000325307	0.00211488
CqNL-6_000153	300.275	129.645	2.31613	1.21171	4.17e-08	7.5e-07
CqNL-6_000156	488.198	227.321	2.14761	1.10273	0.00625732	0.0257685
CqNL-6_000179	1167.38	261.474	4.46461	2.15853	1.11e-08	2.24e-07
CqNL-6_000204	93.2548	3.74566	24.8968	4.63789	3.94e-13	1.91e-11
CqNL-6_000207	1163.59	266.504	4.36613	2.12636	9.72e-10	2.47e-08
CqNL-6_000211	172.184	84.9761	2.02627	1.01883	6.74e-05	0.000543701
CqNL-6_000212	253.478	43.4719	5.83084	2.5437	6.89e-16	5.48e-14
CqNL-6_000241	571.982	1246.3	0.458943	-1.12361	3.37e-10	9.33e-09
CqNL-6_000242	935.475	376.322	2.48583	1.31373	2.1e-12	8.94e-11
CqNL-6_000260	261.296	61.882	4.2225	2.0781	6.06e-17	5.81e-15
CqNL-6_000263	1018.59	411.022	2.47818	1.30928	1.36e-12	6e-11
CqNL-6_000267	188.633	382.007	0.493794	-1.01802	1.46e-06	1.84e-05
CqNL-6_000273	18.6841	5.48587	3.40586	1.76802	0.0102894	0.0387898
CqNL-6_000282	7136.22	2475.43	2.88282	1.52748	2.22e-10	6.36e-09
CqNL-6_000293	2968.35	1001.79	2.96304	1.56708	1.14e-19	1.64e-17
CqNL-6_000294	258.789	59.4455	4.35339	2.12214	1.14e-17	1.25e-15
CqNL-6_000303	132.957	63.1711	2.10471	1.07362	0.00107626	0.00586828
CqNL-6_000306	1658.61	382.424	4.33711	2.11673	4.5e-11	1.47e-09
CqNL-6_000315	437.956	157.606	2.77881	1.47447	1.81e-12	7.79e-11
CqNL-6_000325	21.0181	461.767	0.0455167	-4.45746	2.78e-61	1.36e-57
CqNL-6_000327	521.7	138.903	3.75586	1.90915	9.35e-15	6.19e-13
CqNL-6_000338	37.6022	77.5956	0.484592	-1.04516	0.00168136	0.00857429
CqNL-6_000341	3830.68	1591.85	2.40643	1.2669	2.9e-06	3.43e-05
CqNL-6_000344	223.367	511.03	0.437093	-1.19399	2.73e-09	6.29e-08
CqNL-6_000346	11.2531	71.1016	0.158267	-2.65956	3.88e-06	4.41e-05
CqNL-6_000351	116.632	235.703	0.494827	-1.015	0.00436906	0.0191703
CqNL-6_000352	12.6705	97.4469	0.130025	-2.94314	2.5e-07	3.76e-06
CqNL-6_000383	104.509	274.841	0.380254	-1.39497	1.87e-09	4.46e-08
CqNL-6_000387	109.51	14.0454	7.79687	2.96289	2.06e-16	1.79e-14
CqNL-6_000402	45.7743	151.144	0.302853	-1.72331	2.27e-08	4.31e-07
CqNL-6_000416	41.7782	118.74	0.351845	-1.50699	0.000150911	0.00109289
CqNL-6_000435	78.9845	160.161	0.493158	-1.01988	9.42e-05	0.000725879
CqNL-6_000436	585.003	1368.39	0.427514	-1.22596	1.22e-08	2.45e-07
CqNL-6_000446	25.7486	81.8494	0.314585	-1.66848	2.66e-06	3.17e-05
CqNL-6_000464	1317.44	628.283	2.09689	1.06825	1.79e-07	2.77e-06
CqNL-6_000465	85.9728	266.028	0.323172	-1.62963	2.34e-10	6.7e-09
CqNL-6_000468	25.5702	86.6592	0.295067	-1.76089	1.75e-05	0.000167046
CqNL-6_000487	94.7386	248.094	0.381865	-1.38886	0.00670067	0.0272975
CqNL-6_000491	17.0516	40.5681	0.420322	-1.25043	0.00589242	0.0245656
CqNL-6_000495	6.02283	45.1573	0.133375	-2.90644	0.00187983	0.00943957
CqNL-6_000503	1790.6	707.056	2.53248	1.34055	3.71e-12	1.5e-10
CqNL-6_000506	143.204	59.2628	2.41642	1.27287	4.26e-06	4.8e-05
CqNL-6_000512	581.832	227.03	2.56279	1.35772	5.25e-12	2.06e-10
CqNL-6_000520	251.864	110.735	2.27447	1.18553	0.000125089	0.000927987
CqNL-6_000523	5.5743	27.934	0.199553	-2.32516	0.000126244	0.000936017
CqNL-6_000525	188.531	528.24	0.356905	-1.48639	4.12e-13	1.99e-11
CqNL-6_000537	153.998	438.507	0.351187	-1.50969	8.97e-08	1.51e-06
CqNL-6_000538	55.4633	137.457	0.403496	-1.30937	3.14e-06	3.68e-05
CqNL-6_000542	16.3423	72.1198	0.2266	-2.14178	1.56e-06	1.96e-05
CqNL-6_000548	438.352	959.082	0.457054	-1.12956	1.45e-09	3.55e-08
CqNL-6_000554	1301.19	556.441	2.33841	1.22553	8.89e-12	3.34e-10
CqNL-6_000555	6748.56	897.957	7.51546	2.90986	1.86e-57	6.6e-54
CqNL-6_000560	3793.89	1692.46	2.24164	1.16455	4.87e-06	5.39e-05
CqNL-6_000564	88.0077	623.806	0.141082	-2.8254	5.18e-11	1.66e-09
CqNL-6_000569	83.1301	19.4186	4.28095	2.09793	1.01e-08	2.05e-07
CqNL-6_000575	70.3351	32.68	2.15224	1.10584	0.001421	0.00743213
CqNL-6_000583	4.24728	87.7709	0.0483905	-4.36913	3.49e-06	4.03e-05
CqNL-6_000596	236.353	1363.83	0.173302	-2.52864	9.68e-09	1.98e-07
CqNL-6_000601	432.897	212.683	2.03542	1.02532	1.98e-06	2.43e-05
CqNL-6_000603	554.486	231.229	2.39799	1.26183	4.08e-06	4.62e-05
CqNL-6_000605	131.516	299.429	0.439222	-1.18698	5.46e-07	7.63e-06
CqNL-6_000606	2021.28	592.762	3.40993	1.76974	1.66e-12	7.23e-11
CqNL-6_000607	1842.3	711.321	2.58998	1.37294	6.12e-07	8.43e-06
CqNL-6_000610	132.171	280.483	0.471227	-1.08551	1.23e-06	1.58e-05
CqNL-6_000617	1833.35	875.788	2.09337	1.06583	8.48e-10	2.19e-08
CqNL-6_000619	107.213	45.4662	2.35807	1.23761	4.96e-05	0.000416475
CqNL-6_000624	13.6658	286.841	0.0476424	-4.39161	0.000286471	0.00189557
CqNL-6_000627	31.5079	87.3188	0.360838	-1.47058	0.00544363	0.0229979
CqNL-6_000629	133.17	273.64	0.486663	-1.039	0.0022673	0.0110496
CqNL-6_000644	321.84	154.964	2.07687	1.05441	9.58e-07	1.26e-05
CqNL-6_000650	325.104	129.168	2.5169	1.33165	1.06e-09	2.67e-08
CqNL-6_000656	799.648	365.661	2.18686	1.12886	2.59e-09	6e-08
CqNL-6_000657	3699.96	1087.81	3.40128	1.76608	6.29e-14	3.52e-12
CqNL-6_000664	373.571	108.883	3.43096	1.77861	8.73e-16	6.83e-14
CqNL-6_000665	63.8066	205.796	0.310048	-1.68944	6.65e-08	1.15e-06
CqNL-6_000674	2.17616	22.3408	0.0974078	-3.35982	0.00247664	0.0119032
CqNL-6_000675	345.325	157.145	2.1975	1.13586	2.52e-06	3.01e-05
CqNL-6_000678	490.229	184.084	2.66307	1.41309	2.51e-10	7.14e-09
CqNL-6_000679	10.2652	1.22733	8.36386	3.06417	0.00675257	0.0274641
CqNL-6_000689	0.665944	8.75758	0.076042	-3.71706	0.00706245	0.0285122
CqNL-6_000693	60.4236	29.6824	2.03567	1.02551	0.00526288	0.0223724
CqNL-6_000694	969.414	235.836	4.11054	2.03933	1.05e-11	3.87e-10
CqNL-6_000705	125.252	43.848	2.85651	1.51425	2.79e-07	4.16e-06
CqNL-6_000707	16.8494	87.1756	0.193281	-2.37123	2.16e-10	6.19e-09
CqNL-6_000711	199.201	91.5219	2.17654	1.12203	5.61e-06	6.12e-05
CqNL-6_000712	929.982	3237.39	0.287263	-1.79956	1.43e-22	3.19e-20
CqNL-6_000724	161.441	46.3698	3.4816	1.79975	1.27e-10	3.83e-09
CqNL-6_000728	65.6241	1204.06	0.0545023	-4.19754	0.000275321	0.00182964
CqNL-6_000733	2.66134	15.2415	0.174612	-2.51778	0.00370528	0.016714
CqNL-6_000737	44.3466	261.893	0.169331	-2.56208	2.66e-16	2.27e-14
CqNL-6_000744	33.906	124.767	0.271754	-1.87962	1.41e-09	3.47e-08
CqNL-6_000746	96.7066	997.096	0.0969883	-3.36605	2.31e-57	7.51e-54
CqNL-6_000747	148.017	387.091	0.382383	-1.38691	1.18e-10	3.57e-09
CqNL-6_000778	52.0995	120.421	0.432645	-1.20874	0.000111751	0.000838776
CqNL-6_000785	59.5553	19.0095	3.13292	1.64751	3.23e-05	0.000286167
CqNL-6_000801	18.9396	87.5245	0.216392	-2.20828	1.02e-07	1.69e-06
CqNL-6_000805	33.4619	10.4995	3.18699	1.67219	0.00108117	0.00589012
CqNL-6_000808	17.1763	243.112	0.0706518	-3.82313	3.68e-18	4.36e-16
CqNL-6_000822	67.8387	152.076	0.446085	-1.16461	1.38e-05	0.000135929
CqNL-6_000825	5771.5	2393.12	2.41171	1.27006	8.23e-09	1.73e-07
CqNL-6_000848	52.5359	10.799	4.86488	2.28241	4.05e-07	5.82e-06
CqNL-6_000859	374.018	872.95	0.428453	-1.22279	8.1e-11	2.51e-09
CqNL-6_000865	675.045	288.077	2.34328	1.22853	1.77e-10	5.16e-09
CqNL-6_000869	101.918	875.763	0.116377	-3.10313	4.46e-26	1.57e-23
CqNL-6_000872	78.7442	25.497	3.08837	1.62685	4.54e-06	5.08e-05
CqNL-6_000884	103.986	217.321	0.478492	-1.06343	0.000485752	0.00299049
CqNL-6_000888	761.358	181.485	4.19515	2.06872	1.41e-16	1.27e-14
CqNL-6_000897	4.44221	27.065	0.164131	-2.60708	5.38e-05	0.000445855
CqNL-6_000898	23.4649	58.8189	0.398935	-1.32577	0.00224273	0.0109462
CqNL-6_000899	133.235	361.606	0.368454	-1.44044	3.92e-10	1.07e-08
CqNL-6_000900	7394.22	2299.15	3.21607	1.6853	3e-13	1.49e-11
CqNL-6_000901	3718.46	996.106	3.733	1.90034	1.98e-25	6.34e-23
CqNL-6_000911	955.413	461.3	2.07113	1.05042	2.53e-08	4.75e-07
CqNL-6_000914	869.863	403.739	2.15451	1.10736	3.06e-05	0.000272884
CqNL-6_000916	2864.84	1345.92	2.12854	1.08986	2.36e-10	6.75e-09
CqNL-6_000917	4372.78	1530.93	2.85629	1.51414	8.96e-19	1.17e-16
CqNL-6_000919	312.666	71.2172	4.39032	2.13433	1.4e-13	7.44e-12
CqNL-6_000932	0.331755	10.1647	0.0326379	-4.93731	0.0133151	0.0480521
CqNL-6_000941	643.879	298.184	2.15934	1.11059	1.13e-08	2.28e-07
CqNL-6_000971	96.3764	28.2859	3.40723	1.7686	1.09e-07	1.79e-06
CqNL-6_000976	116.728	284.621	0.410118	-1.28589	1.67e-08	3.26e-07
CqNL-6_000982	586.241	246.192	2.38124	1.25171	2.69e-10	7.58e-09
CqNL-6_000989	260.398	126.285	2.06198	1.04403	3.31e-06	3.85e-05
CqNL-6_001009	133.696	36.8696	3.6262	1.85846	4.98e-10	1.34e-08
CqNL-6_001016	0.73679	137.099	0.00537414	-7.53975	0.00907984	0.0350153
CqNL-6_001019	1149.52	464.498	2.47477	1.30729	7.46e-13	3.43e-11
CqNL-6_001036	6107.66	1916.95	3.18613	1.6718	8.34e-18	9.35e-16
CqNL-6_001065	0	12.5121	0	#NAME?	1.92e-05	0.000181039
CqNL-6_001075	25.8018	69.0614	0.373606	-1.42041	0.000134959	0.000990329
CqNL-6_001092	471.741	160.407	2.9409	1.55626	1.06e-13	5.76e-12
CqNL-6_001101	228.023	1025.58	0.222335	-2.16919	7.69e-28	3.19e-25
CqNL-6_001103	178.909	358.786	0.498652	-1.00389	2.08e-06	2.54e-05
CqNL-6_001109	1153.57	395.695	2.91529	1.54364	5.21e-14	2.96e-12
CqNL-6_001115	159.561	454.504	0.351067	-1.51018	5.14e-13	2.43e-11
CqNL-6_001119	21.0625	4.83801	4.35354	2.12219	0.00176756	0.008953
CqNL-6_001120	194.755	27.3279	7.12658	2.83321	1.89e-22	4.09e-20
CqNL-6_001121	2502.63	907.248	2.75848	1.46388	1.28e-06	1.64e-05
CqNL-6_001130	28.3517	7.67232	3.69532	1.8857	0.00100001	0.0055103
CqNL-6_001136	88.1102	35.0226	2.51581	1.33102	0.000547209	0.00331135
CqNL-6_001154	233.32	82.6399	2.82334	1.4974	5.39e-10	1.44e-08
CqNL-6_001155	1.70272	15.9135	0.106998	-3.22434	0.000456161	0.00283336
CqNL-6_001164	212.748	99.2266	2.14407	1.10035	4.6e-06	5.14e-05
CqNL-6_001165	38.8173	12.7402	3.04683	1.60731	0.000822653	0.00466007
CqNL-6_001171	21.1622	57.1341	0.370395	-1.43286	0.000339799	0.00219483
CqNL-6_001174	14.6566	520.976	0.028133	-5.15159	3.35e-24	9.35e-22
CqNL-6_001176	1110.05	519.37	2.13729	1.09578	1.01e-09	2.56e-08
CqNL-6_001205	33.7721	124.854	0.270492	-1.88634	0.000224236	0.00153345
CqNL-6_001211	2263.03	900.989	2.51171	1.32867	3.31e-14	1.96e-12
CqNL-6_001228	557.742	134.66	4.14185	2.05027	3.85e-22	7.99e-20
CqNL-6_001230	23.2753	47.6179	0.488793	-1.0327	0.0104787	0.0393552
CqNL-6_001233	90.8069	202.651	0.448095	-1.15812	2.69e-06	3.2e-05
CqNL-6_001234	126.87	492.859	0.257416	-1.95782	1.34e-07	2.15e-06
CqNL-6_001259	0	14.8164	0	#NAME?	0.0018003	0.00909639
CqNL-6_001260	27.5691	10.0922	2.73172	1.44981	0.00990773	0.0376237
CqNL-6_001262	27.2294	9.61117	2.8331	1.50238	0.00666906	0.0272006
CqNL-6_001269	494.905	1110.27	0.445754	-1.16568	1.92e-10	5.57e-09
CqNL-6_001282	220.483	85.6481	2.57429	1.36417	2.37e-08	4.48e-07
CqNL-6_001289	323.561	670.663	0.48245	-1.05155	0.000582915	0.00349007
CqNL-6_001294	69.7605	275.343	0.253359	-1.98074	6.4e-13	2.98e-11
CqNL-6_001323	322.763	1743.22	0.185154	-2.4332	3.52e-07	5.11e-06
CqNL-6_001328	108.529	45.412	2.38988	1.25694	2.98e-05	0.000266689
CqNL-6_001334	2472.84	811.809	3.04609	1.60696	3.01e-09	6.87e-08
CqNL-6_001337	424.069	921.558	0.460165	-1.11978	0.00217659	0.0106809
CqNL-6_001347	6221.77	2664.33	2.33521	1.22355	5.59e-09	1.22e-07
CqNL-6_001370	47.0041	94.4541	0.49764	-1.00683	0.00763768	0.0304283
CqNL-6_001372	50.5972	24.9464	2.02824	1.02023	0.00937128	0.0359329
CqNL-6_001390	49.4314	147.676	0.33473	-1.57893	1.69e-06	2.11e-05
CqNL-6_001391	56.1484	135.905	0.413146	-1.27528	6.19e-06	6.66e-05
CqNL-6_001393	243.584	517.434	0.470755	-1.08695	5e-08	8.83e-07
CqNL-6_001398	221.322	605.496	0.365522	-1.45197	0.00811327	0.0319477
CqNL-6_001400	10.6336	0.647859	16.4135	4.03681	0.00116407	0.00627167
CqNL-6_001401	2.03204	89.3224	0.0227495	-5.45802	2.07e-08	3.96e-07
CqNL-6_001403	5.75219	181.981	0.0316087	-4.98354	3.73e-05	0.000325375
CqNL-6_001404	135.186	274.754	0.492024	-1.0232	5.22e-06	5.74e-05
CqNL-6_001407	69.7737	188.922	0.369325	-1.43704	2.05e-08	3.91e-07
CqNL-6_001408	395.33	874.594	0.452016	-1.14556	3.59e-05	0.000314441
CqNL-6_001414	148.185	71.4813	2.07306	1.05176	7.23e-05	0.000577343
CqNL-6_001417	135.789	57.5816	2.3582	1.23769	1.1e-05	0.00011084
CqNL-6_001429	35.6307	97.5807	0.36514	-1.45348	6.94e-06	7.38e-05
CqNL-6_001430	3.74206	22.7823	0.164253	-2.60601	0.0007466	0.00429601
CqNL-6_001436	42.3923	115.848	0.36593	-1.45036	0.00341622	0.0156239
CqNL-6_001441	6.76206	73.4036	0.0921216	-3.44032	1.81e-05	0.00017186
CqNL-6_001444	1265.92	522.03	2.42499	1.27798	1.29e-10	3.86e-09
CqNL-6_001446	135.807	759.39	0.178837	-2.48328	0.000204152	0.00141773
CqNL-6_001448	236.342	521.432	0.453256	-1.1416	1.57e-08	3.08e-07
CqNL-6_001454	407.491	841.638	0.484165	-1.04643	0.00011032	0.000830106
CqNL-6_001461	23.4629	81.0583	0.289457	-1.78858	5.17e-07	7.28e-06
CqNL-6_001478	92.791	32.3735	2.86627	1.51917	3.7e-06	4.25e-05
CqNL-6_001479	878.93	193.06	4.55263	2.1867	5.14e-08	9.06e-07
CqNL-6_001481	39.7046	206.308	0.192453	-2.37742	7.11e-18	8.13e-16
CqNL-6_001487	674.885	335.925	2.00904	1.0065	1.05e-07	1.73e-06
CqNL-6_001497	4122.8	1451.18	2.841	1.5064	1.42e-18	1.82e-16
CqNL-6_001507	244.196	621.547	0.392884	-1.34783	0.00066511	0.00390311
CqNL-6_001510	22.8405	297.388	0.0768037	-3.70268	3.47e-16	2.92e-14
CqNL-6_001524	12.3461	2.18527	5.64968	2.49817	0.00845812	0.0330422
CqNL-6_001542	109.218	418.561	0.260937	-1.93822	6.93e-07	9.45e-06
CqNL-6_001554	6970.87	1919.15	3.63227	1.86087	7.19e-21	1.26e-18
CqNL-6_001556	319.799	137.747	2.32164	1.21514	1.89e-07	2.91e-06
CqNL-6_001562	259.308	686.998	0.377451	-1.40564	6.49e-13	3.02e-11
CqNL-6_001565	230.578	80.0756	2.8795	1.52582	3.36e-10	9.3e-09
CqNL-6_001575	4.50088	17.6879	0.254462	-1.97448	0.00695315	0.028129
CqNL-6_001582	244.205	70.8081	3.44883	1.78611	4.43e-13	2.12e-11
CqNL-6_001583	406.454	155.668	2.61103	1.38462	2.37e-08	4.48e-07
CqNL-6_001588	4.46668	245.626	0.0181849	-5.78112	5.83e-06	6.33e-05
CqNL-6_001591	159.824	349.403	0.457421	-1.12841	0.00476149	0.0205797
CqNL-6_001596	41.635	10.2531	4.06072	2.02173	3.42e-05	0.000301366
CqNL-6_001597	24.4244	79.1625	0.308535	-1.69649	1.64e-06	2.05e-05
CqNL-6_001617	100.424	232.929	0.431137	-1.21378	9.02e-07	1.19e-05
CqNL-6_001630	1.65877	73.4956	0.0225697	-5.46947	1.12e-06	1.45e-05
CqNL-6_001635	178.95	373.027	0.479725	-1.05972	5.33e-07	7.47e-06
CqNL-6_001640	634.188	1575.37	0.402563	-1.31271	0.00223741	0.0109257
CqNL-6_001656	40.5131	7.3982	5.47608	2.45314	0.000159889	0.00114858
CqNL-6_001657	263.721	105.094	2.50937	1.32733	1.66e-08	3.24e-07
CqNL-6_001686	1821.91	733.88	2.48257	1.31184	1.44e-13	7.6e-12
CqNL-6_001697	2038.95	669.099	3.0473	1.60753	2.93e-07	4.34e-06
CqNL-6_001703	151.967	523.143	0.290489	-1.78344	9.39e-18	1.03e-15
CqNL-6_001707	222.648	448.636	0.496278	-1.01078	7.81e-07	1.05e-05
CqNL-6_001714	9.08678	0.307719	29.5295	4.88408	0.00420033	0.0185662
CqNL-6_001721	424.618	96.5415	4.39829	2.13694	2.31e-20	3.77e-18
CqNL-6_001727	2.69555	21.6181	0.12469	-3.00359	8.9e-05	0.00069104
CqNL-6_001733	10.812	37.5652	0.287819	-1.79677	0.000294319	0.00193797
CqNL-6_001754	9.56996	33.0325	0.289713	-1.7873	0.000792917	0.00451985
CqNL-6_001765	10.9727	30.6604	0.357879	-1.48246	0.00450612	0.0196633
CqNL-6_001773	6409.02	1731.11	3.70226	1.88841	1.85e-18	2.33e-16
CqNL-6_001780	63.4118	29.3098	2.1635	1.11337	0.00221755	0.0108453
CqNL-6_001796	136.515	43.2792	3.1543	1.65732	1.59e-08	3.13e-07
CqNL-6_001809	1526.26	646.487	2.36085	1.2393	3.6e-12	1.47e-10
CqNL-6_001811	36.2312	8.31191	4.35895	2.12398	5.23e-05	0.000435734
CqNL-6_001822	25.8243	4.16009	6.20762	2.63404	6e-05	0.000490681
CqNL-6_001823	276.594	120.422	2.29687	1.19967	0.000212368	0.00146687
CqNL-6_001824	332.672	149.301	2.22819	1.15587	9.06e-08	1.52e-06
CqNL-6_001832	43.8765	118.587	0.369994	-1.43442	1.36e-06	1.73e-05
CqNL-6_001839	115.604	252.788	0.457315	-1.12874	1.08e-06	1.41e-05
CqNL-6_001864	616.692	226.997	2.71674	1.44188	3.15e-13	1.55e-11
CqNL-6_001876	67.8314	170.717	0.397333	-1.33158	4.33e-07	6.18e-06
CqNL-6_001891	222.152	58.9297	3.76978	1.91448	2.11e-11	7.32e-10
CqNL-6_001896	3171.47	1402.67	2.26102	1.17697	5.69e-12	2.22e-10
CqNL-6_001897	2832.9	1310.68	2.16139	1.11196	9.99e-11	3.05e-09
CqNL-6_001899	1393.54	656.402	2.123	1.0861	2.78e-07	4.14e-06
CqNL-6_001905	811.753	394.349	2.05846	1.04157	1.86e-08	3.59e-07
CqNL-6_001915	9865.58	3453.27	2.85688	1.51444	1.06e-14	6.93e-13
CqNL-6_001916	88.9283	254.709	0.349137	-1.51814	1.31e-07	2.11e-06
CqNL-6_001921	9.49668	43.5167	0.218231	-2.19607	9.28e-06	9.55e-05
CqNL-6_001930	664.525	234.356	2.83554	1.50362	2.32e-11	7.98e-10
CqNL-6_001950	862.26	4256.78	0.202562	-2.30357	0.000301959	0.00198125
CqNL-6_001954	876.132	298.673	2.93342	1.55258	3.65e-08	6.64e-07
CqNL-6_001964	90.6134	33.2029	2.72908	1.44842	0.0137248	0.0492471
CqNL-6_001967	531.817	64.8306	8.20317	3.03618	2.15e-22	4.64e-20
CqNL-6_001977	24.8387	55.997	0.443573	-1.17276	0.00232495	0.011284
CqNL-6_001982	130.999	337.772	0.387833	-1.36649	7.05e-10	1.85e-08
CqNL-6_002005	5053.19	2307.2	2.19018	1.13105	2.11e-11	7.32e-10
CqNL-6_002009	58.5005	12.4272	4.70745	2.23495	1.18e-07	1.92e-06
CqNL-6_002020	93.965	234.798	0.400195	-1.32123	2.47e-06	2.96e-05
CqNL-6_002032	25.7876	75.2494	0.342695	-1.545	1.73e-05	0.000165332
CqNL-6_002035	65.5996	140.854	0.465728	-1.10244	0.000189718	0.00133172
CqNL-6_002036	7.10112	26.7644	0.26532	-1.9142	0.00137656	0.00723259
CqNL-6_002038	238.382	105.963	2.24968	1.16972	7.67e-07	1.03e-05
CqNL-6_002050	245.827	120.429	2.04127	1.02946	6.21e-06	6.68e-05
CqNL-6_002052	421.657	1066.83	0.395241	-1.3392	3.54e-12	1.45e-10
CqNL-6_002058	83.5996	193.287	0.432516	-1.20918	2.6e-05	0.000235955
CqNL-6_002071	101.778	35.4907	2.86774	1.51991	1.91e-05	0.000179768
CqNL-6_002074	2315.86	6735.4	0.343834	-1.54022	6.3e-08	1.09e-06
CqNL-6_002099	952.179	407.698	2.3355	1.22373	5.02e-11	1.62e-09
CqNL-6_002108	34.9604	5.11803	6.83084	2.77206	1.71e-06	2.12e-05
CqNL-6_002113	627.696	298.795	2.10076	1.07091	0.00012268	0.000912194
CqNL-6_002133	386.959	130.93	2.95546	1.56339	1.17e-06	1.5e-05
CqNL-6_002147	459.15	217.728	2.10883	1.07644	1.34e-05	0.00013185
CqNL-6_002176	125.481	267.182	0.469646	-1.09035	0.000220631	0.00151434
CqNL-6_002185	80.1825	165.242	0.485243	-1.04322	5.23e-05	0.000435511
CqNL-6_002204	62.9892	166.459	0.378406	-1.40199	0.0014716	0.00765179
CqNL-6_002209	3264.3	1364.01	2.39316	1.25892	2.09e-13	1.07e-11
CqNL-6_002211	230.716	53.7486	4.2925	2.10182	1.6e-16	1.43e-14
CqNL-6_002212	871.976	2953.51	0.295234	-1.76007	1.05e-11	3.87e-10
CqNL-6_002215	79.2654	176.672	0.448657	-1.15631	4.89e-05	0.000410669
CqNL-6_002236	103.901	426.069	0.243859	-2.03588	0.0101211	0.0382554
CqNL-6_002238	246.65	115.039	2.14405	1.10034	1.55e-06	1.94e-05
CqNL-6_002242	124.014	5.79359	21.4053	4.4199	1.24e-06	1.59e-05
CqNL-6_002247	4.13249	18.2744	0.226135	-2.14474	0.00361286	0.0163697
CqNL-6_002250	18.0396	40.8734	0.441353	-1.18	0.00869167	0.0337955
CqNL-6_002252	4.94986	70.254	0.0704566	-3.82712	0.000104527	0.000793706
CqNL-6_002283	75.0343	35.565	2.10978	1.07709	0.00175156	0.00888394
CqNL-6_002288	45.1792	174.082	0.259528	-1.94604	8.18e-10	2.11e-08
CqNL-6_002300	28.9908	63.5066	0.456501	-1.13131	0.00204272	0.0101207
CqNL-6_002313	739.934	1934.24	0.382546	-1.3863	2.14e-05	0.000199507
CqNL-6_002316	1.66121	142.646	0.0116457	-6.42406	0.00266347	0.0126546
CqNL-6_002317	91.7811	24.8821	3.68864	1.88309	5.97e-08	1.04e-06
CqNL-6_002326	33.0915	12.8098	2.5833	1.36922	0.00583879	0.0243848
CqNL-6_002328	2116.97	1030.63	2.05405	1.03847	2.03e-09	4.81e-08
CqNL-6_002330	6217.83	2080.81	2.98818	1.57927	2.32e-11	7.98e-10
CqNL-6_002334	50.4985	9.03109	5.59163	2.48327	0.00113106	0.00612
CqNL-6_002357	422.475	1668.27	0.253241	-1.98142	1.73e-05	0.000164803
CqNL-6_002368	60.2546	384.254	0.156809	-2.67292	1.15e-14	7.52e-13
CqNL-6_002383	68.1101	170.228	0.400112	-1.32152	5.3e-07	7.44e-06
CqNL-6_002384	30.4644	68.0658	0.447573	-1.1598	0.000974332	0.00539242
CqNL-6_002392	51.3755	162.718	0.315732	-1.66323	7.06e-09	1.51e-07
CqNL-6_002397	809.402	295.574	2.7384	1.45334	3.04e-13	1.5e-11
CqNL-6_002402	83.3389	702.049	0.118708	-3.07451	1.93e-12	8.28e-11
CqNL-6_002403	127.99	23.3477	5.48193	2.45468	2.97e-14	1.76e-12
CqNL-6_002418	53.3679	118.135	0.451752	-1.1464	7.61e-05	0.00060293
CqNL-6_002427	68.9728	213.386	0.323231	-1.62936	7.86e-05	0.000619894
CqNL-6_002429	107.531	349.854	0.307359	-1.70201	4.59e-14	2.63e-12
CqNL-6_002434	42.2276	16.3704	2.57951	1.3671	0.00259293	0.0123767
CqNL-6_002435	35.3141	98.7468	0.357623	-1.48349	3.46e-06	4e-05
CqNL-6_002445	2.50792	63.5619	0.0394563	-4.6636	1.05e-05	0.000105901
CqNL-6_002478	2.0027	93.5168	0.0214154	-5.54521	4.2e-22	8.67e-20
CqNL-6_002479	448.091	1689.91	0.265157	-1.91508	3.45e-14	2.04e-12
CqNL-6_002487	671.786	220.891	3.04126	1.60467	3.18e-09	7.23e-08
CqNL-6_002514	730.951	207.085	3.52971	1.81955	2.66e-20	4.29e-18
CqNL-6_002524	234.848	1054.13	0.222788	-2.16626	0.000190902	0.00133954
CqNL-6_002525	17.4348	4.12413	4.22751	2.07981	0.00515573	0.0219799
CqNL-6_002529	22.4403	255.302	0.087897	-3.50804	0.00327039	0.0150683
CqNL-6_002551	21.7549	112.191	0.19391	-2.36654	7.28e-11	2.27e-09
CqNL-6_002577	17.9912	75.5547	0.238122	-2.07023	2.1e-06	2.55e-05
CqNL-6_002581	6.65014	252.627	0.026324	-5.24748	0.00796679	0.0314856
CqNL-6_002596	45.2637	20.0412	2.25854	1.17539	0.00477666	0.0206361
CqNL-6_002597	596.532	293.504	2.03245	1.02322	2.85e-06	3.37e-05
CqNL-6_002601	4.32499	43.1306	0.100276	-3.31795	0.00334837	0.0153623
CqNL-6_002602	22.328	66.9487	0.333508	-1.5842	0.00302049	0.0140664
CqNL-6_002605	4.35919	58.8106	0.0741225	-3.75394	3.72e-06	4.26e-05
CqNL-6_002606	10.2383	46.4512	0.220411	-2.18173	4.76e-06	5.29e-05
CqNL-6_002607	2.47371	15.1012	0.16381	-2.60991	0.00227315	0.0110725
CqNL-6_002614	144.979	312.489	0.463949	-1.10796	5.56e-07	7.75e-06
CqNL-6_002625	297.839	1798.7	0.165586	-2.59435	3.21e-11	1.08e-09
CqNL-6_002629	8.83561	0.613076	14.4119	3.84919	0.00450054	0.0196455
CqNL-6_002631	39.7593	14.3702	2.76679	1.46822	0.0100671	0.0380807
CqNL-6_002657	29.3499	10.6092	2.76646	1.46804	0.0129155	0.0468645
CqNL-6_002661	157.483	53.7658	2.92906	1.55044	3.16e-05	0.000280889
CqNL-6_002707	20.0502	3.13613	6.39329	2.67656	0.000401502	0.00253134
CqNL-6_002737	698.157	205.949	3.38995	1.76126	0.000553804	0.00334452
CqNL-6_002756	396.936	927.961	0.427751	-1.22516	5.32e-11	1.71e-09
CqNL-6_002767	319.055	131.519	2.42592	1.27853	8.82e-09	1.83e-07
CqNL-6_002792	175.552	78.8972	2.22507	1.15385	0.000288548	0.00190672
CqNL-6_002798	407.079	840.68	0.484225	-1.04625	1.75e-08	3.4e-07
CqNL-6_002807	36.563	13.46	2.71642	1.4417	0.00260724	0.0124252
CqNL-6_002827	24.8144	118.865	0.208762	-2.26007	4.72e-12	1.88e-10
CqNL-6_002837	108.397	272.324	0.398044	-1.329	1.51e-06	1.9e-05
CqNL-6_002846	29.284	62.3765	0.469471	-1.09089	0.00245072	0.0117946
CqNL-6_002852	4299.66	1769.6	2.42973	1.28079	9.44e-09	1.94e-07
CqNL-6_002904	1.40273	11.9662	0.117225	-3.09265	0.00288251	0.01355
CqNL-6_002932	1084.54	293.45	3.69583	1.8859	2.2e-23	5.39e-21
CqNL-6_002933	1.00013	448.886	0.00222804	-8.81001	0.00498131	0.0213711
CqNL-6_002937	123.437	259.25	0.476131	-1.07057	2.77e-06	3.3e-05
CqNL-6_002940	2055.84	1022.49	2.01062	1.00764	6.64e-09	1.43e-07
CqNL-6_002955	602.896	254.852	2.36567	1.24225	2.69e-10	7.58e-09
CqNL-6_002959	49.918	120.335	0.414826	-1.26942	4.93e-05	0.00041386
CqNL-6_002967	246.305	101.843	2.41848	1.2741	6.35e-08	1.1e-06
CqNL-6_002982	115.64	463.401	0.249547	-2.00262	2.76e-20	4.41e-18
CqNL-6_002990	1618.22	720.268	2.2467	1.16781	2.99e-10	8.38e-09
CqNL-6_003018	22.8806	70.3265	0.325347	-1.61995	0.00040029	0.00252496
CqNL-6_003024	89.9543	36.3885	2.47205	1.30571	0.000122791	0.000912496
CqNL-6_003051	33.6407	9.57993	3.51158	1.81212	0.000564483	0.00339901
CqNL-6_003054	3.9908	59.7781	0.0667602	-3.90487	7.94e-05	0.000625996
CqNL-6_003056	15.388	236.891	0.0649582	-3.94435	2.18e-09	5.14e-08
CqNL-6_003060	483.722	1226.12	0.394515	-1.34185	4.19e-08	7.52e-07
CqNL-6_003063	0.334189	9.77622	0.0341839	-4.87054	0.00571283	0.0239665
CqNL-6_003077	597.709	2133.45	0.280161	-1.83567	4.72e-06	5.25e-05
CqNL-6_003081	40.3779	84.7898	0.476211	-1.07033	0.000952123	0.00528149
CqNL-6_003094	258.36	116.33	2.22092	1.15115	5.35e-07	7.5e-06
CqNL-6_003131	4001.42	1176.8	3.40025	1.76564	7.3e-20	1.08e-17
CqNL-6_003135	40.844	19.1215	2.13602	1.09493	0.0119137	0.0438039
CqNL-6_003139	275.755	560.182	0.492259	-1.02251	0.00708918	0.0286023
CqNL-6_003148	134.879	354.536	0.380437	-1.39427	0.00335105	0.0153673
CqNL-6_003160	3.43234	21.4029	0.160368	-2.64054	0.000315227	0.00205826
CqNL-6_003169	28.4514	74.3404	0.382718	-1.38565	8.58e-05	0.00066958
CqNL-6_003172	40.8264	18.1754	2.24624	1.16751	0.00716864	0.0288454
CqNL-6_003189	1128.79	2617.02	0.431326	-1.21315	6.07e-11	1.92e-09
CqNL-6_003195	5111.72	2084.38	2.45239	1.29419	1.57e-11	5.63e-10
CqNL-6_003203	547.193	233.007	2.3484	1.23168	2.97e-07	4.4e-06
CqNL-6_003227	98.1084	341.557	0.287239	-1.79968	2.8e-15	2.02e-13
CqNL-6_003229	533.868	1186.73	0.449866	-1.15243	2.14e-10	6.14e-09
CqNL-6_003233	3078.58	1485.79	2.07202	1.05104	6.23e-10	1.65e-08
CqNL-6_003242	581.524	83.1121	6.99686	2.80671	7.53e-18	8.57e-16
CqNL-6_003243	30.3907	2.24893	13.5134	3.75632	6.26e-08	1.09e-06
CqNL-6_003246	103.362	38.5579	2.68069	1.42261	4.4e-06	4.93e-05
CqNL-6_003248	257.391	104.427	2.46479	1.30146	1.75e-08	3.4e-07
CqNL-6_003251	448.089	221.062	2.02699	1.01934	5.9e-07	8.16e-06
CqNL-6_003252	100.992	39.438	2.56078	1.35658	1.48e-05	0.000144084
CqNL-6_003261	846.657	397.604	2.1294	1.09045	4.56e-09	1.01e-07
CqNL-6_003263	354.07	141.238	2.50691	1.32591	4.62e-09	1.02e-07
CqNL-6_003272	2730.06	1057.36	2.58195	1.36846	1.96e-05	0.00018405
CqNL-6_003273	136.303	59.3241	2.29761	1.20013	1.51e-05	0.00014648
CqNL-6_003295	34.1919	245.661	0.139183	-2.84494	0.000840726	0.00474564
CqNL-6_003299	15.3396	51.637	0.297066	-1.75114	0.000784982	0.0044851
CqNL-6_003311	1313.74	490.345	2.67921	1.42181	1.01e-11	3.74e-10
CqNL-6_003313	9.09651	34.0135	0.267439	-1.90272	0.0076204	0.0303718
CqNL-6_003325	38.2187	139.311	0.274342	-1.86595	1.73e-08	3.36e-07
CqNL-6_003331	153.062	364.978	0.419374	-1.25369	5.4e-09	1.18e-07
CqNL-6_003347	92.514	217.807	0.424752	-1.23531	0.0011476	0.00619494
CqNL-6_003348	12.9612	58.9262	0.219957	-2.18471	2.91e-07	4.32e-06
CqNL-6_003366	1714.75	788.74	2.17404	1.12038	2.53e-10	7.2e-09
CqNL-6_003370	107.418	40.4737	2.65402	1.40818	4.15e-06	4.68e-05
CqNL-6_003372	1.66608	108.343	0.0153779	-6.023	1.33e-05	0.000130942
CqNL-6_003379	633.035	252.411	2.50795	1.32651	0.00391627	0.0174945
CqNL-6_003392	0	5.31668	0	#NAME?	0.0117235	0.043225
CqNL-6_003398	353.238	139.423	2.53356	1.34117	7.32e-10	1.91e-08
CqNL-6_003422	479.46	213.653	2.24411	1.16614	8.37e-09	1.75e-07
CqNL-6_003435	3331.22	1384.6	2.40591	1.26658	7.72e-11	2.4e-09
CqNL-6_003447	105.787	262.766	0.402591	-1.31261	0.000333782	0.0021624
CqNL-6_003464	6.53536	26.6477	0.24525	-2.02767	0.00803907	0.0317036
CqNL-6_003470	721.026	2068.82	0.34852	-1.52069	0.00790181	0.0312761
CqNL-6_003472	0	71.7112	0	#NAME?	9.95e-06	0.000101171
CqNL-6_003476	34.4913	104.436	0.330262	-1.59832	7.19e-07	9.75e-06
CqNL-6_003478	3946.5	1186	3.32758	1.73447	1.57e-14	9.89e-13
CqNL-6_003489	3.73476	78.6979	0.0474568	-4.39724	2.76e-18	3.4e-16
CqNL-6_003496	1283.69	433.956	2.95811	1.56468	3.61e-07	5.23e-06
CqNL-6_003499	61.499	134.332	0.457812	-1.12717	0.00624034	0.0257172
CqNL-6_003514	4567.3	1829.98	2.49582	1.31951	7.29e-15	4.9e-13
CqNL-6_003517	41.1562	87.9478	0.467961	-1.09554	0.000682156	0.00398456
CqNL-6_003547	51.6756	8.21937	6.28705	2.65238	9.16e-07	1.21e-05
CqNL-6_003552	4593.1	1508.61	3.0446	1.60625	6.92e-21	1.22e-18
CqNL-6_003561	153.333	333.214	0.460163	-1.11978	3.02e-07	4.46e-06
CqNL-6_003574	15.0831	43.1017	0.349943	-1.51481	0.000849267	0.0047865
CqNL-6_003576	11722.1	5221.83	2.24482	1.1666	1.97e-12	8.41e-11
CqNL-6_003578	147.108	73.4355	2.00323	1.00233	0.000171924	0.00122354
CqNL-6_003583	1.33189	11.0826	0.120179	-3.05675	0.00537247	0.0227367
CqNL-6_003592	97.825	327.235	0.298944	-1.74205	1.77e-06	2.19e-05
CqNL-6_003595	51.7243	3.07483	16.8219	4.07226	8.1e-13	3.69e-11
CqNL-6_003615	230.943	885.649	0.260762	-1.9392	2.07e-23	5.13e-21
CqNL-6_003628	18.9157	43.5144	0.434699	-1.20191	0.00527111	0.0223958
CqNL-6_003633	549.798	155.559	3.53434	1.82144	4.08e-05	0.000350763
CqNL-6_003655	95.0391	256.827	0.370051	-1.4342	1.67e-09	4.03e-08
CqNL-6_003669	321.489	1654.82	0.194275	-2.36383	0.000969858	0.00536994
CqNL-6_003671	112.808	290.523	0.388293	-1.36478	0.000984908	0.00544015
CqNL-6_003672	0	26.7072	0	#NAME?	0.000564439	0.00339901
CqNL-6_003674	0.331755	261.501	0.00126866	-9.62248	0.000152465	0.00110215
CqNL-6_003676	206.847	2118.77	0.0976261	-3.35659	0.00011062	0.000831881
CqNL-6_003678	213.891	645.25	0.331485	-1.59298	1.58e-15	1.19e-13
CqNL-6_003688	913.258	1836.98	0.497152	-1.00824	9.97e-09	2.04e-07
CqNL-6_003690	223.356	727.477	0.307028	-1.70356	8.71e-18	9.73e-16
CqNL-6_003692	204.403	428.733	0.476762	-1.06866	0.000392792	0.00248566
CqNL-6_003694	639.066	171.188	3.73312	1.90038	3.09e-15	2.21e-13
CqNL-6_003703	570.056	250.334	2.27718	1.18725	1.82e-09	4.35e-08
CqNL-6_003718	1124.09	561.361	2.00244	1.00176	0.000853342	0.00480461
CqNL-6_003719	170.369	68.726	2.47896	1.30973	5.67e-07	7.87e-06
CqNL-6_003720	51.9242	137.713	0.377046	-1.40719	0.00442268	0.0193751
CqNL-6_003722	426.954	137.239	3.11104	1.6374	1.98e-14	1.22e-12
CqNL-6_003723	4671.26	1625.67	2.87344	1.52278	7.11e-16	5.63e-14
CqNL-6_003735	307.5	1068.46	0.287798	-1.79687	9.34e-08	1.56e-06
CqNL-6_003744	782.113	387.049	2.02071	1.01486	8.7e-06	9.02e-05
CqNL-6_003746	1370.07	666.72	2.05494	1.0391	5.17e-09	1.14e-07
CqNL-6_003748	207.349	72.9162	2.84366	1.50775	0.000373629	0.00237907
CqNL-6_003761	187.664	33.9917	5.5209	2.4649	1.71e-13	8.88e-12
CqNL-6_003787	610.003	216.535	2.81711	1.49422	0.00800189	0.0315857
CqNL-6_003790	205.658	91.9346	2.23701	1.16157	2.11e-06	2.56e-05
CqNL-6_003791	196.723	92.0967	2.13605	1.09494	6.98e-06	7.42e-05
CqNL-6_003793	588.582	1849.02	0.318322	-1.65144	3.8e-20	5.96e-18
CqNL-6_003796	170.086	348.183	0.488495	-1.03358	1.12e-06	1.45e-05
CqNL-6_003805	125.095	583.498	0.214389	-2.2217	1.08e-25	3.62e-23
CqNL-6_003808	71.1759	282.243	0.252179	-1.98748	0.000100478	0.000768196
CqNL-6_003809	7.53305	409.111	0.0184132	-5.76312	0.000336436	0.00217815
CqNL-6_003812	5.42287	36.823	0.147269	-2.76348	1.25e-06	1.6e-05
CqNL-6_003821	427.976	1189.96	0.359654	-1.47532	1.58e-15	1.19e-13
CqNL-6_003824	102.545	36.0614	2.84363	1.50773	1.58e-06	1.97e-05
CqNL-6_003828	6.35946	29.1772	0.21796	-2.19786	0.00262197	0.0124878
CqNL-6_003846	782.24	254.54	3.07315	1.61972	8.45e-15	5.64e-13
CqNL-6_003849	111.543	40.3647	2.76337	1.46643	1.59e-06	1.99e-05
CqNL-6_003850	39.1901	83.2659	0.470662	-1.08724	0.00203193	0.0100788
CqNL-6_003857	6.05261	19.6733	0.307656	-1.70061	0.00964817	0.0368289
CqNL-6_003861	280.516	105.441	2.6604	1.41165	6.64e-10	1.75e-08
CqNL-6_003863	7.46464	58.8802	0.126777	-2.97964	2.9e-10	8.15e-09
CqNL-6_003878	2275.9	911.702	2.49632	1.31981	2.32e-14	1.41e-12
CqNL-6_003903	116.277	41.5101	2.80119	1.48604	7.45e-07	1.01e-05
CqNL-6_003910	423.27	207.013	2.04465	1.03185	1.57e-05	0.000151988
CqNL-6_003911	1934.62	823.684	2.34875	1.23189	5.07e-12	2e-10
CqNL-6_003913	2650.32	990.857	2.67477	1.41941	3.68e-16	3.09e-14
CqNL-6_003927	98.2797	44.1858	2.22424	1.15331	0.000211055	0.00145966
CqNL-6_003930	261.965	128.153	2.04416	1.03151	1.24e-05	0.000122978
CqNL-6_003946	34.3326	123.178	0.278723	-1.84309	3.14e-09	7.14e-08
CqNL-6_003952	27.7659	69.098	0.401833	-1.31533	0.000286776	0.00189726
CqNL-6_003959	4460.52	1500.68	2.97234	1.5716	5.86e-20	8.82e-18
CqNL-6_003961	99.8757	248.563	0.401813	-1.31541	2e-05	0.000187468
CqNL-6_003978	13607.8	5450.53	2.49661	1.31997	8.6e-14	4.72e-12
CqNL-6_004017	0	10.6163	0	#NAME?	0.00348213	0.0158733
CqNL-6_004022	13.2656	53.7427	0.246836	-2.01838	5.26e-06	5.77e-05
CqNL-6_004027	261.403	100.075	2.61207	1.38519	3.69e-09	8.32e-08
CqNL-6_004055	249.716	24.7778	10.0782	3.33317	2.4e-32	1.51e-29
CqNL-6_004068	5414.32	409.078	13.2354	3.72633	4.96e-87	6.45e-83
CqNL-6_004070	388.122	105.21	3.68902	1.88324	8.86e-08	1.49e-06
CqNL-6_004076	9027.52	3422.98	2.63733	1.39908	3.54e-10	9.76e-09
CqNL-6_004077	8.94309	32.4259	0.275801	-1.8583	0.000526497	0.00320591
CqNL-6_004078	2.10532	48.6789	0.0432491	-4.53119	0.000279609	0.00185552
CqNL-6_004106	2434.22	660.803	3.68373	1.88117	1.64e-11	5.85e-10
CqNL-6_004111	15.7394	63.8196	0.246622	-2.01962	0.000442574	0.00275774
CqNL-6_004121	4.53752	22.4516	0.202103	-2.30684	0.00462729	0.0200909
CqNL-6_004126	162.454	582.083	0.279091	-1.84119	3.22e-19	4.42e-17
CqNL-6_004138	93.8909	274.941	0.341494	-1.55007	0.00188963	0.00948023
CqNL-6_004142	2219.32	979.738	2.26522	1.17965	4.69e-08	8.33e-07
CqNL-6_004145	137.057	63.8679	2.14594	1.10161	5.99e-05	0.000490044
CqNL-6_004148	228.406	474.401	0.481461	-1.05451	1.64e-07	2.57e-06
CqNL-6_004156	53.82	7.33572	7.3367	2.87513	3.64e-08	6.63e-07
CqNL-6_004170	166.404	74.6039	2.23051	1.15737	1.02e-05	0.000103233
CqNL-6_004173	372.13	35.0669	10.612	3.40763	1.18e-25	3.91e-23
CqNL-6_004183	121.074	34.3223	3.52757	1.81867	4.12e-09	9.19e-08
CqNL-6_004191	37.5801	85.9122	0.437425	-1.19289	0.000240976	0.0016319
CqNL-6_004193	159.576	442.202	0.360868	-1.47046	1.36e-11	4.9e-10
CqNL-6_004203	3772.55	1880.89	2.00572	1.00412	2.51e-09	5.83e-08
CqNL-6_004232	30.3813	265.235	0.114545	-3.12602	3.07e-30	1.64e-27
CqNL-6_004233	8.49655	75.7818	0.112119	-3.1569	0.000490149	0.00301151
CqNL-6_004259	50.3572	117.518	0.428507	-1.22261	3.7e-05	0.000323275
CqNL-6_004269	67.3561	193.43	0.348219	-1.52193	3.43e-09	7.76e-08
CqNL-6_004275	97.3789	230.551	0.422374	-1.24341	2.18e-07	3.32e-06
CqNL-6_004281	147.164	63.2024	2.32845	1.21937	0.0016053	0.0082392
CqNL-6_004284	69.7493	179.46	0.388663	-1.36341	1.45e-07	2.31e-06
CqNL-6_004290	47.4867	108.027	0.439581	-1.1858	8.28e-05	0.000648632
CqNL-6_004300	1.33432	14.7911	0.0902113	-3.47055	0.000437054	0.00272693
CqNL-6_004306	45.8524	132.619	0.345746	-1.53222	1.15e-07	1.87e-06
CqNL-6_004313	220.435	96.1513	2.29258	1.19697	4.71e-07	6.68e-06
CqNL-6_004347	48.7474	104.256	0.467576	-1.09673	0.000337401	0.00218258
CqNL-6_004351	87.6424	206.007	0.425434	-1.23299	6.91e-07	9.42e-06
CqNL-6_004352	29.4882	96.5633	0.305377	-1.71134	2.65e-07	3.96e-06
CqNL-6_004354	550.174	1130.73	0.486566	-1.03929	8.77e-09	1.82e-07
CqNL-6_004355	204.57	434.436	0.470885	-1.08655	0.000106612	0.000806711
CqNL-6_004366	1.07098	19.6656	0.0544595	-4.19867	0.00252909	0.0121209
CqNL-6_004370	2.07111	15.3617	0.134823	-2.89086	0.00125833	0.0067027
CqNL-6_004387	801.617	304.397	2.63346	1.39696	1.69e-11	6.01e-10
CqNL-6_004388	169.754	77.2684	2.19694	1.13549	9.9e-06	0.000100692
CqNL-6_004390	0	50.9673	0	#NAME?	0.000353926	0.00227477
CqNL-6_004391	28.3688	67.5848	0.419752	-1.25239	0.000471239	0.00291263
CqNL-6_004392	911.802	284.088	3.20957	1.68238	6.53e-12	2.51e-10
CqNL-6_004404	351.767	146.929	2.39413	1.2595	1.89e-06	2.33e-05
CqNL-6_004432	251.176	550.622	0.456168	-1.13236	0.00254057	0.012164
CqNL-6_004433	2.70042	36.5329	0.0739173	-3.75794	7.33e-09	1.56e-07
CqNL-6_004435	89.6795	231.555	0.387293	-1.3685	1.55e-08	3.06e-07
CqNL-6_004442	26.7594	3.95082	6.77314	2.75982	0.00681652	0.027675
CqNL-6_004452	290.085	661.088	0.438799	-1.18837	9.31e-06	9.58e-05
CqNL-6_004457	40.6978	82.6972	0.49213	-1.02289	0.0028144	0.0132763
CqNL-6_004469	89.8178	297.243	0.30217	-1.72657	1.27e-08	2.55e-07
CqNL-6_004473	60.9842	144.231	0.422824	-1.24187	0.000659321	0.00387671
CqNL-6_004496	160.115	474.361	0.337538	-1.56688	6.46e-14	3.6e-12
CqNL-6_004497	235.886	668.245	0.352994	-1.50228	0.00688724	0.0278944
CqNL-6_004499	858.275	26.966	31.828	4.99223	1.89e-13	9.75e-12
CqNL-6_004516	1364.73	359.327	3.79802	1.92525	1.04e-20	1.77e-18
CqNL-6_004518	7.80613	34.0594	0.229192	-2.12537	0.000102012	0.000778401
CqNL-6_004520	26.9094	1735.47	0.0155056	-6.01107	1.6e-07	2.51e-06
CqNL-6_004557	10.7411	94.5242	0.113634	-3.13754	4.33e-14	2.51e-12
CqNL-6_004559	103.075	44.9468	2.29326	1.1974	8e-05	0.000630023
CqNL-6_004560	25.495	62.2899	0.409295	-1.28879	0.000571946	0.00343705
CqNL-6_004564	149.413	372.439	0.401176	-1.31769	7.44e-10	1.94e-08
CqNL-6_004575	320.016	49.8096	6.42478	2.68365	3.23e-27	1.27e-24
CqNL-6_004585	43.6806	13.6905	3.19057	1.67382	0.00400343	0.0178287
CqNL-6_004595	95.5854	18.7177	5.10667	2.35238	0.000189252	0.00132892
CqNL-6_004598	24.7039	140.337	0.176033	-2.50609	0.00280478	0.0132341
CqNL-6_004599	0	6.20859	0	#NAME?	0.00513489	0.0219263
CqNL-6_004609	34.7508	11.7328	2.96185	1.5665	0.001971	0.009819
CqNL-6_004611	14.6732	39.754	0.369101	-1.43791	0.00221858	0.0108487
CqNL-6_004622	14.4245	52.8956	0.272698	-1.87463	0.000802486	0.00456505
CqNL-6_004623	12.1898	530.25	0.0229888	-5.44293	1.29e-05	0.00012711
CqNL-6_004625	25.817	57.295	0.450597	-1.15009	0.0069449	0.0280987
CqNL-6_004631	45.1304	156.119	0.289077	-1.79048	1.97e-05	0.000185091
CqNL-6_004637	26.7932	8.58603	3.12056	1.6418	0.00442715	0.0193881
CqNL-6_004651	449.423	183.432	2.45008	1.29283	3.24e-10	9e-09
CqNL-6_004654	309.153	923.853	0.334634	-1.57934	0.000450401	0.00280114
CqNL-6_004656	48.828	18.196	2.68344	1.42409	0.000632608	0.00374117
CqNL-6_004662	809.442	347.335	2.33044	1.2206	1.33e-10	3.99e-09
CqNL-6_004665	919.499	443.058	2.07534	1.05335	1.44e-08	2.86e-07
CqNL-6_004691	22.6968	66.3462	0.342096	-1.54753	3.69e-05	0.000322442
CqNL-6_004708	12.3681	67.0376	0.184495	-2.43834	0.000261607	0.00174914
CqNL-6_004713	1.03434	11.4598	0.0902577	-3.46981	0.00211682	0.0104228
CqNL-6_004714	78.1671	190.392	0.410559	-1.28434	5.44e-07	7.6e-06
CqNL-6_004733	483.823	1491.83	0.324314	-1.62453	8.99e-06	9.28e-05
CqNL-6_004739	320.245	134.38	2.38314	1.25286	1.54e-08	3.04e-07
CqNL-6_004740	120.282	246.275	0.488406	-1.03385	4.97e-06	5.49e-05
CqNL-6_004742	33.8421	4.59749	7.36098	2.8799	0.000481049	0.00296293
CqNL-6_004743	186.937	93.4495	2.0004	1.00029	5e-05	0.000419083
CqNL-6_004761	59.5434	147.334	0.40414	-1.30707	0.000720973	0.00417317
CqNL-6_004783	296.187	75.7676	3.90915	1.96686	4.49e-05	0.000381726
CqNL-6_004803	3.88132	20.8175	0.186445	-2.42318	0.000702205	0.00408271
CqNL-6_004811	4811.22	1528.03	3.14864	1.65473	1.48e-10	4.37e-09
CqNL-6_004816	810.058	373.605	2.16822	1.11651	1.26e-08	2.52e-07
CqNL-6_004817	215.465	38.1446	5.64863	2.4979	1.05e-06	1.37e-05
CqNL-6_004828	92.7158	20.3919	4.54669	2.18482	3.67e-08	6.66e-07
CqNL-6_004838	37.0941	555.312	0.0667986	-3.90404	7.08e-12	2.71e-10
CqNL-6_004874	701.877	203.443	3.44999	1.78659	3.63e-19	4.94e-17
CqNL-6_004884	3012.56	1474.4	2.04324	1.03086	1.3e-09	3.23e-08
CqNL-6_004885	191.924	472.823	0.405911	-1.30076	3.02e-10	8.45e-09
CqNL-6_004887	169.982	515.885	0.329496	-1.60167	1.04e-06	1.36e-05
CqNL-6_004907	32.7934	83.5206	0.392639	-1.34873	7.17e-05	0.000573442
CqNL-6_004911	63.2153	200.088	0.315938	-1.66229	1.52e-05	0.000147766
CqNL-6_004922	1.33676	11.0431	0.12105	-3.04633	0.0054173	0.022904
CqNL-6_004924	313.807	113.026	2.77641	1.47322	7.47e-11	2.33e-09
CqNL-6_004936	8.16479	35.6823	0.228819	-2.12772	7e-05	0.000562199
CqNL-6_004952	6.36676	87.0298	0.0731561	-3.77288	9.33e-06	9.59e-05
CqNL-6_004957	99.174	299.008	0.331677	-1.59215	2.54e-10	7.21e-09
CqNL-6_004958	67.0463	145.54	0.460671	-1.11819	3.51e-05	0.000308212
CqNL-6_004959	239.464	36.7021	6.52453	2.70587	1.3e-07	2.1e-06
CqNL-6_004971	15.7032	70.7303	0.222015	-2.17127	8.97e-06	9.27e-05
CqNL-6_004983	75.713	17.1178	4.42304	2.14504	0.000143456	0.00104614
CqNL-6_004984	120.949	42.3194	2.858	1.51501	3.27e-06	3.81e-05
CqNL-6_004990	84.08	26.2002	3.20913	1.68218	1.04e-05	0.000104906
CqNL-6_004998	1.4003	70.4042	0.0198894	-5.65185	0.00398886	0.017774
CqNL-6_005008	2.50792	58.6131	0.0427877	-4.54666	0.00894235	0.0345703
CqNL-6_005012	20.721	135.293	0.153156	-2.70692	0.00283394	0.013351
CqNL-6_005017	11.9366	0.919614	12.98	3.69822	0.00865076	0.0336733
CqNL-6_005029	385.224	3090.61	0.124644	-3.00412	2.85e-12	1.19e-10
CqNL-6_005034	3.39083	730.742	0.00464025	-7.75158	3.54e-06	4.09e-05
CqNL-6_005037	653.609	298.792	2.1875	1.12929	5.45e-08	9.58e-07
CqNL-6_005056	865.276	254.506	3.39982	1.76546	3.25e-20	5.15e-18
CqNL-6_005068	912.864	319.749	2.85494	1.51346	4.48e-12	1.79e-10
CqNL-6_005077	13.3003	32.1129	0.414173	-1.2717	0.0101614	0.0383758
CqNL-6_005081	205.726	97.1628	2.11733	1.08225	8.65e-06	8.97e-05
CqNL-6_005084	550.771	156.937	3.50951	1.81127	2.39e-18	2.98e-16
CqNL-6_005095	412.667	166.25	2.48221	1.31163	1.75e-09	4.21e-08
CqNL-6_005108	249.256	116.11	2.14672	1.10214	1.99e-06	2.44e-05
CqNL-6_005133	5132.37	1751.66	2.93001	1.5509	1.24e-11	4.51e-10
CqNL-6_005135	301.072	123.478	2.43826	1.28585	8.21e-09	1.73e-07
CqNL-6_005137	0	10.4312	0	#NAME?	0.000126829	0.000939009
CqNL-6_005138	181.564	619.194	0.293226	-1.76992	1.52e-07	2.4e-06
CqNL-6_005143	279.621	45.1096	6.19871	2.63197	5.73e-17	5.59e-15
CqNL-6_005155	1050.97	326.963	3.21434	1.68452	1.59e-05	0.000153643
CqNL-6_005160	70.9741	144.324	0.49177	-1.02394	0.00014431	0.00105178
CqNL-6_005169	0.334189	7.53083	0.0443762	-4.49407	0.00631344	0.0259558
CqNL-6_005170	4.46911	34.8723	0.128156	-2.96402	1.74e-06	2.16e-05
CqNL-6_005195	6684.43	2840.15	2.35355	1.23484	1.74e-13	9.02e-12
CqNL-6_005208	49.1972	20.3465	2.41797	1.27379	0.00444007	0.0194316
CqNL-6_005218	71.169	157.643	0.451457	-1.14734	1.37e-05	0.000134567
CqNL-6_005220	307.823	20.2947	15.1677	3.92293	4.17e-44	6.51e-41
CqNL-6_005224	23.287	358.336	0.0649866	-3.94371	0.00206199	0.0102006
CqNL-6_005229	602.695	1408.41	0.427927	-1.22456	0.000201497	0.00140179
CqNL-6_005239	5.03974	45.3005	0.111251	-3.16811	0.000527876	0.00321265
CqNL-6_005241	86.8444	33.642	2.58142	1.36817	3.26e-05	0.000288516
CqNL-6_005243	177.824	82.1683	2.16414	1.11379	1.16e-05	0.000115138
CqNL-6_005263	1128.33	403.684	2.79509	1.48289	4.56e-10	1.24e-08
CqNL-6_005276	303.338	113.514	2.67225	1.41806	4.1e-10	1.11e-08
CqNL-6_005278	56.3478	18.8115	2.9954	1.58275	0.000103704	0.000788686
CqNL-6_005292	49.4485	14.8542	3.32893	1.73506	6.09e-05	0.000496729
CqNL-6_005312	65.9339	22.5542	2.92336	1.54763	3.21e-05	0.000284958
CqNL-6_005340	570.188	201.856	2.82473	1.49811	2.32e-08	4.39e-07
CqNL-6_005352	105.946	43.6594	2.42665	1.27896	0.00386045	0.0172967
CqNL-6_005356	26.6754	79.7667	0.334418	-1.58028	0.00220478	0.0107934
CqNL-6_005377	262.517	527.9	0.497286	-1.00785	7.22e-05	0.000576045
CqNL-6_005417	1805.85	482.081	3.74596	1.90533	4.4e-26	1.56e-23
CqNL-6_005422	37.0852	12.1354	3.05595	1.61162	0.00100213	0.00551885
CqNL-6_005427	213.06	30.7565	6.92733	2.7923	1.1e-18	1.43e-16
CqNL-6_005455	33.794	75.2553	0.449058	-1.15503	0.00065543	0.00385674
CqNL-6_005460	2863.81	918.18	3.119	1.64108	6.96e-15	4.71e-13
CqNL-6_005462	14.3439	34.294	0.418263	-1.25752	0.00961715	0.0367492
CqNL-6_005463	94.8432	216.322	0.438436	-1.18956	2.13e-05	0.000198465
CqNL-6_005465	166.288	76.4862	2.17409	1.12041	0.00726623	0.0291747
CqNL-6_005470	162.163	618.838	0.262045	-1.93212	7.32e-05	0.000583124
CqNL-6_005474	5295.33	2373.13	2.23137	1.15793	6.37e-12	2.47e-10
CqNL-6_005475	308.421	101.746	3.03128	1.59993	3.35e-12	1.38e-10
CqNL-6_005506	1.00013	83.8212	0.0119317	-6.38905	1.83e-10	5.33e-09
CqNL-6_005512	26.8513	7.94289	3.38054	1.75726	0.00240316	0.0116101
CqNL-6_005520	123.333	57.7596	2.13528	1.09442	0.00012026	0.000895396
CqNL-6_005524	49.1904	20.2109	2.43385	1.28324	0.00841441	0.0329
CqNL-6_005543	4.83994	111.36	0.0434621	-4.5241	0.00191371	0.00958623
CqNL-6_005550	834.535	148.187	5.63162	2.49355	1.15e-32	7.62e-30
CqNL-6_005553	145.109	680.937	0.213102	-2.23038	0.00356874	0.0162018
CqNL-6_005565	246.307	102.002	2.41473	1.27186	1.39e-06	1.76e-05
CqNL-6_005573	1709.47	520.336	3.28532	1.71603	1.24e-11	4.48e-10
CqNL-6_005574	129.934	784.828	0.165557	-2.5946	4.47e-11	1.46e-09
CqNL-6_005590	635.51	297.023	2.1396	1.09734	1.04e-07	1.72e-06
CqNL-6_005592	72.6127	257.489	0.282003	-1.82622	1.6e-10	4.72e-09
CqNL-6_005608	155.67	67.567	2.30394	1.2041	7.16e-06	7.59e-05
CqNL-6_005609	0.368395	18.7265	0.0196723	-5.66769	0.00844511	0.0330046
CqNL-6_005624	3225.58	1369.19	2.35583	1.23624	3.93e-13	1.91e-11
CqNL-6_005630	626.163	1868.37	0.335139	-1.57717	9.66e-07	1.27e-05
CqNL-6_005632	1699.75	466.246	3.64562	1.86616	8.67e-25	2.58e-22
CqNL-6_005635	89.7675	296.331	0.30293	-1.72294	7.71e-05	0.000609474
CqNL-6_005639	23.0823	99.1252	0.232861	-2.10246	0.000680395	0.00397606
CqNL-6_005645	484.88	232.075	2.08933	1.06304	9.42e-08	1.57e-06
CqNL-6_005647	114.584	277.913	0.412303	-1.27822	2.57e-08	4.82e-07
CqNL-6_005669	49.4641	104.05	0.475385	-1.07283	0.000452609	0.00281353
CqNL-6_005681	956.404	389.807	2.45354	1.29486	5.58e-07	7.77e-06
CqNL-6_005685	3164.43	994.866	3.18076	1.66937	1.54e-12	6.72e-11
CqNL-6_005686	55.5436	23.2763	2.38627	1.25476	0.00131916	0.00698375
CqNL-6_005716	968.438	2594.93	0.373204	-1.42196	0.000167726	0.00119804
CqNL-6_005725	131.169	59.0765	2.22033	1.15077	3.25e-05	0.000288099
CqNL-6_005758	5.73502	20.4803	0.280026	-1.83637	0.00927242	0.0356309
CqNL-6_005767	9.87968	220.289	0.0448488	-4.47879	4.72e-07	6.68e-06
CqNL-6_005775	318.184	120.523	2.64001	1.40055	2.92e-07	4.33e-06
CqNL-6_005779	773.061	254.961	3.03208	1.60031	3.38e-12	1.39e-10
CqNL-6_005800	976.174	487.657	2.00176	1.00127	9.16e-05	0.000708971
CqNL-6_005804	46.5619	18.0675	2.5771	1.36575	0.0013577	0.00715576
CqNL-6_005812	7.06691	77.8543	0.0907709	-3.46163	9.41e-06	9.65e-05
CqNL-6_005823	1291.66	622.994	2.0733	1.05193	3.37e-07	4.92e-06
CqNL-6_005837	57.835	138.116	0.418743	-1.25586	6.28e-06	6.75e-05
CqNL-6_005848	167.635	423.008	0.396293	-1.33536	0.00915084	0.0352471
CqNL-6_005872	18.496	83.9451	0.220335	-2.18223	2.02e-08	3.86e-07
CqNL-6_005873	236.941	689.039	0.343872	-1.54006	1.84e-08	3.56e-07
CqNL-6_005879	94.5435	25.9344	3.64549	1.86611	2.83e-08	5.27e-07
CqNL-6_005880	38.9804	11.0454	3.5291	1.8193	0.000224205	0.00153345
CqNL-6_005881	47.7067	19.5183	2.44421	1.28937	0.00208098	0.0102854
CqNL-6_005886	22180.8	10189.6	2.17681	1.12222	1.07e-11	3.93e-10
CqNL-6_005888	16.1933	46.15	0.350885	-1.51093	0.000597365	0.00356237
CqNL-6_005889	288.463	135.139	2.13456	1.09394	0.00576429	0.0241356
CqNL-6_005896	50.9244	23.0399	2.21026	1.14422	0.00433561	0.0190493
CqNL-6_005898	25.4921	1411.15	0.0180648	-5.79068	1.47e-05	0.000143675
CqNL-6_005911	645.845	269.234	2.39882	1.26233	1.32e-07	2.12e-06
CqNL-6_005917	182.084	752.716	0.241903	-2.0475	5.75e-09	1.25e-07
CqNL-6_005961	30.3422	11.7345	2.58572	1.37056	0.0105255	0.0394815
CqNL-6_005977	1.10519	21.0793	0.05243	-4.25346	0.000818469	0.00464244
CqNL-6_005978	198.523	551.19	0.360171	-1.47325	3.23e-06	3.77e-05
CqNL-6_005988	2641.91	813.541	3.24742	1.69929	5.03e-12	1.99e-10
CqNL-6_006001	402.211	94.483	4.25697	2.08983	6.13e-17	5.86e-15
CqNL-6_006018	2976.22	1146.89	2.59503	1.37575	1.92e-15	1.43e-13
CqNL-6_006032	342.695	45.2375	7.57547	2.92134	2.9e-19	4.03e-17
CqNL-6_006052	118.371	49.6316	2.38499	1.25398	1.66e-05	0.000159545
CqNL-6_006057	53.4313	152.313	0.350799	-1.51129	5.63e-08	9.87e-07
CqNL-6_006068	417.154	961.908	0.433674	-1.20532	8.69e-05	0.00067616
CqNL-6_006073	51.8954	132.824	0.390707	-1.35584	3.95e-05	0.000341793
CqNL-6_006093	88.2139	213.623	0.412942	-1.27599	1.6e-07	2.52e-06
CqNL-6_006096	214.385	69.7883	3.07193	1.61914	1.75e-10	5.11e-09
CqNL-6_006116	122.072	45.7551	2.66794	1.41573	1.74e-06	2.16e-05
CqNL-6_006129	5695.87	1727.59	3.297	1.72115	1.69e-13	8.78e-12
CqNL-6_006164	112.818	49.5249	2.27801	1.18777	5.15e-05	0.000429516
CqNL-6_006170	34.9384	9.89001	3.53269	1.82077	0.000418494	0.00262573
CqNL-6_006171	57.9573	15.4843	3.74296	1.90418	5.11e-06	5.62e-05
CqNL-6_006180	62.7161	164.528	0.381189	-1.39142	0.000995623	0.00549156
CqNL-6_006182	8.51359	34.7421	0.245051	-2.02884	0.0001493	0.00108228
CqNL-6_006191	11.3631	0.954397	11.9061	3.57363	0.00162197	0.00830621
CqNL-6_006210	544.235	133.092	4.08918	2.03181	6.36e-16	5.07e-14
CqNL-6_006222	1068.45	459.936	2.32305	1.21602	4.64e-10	1.25e-08
CqNL-6_006227	369.836	90.7049	4.07735	2.02763	3.38e-09	7.64e-08
CqNL-6_006242	2366.99	106.311	22.2649	4.4767	4.07e-71	3.18e-67
CqNL-6_006246	0.66351	13.3621	0.049656	-4.33189	0.00972268	0.0370581
CqNL-6_006249	117.142	241.865	0.484326	-1.04595	0.0133717	0.0482196
CqNL-6_006250	79.4928	34.88	2.27904	1.18842	0.000416415	0.00261437
CqNL-6_006253	131.586	38.4099	3.42584	1.77646	2.48e-09	5.76e-08
CqNL-6_006255	221.227	63.7519	3.47012	1.79499	1.9e-05	0.000179744
CqNL-6_006258	179.198	37.6147	4.76404	2.25219	1.3e-14	8.34e-13
CqNL-6_006266	98.4347	39.0825	2.51864	1.33264	0.00713597	0.0287525
CqNL-6_006280	164.847	66.9664	2.46164	1.29962	7.24e-07	9.82e-06
CqNL-6_006283	41.098	17.0052	2.41679	1.27309	0.00497208	0.0213432
CqNL-6_006284	179.719	375.787	0.478247	-1.06417	4.12e-07	5.91e-06
CqNL-6_006292	128.854	34.1732	3.77062	1.9148	3.42e-10	9.44e-09
CqNL-6_006293	188.293	59.903	3.1433	1.65228	2.71e-10	7.64e-09
CqNL-6_006296	2.43464	35.852	0.0679079	-3.88028	1.71e-05	0.000163451
CqNL-6_006308	6.91592	0.307719	22.4748	4.49024	0.00880254	0.0341245
CqNL-6_006315	294.086	680.005	0.432476	-1.20931	3.88e-10	1.06e-08
CqNL-6_006317	72.6138	9.93246	7.31076	2.87002	1.82e-11	6.42e-10
CqNL-6_006326	2077.44	467.343	4.44521	2.15225	1.53e-14	9.62e-13
CqNL-6_006364	32.7524	11.5152	2.84426	1.50805	0.00303142	0.0141055
CqNL-6_006375	13.6932	38.437	0.356249	-1.48904	0.00133529	0.00705386
CqNL-6_006393	16.4077	207.714	0.0789918	-3.66215	1.28e-31	7.57e-29
CqNL-6_006394	18.6616	280.918	0.0664309	-3.912	1.21e-40	1.52e-37
CqNL-6_006395	1.03677	66.3026	0.015637	-5.99889	1.15e-20	1.94e-18
CqNL-6_006397	107.845	232.338	0.464175	-1.10726	3.46e-06	4e-05
CqNL-6_006401	90.3535	235.327	0.383949	-1.38101	7.56e-09	1.6e-07
CqNL-6_006407	888.005	399.759	2.22135	1.15144	1.99e-08	3.81e-07
CqNL-6_006419	0.331755	184.167	0.00180138	-9.11668	0.00715134	0.0287906
CqNL-6_006429	3.09815	17.6266	0.175766	-2.50827	0.00144314	0.00752374
CqNL-6_006447	59.5012	24.0368	2.47542	1.30767	0.000664164	0.00389931
CqNL-6_006464	61.414	163.84	0.374841	-1.41565	0.000269536	0.00179569
CqNL-6_006490	84.9658	177.097	0.47977	-1.05958	0.00818805	0.0321687
CqNL-6_006499	367.257	157.949	2.32516	1.21733	1.31e-08	2.61e-07
CqNL-6_006505	22.3675	52.6687	0.424683	-1.23554	0.00684238	0.027753
CqNL-6_006509	221.072	90.304	2.44809	1.29166	1.04e-07	1.72e-06
CqNL-6_006512	144.544	71.4483	2.02305	1.01653	0.000121524	0.000903948
CqNL-6_006518	3206.48	988.325	3.24436	1.69793	4.49e-11	1.47e-09
CqNL-6_006547	1381.16	641.233	2.15391	1.10696	5.55e-10	1.48e-08
CqNL-6_006568	5064.17	1438.97	3.51931	1.81529	1.07e-17	1.18e-15
CqNL-6_006578	1643.68	451.085	3.64383	1.86546	9.2e-08	1.54e-06
CqNL-6_006579	221.224	618.911	0.357442	-1.48422	6.03e-13	2.82e-11
CqNL-6_006587	31.8598	3.75511	8.48441	3.08481	1.13e-06	1.46e-05
CqNL-6_006590	1661.53	359.186	4.62581	2.20971	7.65e-25	2.35e-22
CqNL-6_006593	839.912	166.841	5.0342	2.33176	1.13e-31	6.79e-29
CqNL-6_006612	287.984	85.0103	3.38763	1.76028	1.03e-13	5.63e-12
CqNL-6_006620	1311.91	582.594	2.25184	1.1711	9.74e-06	9.95e-05
CqNL-6_006622	554.904	247.337	2.24351	1.16576	3.22e-05	0.000285638
CqNL-6_006625	20.2402	71.1712	0.284388	-1.81407	1.85e-06	2.27e-05
CqNL-6_006640	67.7202	19.8242	3.41603	1.77232	5.95e-06	6.44e-05
CqNL-6_006656	203.394	601.109	0.338364	-1.56335	3.36e-13	1.65e-11
CqNL-6_006661	8.6089	116.147	0.0741208	-3.75398	6.16e-22	1.25e-19
CqNL-6_006678	0.997699	35.5314	0.0280794	-5.15435	7.3e-06	7.72e-05
CqNL-6_006679	38.851	9.33588	4.16148	2.0571	4.01e-05	0.000345806
CqNL-6_006682	2133.06	4565.31	0.467233	-1.09779	1.75e-09	4.22e-08
CqNL-6_006688	305.146	731.018	0.417426	-1.26041	5.26e-05	0.000437378
CqNL-6_006698	1848.96	585.489	3.15798	1.659	9.37e-21	1.62e-18
CqNL-6_006702	164.16	60.8462	2.69794	1.43186	2.69e-06	3.2e-05
CqNL-6_006704	238.092	102.827	2.31546	1.2113	1.87e-05	0.000176473
CqNL-6_006708	346.704	134.92	2.56971	1.3616	2.23e-06	2.7e-05
CqNL-6_006710	36.2874	7.22901	5.0197	2.3276	1.83e-05	0.00017307
CqNL-6_006712	249.103	37.5593	6.63227	2.7295	2.03e-13	1.04e-11
CqNL-6_006717	28.2516	9.13781	3.09173	1.62841	0.00363726	0.0164688
CqNL-6_006721	128.625	53.8164	2.39008	1.25706	0.0033855	0.0155053
CqNL-6_006728	36.3577	110.926	0.327766	-1.60926	2.82e-07	4.19e-06
CqNL-6_006730	70.4322	14.2688	4.9361	2.30337	6.14e-09	1.33e-07
CqNL-6_006734	27.4121	5.9893	4.57684	2.19435	0.00610393	0.0252488
CqNL-6_006737	8.48681	24.2449	0.350046	-1.51439	0.0109746	0.0409219
CqNL-6_006765	32.5492	93.2403	0.34909	-1.51833	5.3e-06	5.82e-05
CqNL-6_006766	20.3522	43.9553	0.463019	-1.11086	0.0102587	0.0386929
CqNL-6_006776	39.3239	177.295	0.221799	-2.17268	1.49e-05	0.000144775
CqNL-6_006782	51.8996	12.0983	4.28984	2.10092	2.34e-06	2.82e-05
CqNL-6_006824	166.227	409.669	0.405758	-1.30131	1.53e-05	0.000148343
CqNL-6_006872	613.051	153.525	3.99317	1.99754	2.76e-17	2.85e-15
CqNL-6_006874	2.03204	36.0855	0.0563118	-4.15042	0.000953619	0.00528741
CqNL-6_006878	164.624	355.981	0.462451	-1.11263	3.6e-06	4.14e-05
CqNL-6_006892	10.6507	52.4635	0.203011	-2.30037	4.76e-07	6.73e-06
CqNL-6_006904	108.47	337.864	0.321045	-1.63915	2.6e-10	7.36e-09
CqNL-6_006930	7.90875	55.8444	0.141621	-2.81989	0.000159837	0.00114858
CqNL-6_006934	143.635	56.9832	2.52066	1.3338	1.04e-05	0.000104783
CqNL-6_006958	254.544	78.428	3.24558	1.69848	3.03e-12	1.26e-10
CqNL-6_006962	32.4349	66.0898	0.49077	-1.02688	0.00386743	0.0173219
CqNL-6_006965	10.0679	58.388	0.17243	-2.53591	0.00227777	0.0110867
CqNL-6_006978	334.803	133.458	2.50869	1.32693	2.43e-09	5.68e-08
CqNL-6_006992	12.4438	83.7529	0.148578	-2.75071	3.06e-08	5.67e-07
CqNL-6_007046	24.0977	80.5048	0.299332	-1.74018	9.25e-07	1.22e-05
CqNL-6_007123	30.8739	71.7472	0.430315	-1.21654	0.000579407	0.00347372
CqNL-6_007141	83.2317	175.439	0.474419	-1.07577	2.58e-05	0.000234466
CqNL-6_007144	699.337	1431.93	0.488386	-1.03391	7.67e-09	1.62e-07
CqNL-6_007145	126.619	53.9803	2.34564	1.22998	4.19e-05	0.000359285
CqNL-6_007159	1339.44	6117.62	0.218947	-2.19135	2.22e-28	9.52e-26
CqNL-6_007161	20.5651	59.2593	0.347037	-1.52684	9.99e-05	0.000764329
CqNL-6_007168	31.872	11.0419	2.88647	1.5293	0.00359573	0.0163053
CqNL-6_007171	9.48738	126.061	0.0752605	-3.73196	3.16e-12	1.31e-10
CqNL-6_007180	238.74	77.3846	3.08511	1.62532	3.6e-08	6.57e-07
CqNL-6_007183	30.5178	464.734	0.0656671	-3.92868	3.14e-11	1.05e-09
CqNL-6_007202	184.299	91.9664	2.00398	1.00287	5.72e-05	0.000471121
CqNL-6_007207	55.6564	130.21	0.427437	-1.22622	4.3e-05	0.000367274
CqNL-6_007213	572.592	259.149	2.20951	1.14373	6.82e-09	1.46e-07
CqNL-6_007214	53.859	8.31073	6.48066	2.69614	1e-08	2.05e-07
CqNL-6_007218	174.967	39.471	4.43281	2.14822	1.99e-14	1.22e-12
CqNL-6_007219	77.0658	35.5497	2.16783	1.11625	0.00101496	0.00557926
CqNL-6_007228	97.1327	232.642	0.417519	-1.26009	1.22e-07	1.98e-06
CqNL-6_007234	606.261	2199.47	0.27564	-1.85914	0.00597655	0.0248457
CqNL-6_007243	533.733	244.971	2.17876	1.12351	1.17e-08	2.34e-07
CqNL-6_007245	1316.28	593.341	2.21843	1.14954	5.83e-09	1.27e-07
CqNL-6_007253	112.326	23.7597	4.72757	2.2411	1.04e-11	3.86e-10
CqNL-6_007267	3543.91	1265.74	2.79986	1.48536	1.1e-13	5.93e-12
CqNL-6_007290	893.441	265.796	3.36138	1.74905	4.2e-20	6.51e-18
CqNL-6_007291	23.5435	4.59395	5.12489	2.35752	0.000340153	0.00219675
CqNL-6_007305	102.954	37.9171	2.71525	1.44108	4.1e-06	4.64e-05
CqNL-6_007320	90.9852	40.627	2.23953	1.16319	0.000269829	0.00179734
CqNL-6_007325	21.9527	4.18779	5.24207	2.39014	0.000490341	0.00301208
CqNL-6_007327	391.101	880.533	0.444164	-1.17084	1.14e-09	2.87e-08
CqNL-6_007333	134.423	40.8569	3.29009	1.71813	5.75e-09	1.25e-07
CqNL-6_007340	66.8622	21.4813	3.11258	1.63811	0.000225738	0.00154237
CqNL-6_007342	178.752	74.2166	2.40851	1.26814	4.47e-06	5.01e-05
CqNL-6_007345	122.893	263.902	0.465676	-1.1026	0.00018094	0.00127699
CqNL-6_007346	178.066	545.063	0.326689	-1.61401	1.21e-05	0.000120252
CqNL-6_007347	1606.31	502.654	3.19566	1.67611	1.78e-15	1.33e-13
CqNL-6_007358	2.70528	17.007	0.159069	-2.65228	0.00144289	0.00752343
CqNL-6_007372	817.226	404.277	2.02145	1.01539	0.000752679	0.00432652
CqNL-6_007378	115.039	40.7791	2.82102	1.49622	7.01e-07	9.53e-06
CqNL-6_007383	268.678	105.736	2.54101	1.3454	5.44e-09	1.19e-07
CqNL-6_007385	127.856	53.3254	2.39765	1.26162	6.02e-05	0.000491553
CqNL-6_007433	448.158	211.054	2.12342	1.08639	8.5e-08	1.44e-06
CqNL-6_007442	43.8145	99.8633	0.438745	-1.18855	0.000161687	0.00115979
CqNL-6_007449	723.849	347.72	2.0817	1.05776	1.82e-05	0.000172967
CqNL-6_007450	122.492	308.932	0.396502	-1.3346	0.000536704	0.00325619
CqNL-6_007451	179.442	1480.66	0.121191	-3.04465	0.000398133	0.00251498
CqNL-6_007453	31.1445	1472.45	0.0211515	-5.5631	1.03e-05	0.000104331
CqNL-6_007454	268.188	548.398	0.48904	-1.03198	1.89e-07	2.92e-06
CqNL-6_007456	26.1556	60.1695	0.434699	-1.20191	0.00166409	0.00850066
CqNL-6_007469	6471.92	2701.78	2.39543	1.26028	6.35e-14	3.55e-12
CqNL-6_007522	222.958	73.5693	3.03059	1.5996	3.47e-07	5.05e-06
CqNL-6_007523	9.57483	29.0204	0.329934	-1.59975	0.00360154	0.0163279
CqNL-6_007524	233.294	553.562	0.421442	-1.24659	3.73e-10	1.02e-08
CqNL-6_007525	9.27728	82.2756	0.112759	-3.14869	4.46e-14	2.56e-12
CqNL-6_007529	0	20.5104	0	#NAME?	0.000103322	0.000786549
CqNL-6_007541	233.163	717.829	0.324817	-1.6223	1.7e-07	2.66e-06
CqNL-6_007543	5.43991	134.606	0.0404136	-4.62902	2.88e-09	6.6e-08
CqNL-6_007549	18.6616	133.404	0.139888	-2.83765	0.000900388	0.00503172
CqNL-6_007552	43.1252	16.8366	2.56139	1.35693	0.00221753	0.0108453
CqNL-6_007554	85.0896	19.4063	4.38464	2.13246	3.26e-07	4.78e-06
CqNL-6_007564	1164.67	489.54	2.3791	1.25042	5.21e-12	2.04e-10
CqNL-6_007569	122.323	55.9657	2.18568	1.12808	8.41e-05	0.000658001
CqNL-6_007597	90.9795	257.202	0.353728	-1.49929	3.76e-10	1.03e-08
CqNL-6_007604	202.622	67.4533	3.00388	1.58683	5.63e-10	1.5e-08
CqNL-6_007613	150.704	62.1496	2.42486	1.2779	2.48e-06	2.98e-05
CqNL-6_007614	1050.92	308.99	3.40115	1.76602	9.42e-08	1.57e-06
CqNL-6_007617	188.005	30.4122	6.1819	2.62805	1.57e-09	3.8e-08
CqNL-6_007624	73.2172	160.785	0.455374	-1.13488	1.93e-05	0.000181722
CqNL-6_007628	14.2101	44.1958	0.321526	-1.63699	0.00027825	0.00184698
CqNL-6_007629	49.2486	173.747	0.283449	-1.81884	8.6e-09	1.79e-07
CqNL-6_007649	37.7971	17.2705	2.18853	1.12997	0.0123693	0.0451726
CqNL-6_007650	146.253	310.107	0.471621	-1.0843	7.28e-07	9.86e-06
CqNL-6_007651	14.5223	69.0473	0.210323	-2.24932	4.6e-06	5.14e-05
CqNL-6_007652	21.4573	114.779	0.186944	-2.41932	1.14e-12	5.07e-11
CqNL-6_007661	7173.04	1879.77	3.81591	1.93203	2.59e-19	3.61e-17
CqNL-6_007667	138.253	56.7298	2.43704	1.28513	8.54e-05	0.000666641
CqNL-6_007672	164.372	73.2592	2.2437	1.16588	1.03e-05	0.000104765
CqNL-6_007678	96.684	36.3873	2.65708	1.40984	1.03e-05	0.000104438
CqNL-6_007684	1067.18	31.8128	33.5455	5.06805	1.67e-32	1.09e-29
CqNL-6_007690	8.12372	519.907	0.0156253	-5.99997	9.89e-17	9.12e-15
CqNL-6_007699	354.151	1299.94	0.272436	-1.87601	3.85e-14	2.24e-12
CqNL-6_007721	31.6107	137.26	0.230298	-2.11843	6.31e-05	0.0005124
CqNL-6_007734	183.487	69.4718	2.64118	1.40118	4.31e-08	7.71e-07
CqNL-6_007735	227.75	70.1608	3.24611	1.69871	6.87e-06	7.32e-05
CqNL-6_007736	102.048	358.313	0.284802	-1.81197	0.00104635	0.00572763
CqNL-6_007744	123	45.9072	2.67933	1.42187	0.000140495	0.00102646
CqNL-6_007763	4286.72	1932.3	2.21846	1.14956	9.54e-12	3.56e-10
CqNL-6_007764	752.594	156.396	4.81212	2.26667	1.67e-29	8.09e-27
CqNL-6_007770	67.3566	152.788	0.44085	-1.18164	9.59e-06	9.81e-05
CqNL-6_007772	539.755	183.015	2.94923	1.56034	9.85e-15	6.49e-13
CqNL-6_007775	137.749	884.746	0.155693	-2.68322	0.0040734	0.0180878
CqNL-6_007777	217.93	4.46309	48.8295	5.60968	1.92e-50	3.75e-47
CqNL-6_007803	100.791	32.15	3.13503	1.64848	2.97e-07	4.39e-06
CqNL-6_007827	1050.83	517.013	2.03249	1.02325	2.43e-08	4.59e-07
CqNL-6_007828	46.8252	122.229	0.383095	-1.38423	2.84e-06	3.36e-05
CqNL-6_007831	73.1411	22.2901	3.28133	1.71428	3.73e-06	4.27e-05
CqNL-6_007834	37.505	13.4924	2.77971	1.47493	0.0020238	0.0100461
CqNL-6_007835	1038.38	338.448	3.06806	1.61733	7.6e-18	8.62e-16
CqNL-6_007873	303.991	616.976	0.492711	-1.02119	0.000475412	0.00293424
CqNL-6_007875	429.852	209.824	2.04864	1.03467	3.97e-07	5.71e-06
CqNL-6_007879	205.992	94.8744	2.17121	1.1185	4.04e-06	4.57e-05
CqNL-6_007880	207.633	91.5467	2.26806	1.18146	1.13e-06	1.47e-05
CqNL-6_007905	101.738	221.098	0.46015	-1.11982	3.2e-06	3.74e-05
CqNL-6_007913	741.663	364.171	2.03658	1.02615	4.86e-06	5.38e-05
CqNL-6_007920	0	6.58351	0	#NAME?	0.00377224	0.0169482
CqNL-6_007926	6.27445	60.6711	0.103417	-3.27345	1.14e-11	4.18e-10
CqNL-6_007933	541.106	263.556	2.0531	1.0378	1.38e-07	2.21e-06
CqNL-6_007934	230.46	464.362	0.496293	-1.01074	2.7e-05	0.00024366
CqNL-6_007937	42.1773	230.474	0.183003	-2.45006	3.95e-15	2.79e-13
CqNL-6_007940	16.3521	3.81641	4.28467	2.09919	0.00711824	0.0286958
CqNL-6_007983	7.86237	0.680281	11.5575	3.53076	0.00948745	0.0363248
CqNL-6_007985	116.385	292.361	0.398086	-1.32885	4.2e-09	9.38e-08
CqNL-6_007992	94.7773	46.5126	2.03767	1.02692	0.0088205	0.0341842
CqNL-6_008023	366.107	169.38	2.16145	1.112	1.58e-07	2.49e-06
CqNL-6_008024	259.501	57.2838	4.53009	2.17954	2.22e-16	1.92e-14
CqNL-6_008026	56.8931	188.148	0.302385	-1.72554	2.76e-07	4.12e-06
CqNL-6_008030	1177.36	369.344	3.1877	1.67252	2.26e-05	0.000208488
CqNL-6_008031	616.475	258.105	2.38847	1.25609	1.41e-10	4.2e-09
CqNL-6_008057	12.5147	56.0423	0.223308	-2.16289	0.00351931	0.0160031
CqNL-6_008081	194.901	76.0765	2.56191	1.35722	0.00013938	0.00101889
CqNL-6_008082	355.444	807.165	0.440361	-1.18324	9.68e-07	1.27e-05
CqNL-6_008115	261.806	605.124	0.432648	-1.20873	4.26e-05	0.000364299
CqNL-6_008116	103.608	46.502	2.22803	1.15577	0.000153463	0.00110855
CqNL-6_008122	114.621	261.85	0.437733	-1.19188	0.000164275	0.00117684
CqNL-6_008128	2296.47	729.888	3.14633	1.65367	1.41e-14	8.96e-13
CqNL-6_008136	118.014	17.7669	6.64237	2.7317	3.37e-06	3.91e-05
CqNL-6_008142	296.777	132.586	2.23837	1.16245	1.28e-07	2.07e-06
CqNL-6_008155	146.19	64.9668	2.25023	1.17007	1.59e-05	0.000153784
CqNL-6_008170	258.773	540.51	0.478756	-1.06264	0.00607988	0.025176
CqNL-6_008172	30.0106	4.40297	6.81599	2.76892	9.55e-06	9.78e-05
CqNL-6_008195	5.02757	82.2125	0.0611534	-4.03142	0.00341055	0.0156016
CqNL-6_008199	0.334189	9.84224	0.0339546	-4.88025	0.00469925	0.0203558
CqNL-6_008210	153.269	65.8363	2.32802	1.21911	5.99e-06	6.48e-05
CqNL-6_008215	5980.02	2882.51	2.07459	1.05282	3.32e-10	9.21e-09
CqNL-6_008230	2003.6	926.82	2.1618	1.11224	1.18e-08	2.36e-07
CqNL-6_008236	133.633	660.551	0.202305	-2.30539	7.05e-18	8.08e-16
CqNL-6_008237	49.1435	22.7723	2.15804	1.10972	0.00689829	0.0279304
CqNL-6_008246	285.478	880.717	0.324143	-1.6253	9.93e-16	7.73e-14
CqNL-6_008247	3269.56	837.11	3.90578	1.96561	4.69e-29	2.18e-26
CqNL-6_008251	988.653	2394.14	0.412946	-1.27597	0.0121742	0.0445938
CqNL-6_008257	101.721	227.667	0.446797	-1.16231	0.00210098	0.0103545
CqNL-6_008258	61.1037	190.449	0.32084	-1.64007	3.52e-10	9.71e-09
CqNL-6_008263	191.47	86.3049	2.21853	1.14961	3.59e-06	4.13e-05
CqNL-6_008267	247.486	76.1961	3.24802	1.69956	1.39e-09	3.41e-08
CqNL-6_008269	4862.3	1776.45	2.73709	1.45264	7.73e-12	2.94e-10
CqNL-6_008279	5.46194	322.213	0.0169513	-5.88246	2.2e-22	4.71e-20
CqNL-6_008285	173.579	57.2721	3.03079	1.59969	2.11e-09	4.99e-08
CqNL-6_008301	20.9477	6.71438	3.11982	1.64146	0.0102721	0.0387396
CqNL-6_008305	58.6017	26.3022	2.22801	1.15576	0.00223339	0.0109075
CqNL-6_008315	228.32	96.3269	2.37026	1.24505	0.000145951	0.00106175
CqNL-6_008321	46.6162	427.281	0.1091	-3.19628	2.33e-08	4.42e-07
CqNL-6_008327	0.368395	6.95608	0.0529602	-4.23895	0.0100919	0.0381632
CqNL-6_008339	81.8731	322.722	0.253695	-1.97883	2.41e-16	2.07e-14
CqNL-6_008371	29.1056	6.98968	4.16409	2.058	0.000399794	0.00252305
CqNL-6_008372	41.1102	6.98496	5.88554	2.55717	1.08e-06	1.4e-05
CqNL-6_008373	33.0592	6.84879	4.82701	2.27113	4.53e-05	0.000384391
CqNL-6_008375	27.0761	4.49787	6.01977	2.58971	0.00188036	0.00944098
CqNL-6_008379	167.185	31.1037	5.37508	2.42629	0.00043322	0.00270551
CqNL-6_008386	869.398	427.148	2.03536	1.02528	3.03e-08	5.61e-07
CqNL-6_008397	132.544	268.564	0.493528	-1.0188	5.51e-06	6.02e-05
CqNL-6_008436	141.605	292.523	0.484083	-1.04668	2.57e-06	3.07e-05
CqNL-6_008445	277.659	132.587	2.09417	1.06638	7.8e-05	0.000616378
CqNL-6_008455	76.9079	31.7963	2.41877	1.27427	0.00302477	0.014083
CqNL-6_008457	104.858	17.4786	5.99925	2.58478	1.23e-11	4.47e-10
CqNL-6_008481	7.90632	64.4044	0.122761	-3.02608	3.11e-11	1.04e-09
CqNL-6_008483	201.334	413.393	0.487028	-1.03792	4.9e-07	6.92e-06
CqNL-6_008485	15.2463	104.582	0.145783	-2.7781	1.14e-08	2.3e-07
CqNL-6_008486	0.331755	32.6688	0.0101551	-6.62165	2.03e-06	2.48e-05
CqNL-6_008495	13.2563	33.2441	0.398757	-1.32642	0.00678995	0.0275891
CqNL-6_008496	88.7529	42.7374	2.0767	1.0543	0.00084067	0.00474564
CqNL-6_008497	94.5053	35.7088	2.64655	1.40412	0.00180846	0.00913407
CqNL-6_008500	175.517	554.265	0.316667	-1.65896	8.61e-16	6.75e-14
CqNL-6_008502	49.8207	173.338	0.287419	-1.79877	3.17e-05	0.00028168
CqNL-6_008503	1.03677	446.345	0.00232281	-8.74992	0.000183849	0.00129494
CqNL-6_008512	72.5884	187.302	0.387548	-1.36755	1.02e-07	1.69e-06
CqNL-6_008515	2249.02	838.162	2.68327	1.42399	3.11e-16	2.62e-14
CqNL-6_008525	605.922	130.414	4.64615	2.21603	7.18e-09	1.53e-07
CqNL-6_008530	498.303	69.5949	7.16005	2.83997	1.55e-18	1.97e-16
CqNL-6_008534	95.2845	22.0384	4.32357	2.11222	0.000461038	0.00285774
CqNL-6_008545	91.0614	307.406	0.296226	-1.75523	5.01e-05	0.000419647
CqNL-6_008579	140.317	53.2746	2.63385	1.39717	4.86e-07	6.86e-06
CqNL-6_008581	88.2182	184.69	0.477655	-1.06596	0.000161914	0.00116078
CqNL-6_008586	15.8444	38.0786	0.416097	-1.26501	0.00637585	0.0261737
CqNL-6_008595	147.679	70.5582	2.09301	1.06558	6.92e-05	0.000556276
CqNL-6_008599	3555.11	1332.6	2.66781	1.41566	1.64e-16	1.45e-14
CqNL-6_008616	502.364	148.867	3.37458	1.75471	7.74e-13	3.55e-11
CqNL-6_008617	10.0434	1.66828	6.02022	2.58982	0.0138048	0.0494884
CqNL-6_008622	1700.6	670.514	2.53626	1.3427	1.08e-06	1.41e-05
CqNL-6_008634	28.6316	80.0597	0.357628	-1.48347	2.24e-05	0.000207033
CqNL-6_008663	976.165	365.392	2.67155	1.41768	3.47e-14	2.05e-12
CqNL-6_008673	26.9655	169.255	0.159319	-2.65001	1.11e-13	6.01e-12
CqNL-6_008677	12.9559	53.8183	0.240735	-2.05448	0.00383178	0.0171879
CqNL-6_008683	352.233	169.523	2.07779	1.05505	9.02e-07	1.19e-05
CqNL-6_008684	77.1831	36.3343	2.12425	1.08695	0.00127608	0.00678335
CqNL-6_008700	223.416	65.5215	3.40981	1.76969	2.3e-12	9.7e-11
CqNL-6_008716	30.5669	12.4396	2.45723	1.29703	0.0138231	0.049536
CqNL-6_008721	250.69	540.586	0.463738	-1.10862	0.000129782	0.000958065
CqNL-6_008730	147.08	60.4206	2.43427	1.28349	9.8e-06	9.99e-05
CqNL-6_008740	304.351	72.9003	4.1749	2.06174	1.9e-11	6.69e-10
CqNL-6_008746	7.64297	32.9423	0.232011	-2.10774	0.000122764	0.000912473
CqNL-6_008758	12.1702	102.306	0.118959	-3.07147	0.00764835	0.0304676
CqNL-6_008760	119.316	58.5171	2.03899	1.02786	0.000325256	0.00211488
CqNL-6_008762	42.2344	11.5247	3.66469	1.87369	7.25e-05	0.000578628
CqNL-6_008771	32.5033	88.3333	0.367962	-1.44237	0.000203002	0.00141074
CqNL-6_008785	550.557	262.397	2.09818	1.06914	6.06e-08	1.06e-06
CqNL-6_008786	46.6361	18.7006	2.49383	1.31836	0.00256576	0.0122654
CqNL-6_008789	19.2498	70.0017	0.274991	-1.86254	1.21e-06	1.55e-05
CqNL-6_008790	186.839	564.873	0.330763	-1.59613	3.81e-15	2.7e-13
CqNL-6_008796	149.37	34.037	4.38845	2.13371	3.9e-12	1.57e-10
CqNL-6_008802	645.045	43.2256	14.9228	3.89944	2.43e-24	6.92e-22
CqNL-6_008837	15.7833	39.7882	0.396683	-1.33394	0.00358308	0.0162556
CqNL-6_008840	5421.56	2655.4	2.04171	1.02978	9.37e-10	2.39e-08
CqNL-6_008846	124.344	54.6123	2.27685	1.18704	0.00914193	0.0352162
CqNL-6_008848	14.8101	34.8682	0.424744	-1.23533	0.0101262	0.038267
CqNL-6_008860	1.36609	18.3069	0.074622	-3.74426	3.88e-05	0.000336179
CqNL-6_008865	37.8187	10.2638	3.68468	1.88154	0.000689084	0.00402021
CqNL-6_008867	242.257	51.1118	4.73975	2.24481	1.69e-18	2.14e-16
CqNL-6_008871	31.1866	12.5757	2.4799	1.31028	0.0116538	0.0430108
CqNL-6_008874	53.3684	127.928	0.417177	-1.26127	9.22e-06	9.5e-05
CqNL-6_008880	112.821	350.179	0.322179	-1.63406	2.67e-13	1.33e-11
CqNL-6_008887	104.509	16.6716	6.2687	2.64817	7.51e-14	4.17e-12
CqNL-6_008912	120.635	250.941	0.480728	-1.05671	3.99e-06	4.53e-05
CqNL-6_008918	77.3776	26.2067	2.95259	1.56198	1.14e-05	0.00011357
CqNL-6_008945	15.7857	44.8637	0.351859	-1.50693	0.000746034	0.00429465
CqNL-6_008961	87.5529	437.001	0.20035	-2.31941	1.57e-11	5.61e-10
CqNL-6_008982	44.1586	98.0889	0.450189	-1.1514	0.000331449	0.00214988
CqNL-6_008988	46.8647	13.8149	3.39233	1.76228	9.68e-05	0.000744061
CqNL-6_008997	2.0296	19.2819	0.10526	-3.24797	0.0024762	0.011903
CqNL-6_009001	4.00053	26.8292	0.149111	-2.74554	3.88e-05	0.000335891
CqNL-6_009003	232.055	648.303	0.357942	-1.4822	1.91e-06	2.35e-05
CqNL-6_009015	30.8201	75.1197	0.410279	-1.28532	0.000209157	0.00144784
CqNL-6_009019	18.5596	51.2162	0.362377	-1.46444	0.00108195	0.0058927
CqNL-6_009020	97.4785	226.07	0.431187	-1.21361	0.000610243	0.00362917
CqNL-6_009030	9300.87	3208.54	2.89879	1.53545	3.63e-11	1.2e-09
CqNL-6_009037	689.751	160.765	4.29043	2.10112	1.98e-11	6.92e-10
CqNL-6_009041	42.1006	18.917	2.22555	1.15416	0.00769886	0.0306313
CqNL-6_009042	62.8694	7.3646	8.5367	3.09368	1.44e-11	5.19e-10
CqNL-6_009045	184.851	45.1048	4.09825	2.03501	6.32e-14	3.54e-12
CqNL-6_009048	169.2	80.1894	2.11	1.07724	2.41e-05	0.000221086
CqNL-6_009054	53.9728	15.775	3.42142	1.7746	1.91e-05	0.000180075
CqNL-6_009057	70.5686	147.614	0.478063	-1.06473	6.68e-05	0.000538984
CqNL-6_009075	99.5042	26.3299	3.77913	1.91805	1.13e-08	2.28e-07
CqNL-6_009109	10.2139	288.796	0.035367	-4.82145	8.96e-07	1.19e-05
CqNL-6_009118	2073.85	587.044	3.53269	1.82077	1.31e-24	3.83e-22
CqNL-6_009127	543.678	179.938	3.02148	1.59525	4.05e-15	2.85e-13
CqNL-6_009129	1230.63	564.401	2.18041	1.1246	4.61e-10	1.25e-08
CqNL-6_009131	27.4654	7.42236	3.70036	1.88767	0.00121528	0.00650625
CqNL-6_009132	21.5726	7.04862	3.06054	1.61379	0.0110832	0.0412837
CqNL-6_009134	12872.5	5282.29	2.43692	1.28506	1.18e-11	4.32e-10
CqNL-6_009135	28.9609	104.478	0.277195	-1.85103	1.9e-08	3.67e-07
CqNL-6_009148	19.8615	147.068	0.13505	-2.88843	1.39e-07	2.22e-06
CqNL-6_009157	21.9722	112.179	0.195868	-2.35205	2.91e-12	1.22e-10
CqNL-6_009180	0.665944	12.5911	0.0528901	-4.24086	0.00133714	0.00706232
CqNL-6_009183	25.6318	5.96808	4.29481	2.1026	0.000771823	0.00441963
CqNL-6_009188	15.4173	43.624	0.353414	-1.50057	0.000852596	0.00480179
CqNL-6_009189	80.9877	163.385	0.495686	-1.0125	0.00032064	0.00208906
CqNL-6_009209	263.057	78.7038	3.34236	1.74087	4.27e-13	2.05e-11
CqNL-6_009210	13.5539	99.8881	0.135691	-2.8816	5.73e-08	1e-06
CqNL-6_009213	727.247	1661.53	0.437696	-1.192	2.04e-11	7.11e-10
CqNL-6_009227	1973.99	771.752	2.5578	1.3549	1.67e-14	1.04e-12
CqNL-6_009244	192.424	47.6585	4.03756	2.01348	9.55e-14	5.22e-12
CqNL-6_009268	103.346	303.169	0.340887	-1.55264	5.84e-05	0.00047902
CqNL-6_009269	44.9349	20.8464	2.15552	1.10804	0.00753759	0.0301033
CqNL-6_009284	59.2061	122.8	0.482134	-1.05249	0.00699607	0.0282706
CqNL-6_009287	3978.78	1555.66	2.55762	1.3548	3.27e-08	6.02e-07
CqNL-6_009288	7.56969	57.9257	0.130679	-2.9359	0.0118461	0.0436008
CqNL-6_009292	69.9104	153.977	0.454032	-1.13913	0.00913653	0.0351989
CqNL-6_009296	77.2628	163.523	0.472489	-1.08165	3.18e-05	0.000282323
CqNL-6_009297	17.5544	52.3627	0.335247	-1.57671	0.000155136	0.00111965
CqNL-6_009303	103.605	545.372	0.189971	-2.39615	2.69e-11	9.14e-10
CqNL-6_009304	9.46247	220.271	0.0429583	-4.54092	2.72e-18	3.36e-16
CqNL-6_009331	209.943	57.5432	3.64844	1.86728	2.76e-06	3.28e-05
CqNL-6_009339	107.351	281.805	0.38094	-1.39237	1.46e-09	3.57e-08
CqNL-6_009343	95.4613	22.7452	4.19699	2.06936	3.01e-09	6.87e-08
CqNL-6_009344	636.806	253.323	2.51381	1.32987	3.85e-10	1.05e-08
CqNL-6_009345	751.183	1560.24	0.481455	-1.05453	2.6e-09	6.01e-08
CqNL-6_009354	59.5235	121.899	0.488301	-1.03416	0.000256022	0.00171562
CqNL-6_009357	1663.63	823.324	2.02063	1.0148	6.87e-09	1.47e-07
CqNL-6_009369	8.90402	0.920795	9.66993	3.27351	0.00926234	0.0355957
CqNL-6_009370	5.86941	98.0812	0.0598424	-4.06269	2.72e-05	0.000245738
CqNL-6_009377	716.322	3117.74	0.229757	-2.12182	0.000123602	0.000918177
CqNL-6_009379	757.703	1793.26	0.422528	-1.24288	5.98e-07	8.26e-06
CqNL-6_009386	279.238	751.716	0.371467	-1.42869	4.04e-05	0.000348214
CqNL-6_009390	314.113	130.577	2.40558	1.26639	1.92e-07	2.96e-06
CqNL-6_009409	0	50.8064	0	#NAME?	6.42e-10	1.7e-08
CqNL-6_009410	1689.34	405.612	4.16491	2.05829	2.32e-29	1.1e-26
CqNL-6_009411	21.3991	121.24	0.176502	-2.50225	4.35e-05	0.000371363
CqNL-6_009413	24.531	178.943	0.137088	-2.86682	2.47e-05	0.000225531
CqNL-6_009415	36.5577	714.855	0.0511399	-4.28941	4.39e-37	4.07e-34
CqNL-6_009420	235.299	535.639	0.439286	-1.18677	3.22e-09	7.3e-08
CqNL-6_009424	142.301	33.1917	4.28725	2.10005	1.9e-05	0.000179201
CqNL-6_009428	51.6673	698.22	0.0739986	-3.75636	2.02e-12	8.64e-11
CqNL-6_009432	0.70015	91.4776	0.00765379	-7.02961	1.66e-06	2.07e-05
CqNL-6_009433	5.83034	45.8617	0.127129	-2.97564	1.91e-08	3.67e-07
CqNL-6_009450	16.3612	114.093	0.143402	-2.80186	2.24e-15	1.65e-13
CqNL-6_009458	2802.65	994.317	2.81867	1.49502	2.42e-17	2.51e-15
CqNL-6_009477	165.552	56.6743	2.92111	1.54652	1.84e-08	3.57e-07
CqNL-6_009492	16.3735	56.2699	0.290982	-1.781	2.22e-05	0.000205437
CqNL-6_009503	6.73759	66.846	0.100793	-3.31054	0.000984531	0.00543883
CqNL-6_009515	117.578	49.4441	2.37801	1.24975	1.83e-05	0.000173218
CqNL-6_009528	54.3318	5.99223	9.06704	3.18063	1.62e-10	4.78e-09
CqNL-6_009535	36.953	90.4461	0.408563	-1.29137	7.25e-05	0.000578628
CqNL-6_009560	1324.64	2667.7	0.496546	-1.01	0.000152011	0.00109968
CqNL-6_009575	47.4183	112.312	0.422201	-1.244	3.57e-05	0.000313009
CqNL-6_009580	2460.73	764.871	3.21718	1.6858	8.02e-19	1.05e-16
CqNL-6_009581	1781.84	816.294	2.18284	1.12621	3.4e-05	0.000299956
CqNL-6_009591	2298.83	1122.69	2.04761	1.03394	1.35e-09	3.32e-08
CqNL-6_009593	44.7668	7.35634	6.08548	2.60537	2.44e-07	3.67e-06
CqNL-6_009603	16.0711	54.4578	0.295111	-1.76067	2.85e-05	0.000256583
CqNL-6_009605	216.456	570.974	0.379099	-1.39935	1.58e-05	0.000153128
CqNL-6_009606	56.2984	127.309	0.44222	-1.17716	0.00021558	0.00148545
CqNL-6_009619	161.732	79.1248	2.04401	1.03141	8.64e-05	0.000673206
CqNL-6_009627	15.5884	1.87401	8.31818	3.05627	0.000723376	0.00418398
CqNL-6_009639	676.999	326.735	2.07201	1.05103	5.5e-08	9.67e-07
CqNL-6_009640	4362.82	1376.22	3.17014	1.66455	1.05e-12	4.7e-11
CqNL-6_009644	147.595	343.107	0.430173	-1.21701	6.85e-07	9.35e-06
CqNL-6_009646	352.144	148.749	2.36738	1.24329	8.49e-09	1.78e-07
CqNL-6_009647	75.5056	218.587	0.345426	-1.53355	1.47e-09	3.59e-08
CqNL-6_009648	0	18.7012	0	#NAME?	1.61e-05	0.000155498
CqNL-6_009658	30.5323	92.8294	0.328907	-1.60425	1.51e-06	1.9e-05
CqNL-6_009660	240.477	117.49	2.04678	1.03336	7.76e-06	8.15e-05
CqNL-6_009663	503.219	131.777	3.8187	1.93308	2e-10	5.77e-09
CqNL-6_009699	897.077	285.302	3.14431	1.65274	1.04e-06	1.35e-05
CqNL-6_009711	139.398	66.1529	2.10721	1.07533	9.57e-05	0.000737035
CqNL-6_009715	6.50602	43.8015	0.148534	-2.75113	0.000100024	0.000765241
CqNL-6_009718	127.376	329.096	0.387049	-1.36941	8.73e-05	0.000679292
CqNL-6_009719	236.647	109.529	2.16059	1.11143	2.07e-06	2.53e-05
CqNL-6_009720	851.805	1756.37	0.484979	-1.04401	2.35e-09	5.52e-08
CqNL-6_009726	135.067	33.5849	4.02164	2.00779	0.000278276	0.00184698
CqNL-6_009728	79.841	173.876	0.459184	-1.12286	3.58e-05	0.000313499
CqNL-6_009729	32.018	75.823	0.422273	-1.24375	0.000338114	0.00218631
CqNL-6_009733	124.392	33.9893	3.65975	1.87174	1.3e-09	3.22e-08
CqNL-6_009735	406.382	199.78	2.03414	1.02442	8.04e-07	1.08e-05
CqNL-6_009736	36.0264	477.364	0.0754695	-3.72796	1.81e-05	0.000172026
CqNL-6_009746	1.06854	32.2249	0.033159	-4.91446	2.98e-07	4.41e-06
CqNL-6_009747	107.143	372.219	0.287848	-1.79662	1.15e-12	5.12e-11
CqNL-6_009758	1.70028	26.3676	0.0644837	-3.95492	1.6e-05	0.000154006
CqNL-6_009762	15.1076	61.3944	0.246075	-2.02283	0.00290587	0.0136385
CqNL-6_009777	301.496	611.939	0.492691	-1.02125	1.01e-07	1.67e-06
CqNL-6_009790	89.7961	21.3994	4.19621	2.06909	0.000124207	0.000922337
CqNL-6_009795	107.824	52.9888	2.03485	1.02492	0.000554868	0.0033499
CqNL-6_009797	23.05	75.8123	0.30404	-1.71767	5.83e-05	0.000478999
CqNL-6_009801	267.934	127.88	2.0952	1.06709	2.84e-06	3.37e-05
CqNL-6_009811	6.87198	121.42	0.0565965	-4.14314	0.000324599	0.00211168
CqNL-6_009813	3.36149	34.7078	0.0968511	-3.36809	5.56e-05	0.00045976
CqNL-6_009814	6.50115	61.2665	0.106113	-3.23633	0.000584397	0.00349689
CqNL-6_009815	70.3482	189.601	0.371033	-1.43038	3.55e-06	4.09e-05
CqNL-6_009816	57.9885	21.4713	2.70075	1.43336	0.000223921	0.00153183
CqNL-6_009822	8.64311	241.657	0.035766	-4.80527	4.25e-06	4.79e-05
CqNL-6_009842	5698.47	1745.98	3.26376	1.70654	1.85e-11	6.52e-10
CqNL-6_009849	46245.3	17006.1	2.71933	1.44325	3.88e-18	4.58e-16
CqNL-6_009850	59022.3	28868.7	2.04451	1.03175	3.95e-10	1.07e-08
CqNL-6_009866	19.3031	133.633	0.144448	-2.79137	1.97e-05	0.000185259
CqNL-6_009882	114.776	19.6338	5.84584	2.54741	8.79e-10	2.26e-08
CqNL-6_009884	310.945	64.5323	4.81844	2.26857	2.56e-13	1.29e-11
CqNL-6_009896	75.6582	26.2061	2.88704	1.52959	1.72e-05	0.000164172
CqNL-6_009901	201.856	443.13	0.455524	-1.1344	3.36e-08	6.17e-07
CqNL-6_009915	637.902	278.458	2.29084	1.19588	0.00766065	0.0305073
CqNL-6_009919	63.1919	137.845	0.458428	-1.12523	0.000474196	0.0029272
CqNL-6_009923	25.0458	61.2282	0.409058	-1.28962	0.00216548	0.0106317
CqNL-6_009944	42.2052	20.208	2.08854	1.0625	0.0121634	0.0445669
CqNL-6_009963	712.236	165.122	4.31339	2.10882	1.45e-25	4.7e-23
CqNL-6_009986	8.86251	39.5594	0.22403	-2.15823	2.79e-05	0.000251854
CqNL-6_009989	405.841	116.763	3.47576	1.79733	5.98e-07	8.26e-06
CqNL-6_009995	52.2074	110.646	0.471843	-1.08362	0.000215496	0.00148519
CqNL-6_010009	28.922	87.5357	0.330402	-1.59771	3.07e-06	3.61e-05
CqNL-6_010036	2057.55	512.489	4.01482	2.00533	4.26e-26	1.53e-23
CqNL-6_010037	163.393	328.093	0.498008	-1.00576	0.00347085	0.0158295
CqNL-6_010038	32.0572	6.65308	4.8184	2.26855	6.56e-05	0.00053122
CqNL-6_010039	115.549	30.8419	3.74648	1.90554	1.49e-09	3.63e-08
CqNL-6_010047	24758.7	9626.93	2.57182	1.36279	8.5e-06	8.83e-05
CqNL-6_010055	231.086	572.055	0.403959	-1.30772	0.000236774	0.00160735
CqNL-6_010070	5671.49	2078.64	2.72847	1.44809	9.9e-12	3.68e-10
CqNL-6_010072	9435.32	2171.67	4.34474	2.11927	7.09e-11	2.22e-09
CqNL-6_010082	167.688	346.266	0.484276	-1.0461	1.24e-06	1.59e-05
CqNL-6_010085	495.342	122.24	4.05221	2.01871	4.54e-07	6.46e-06
CqNL-6_010094	615.321	180.356	3.4117	1.77049	5.69e-13	2.67e-11
CqNL-6_010100	66.6949	166.497	0.400577	-1.31985	4.12e-06	4.66e-05
CqNL-6_010108	31.2447	101.84	0.3068	-1.70463	1.7e-07	2.65e-06
CqNL-6_010110	54.8972	11.5259	4.76296	2.25186	2.93e-07	4.34e-06
CqNL-6_010128	88.5062	10.4524	8.46756	3.08195	5.55e-15	3.79e-13
CqNL-6_010132	72.5059	26.7355	2.71197	1.43934	3.9e-05	0.000337219
CqNL-6_010136	89.4764	30.355	2.94767	1.55957	0.000514867	0.00314344
CqNL-6_010140	156.463	428.89	0.364808	-1.45479	1.46e-05	0.000142655
CqNL-6_010142	39.9854	97.5483	0.409904	-1.28664	0.0111908	0.0415972
CqNL-6_010147	195.46	419.483	0.465956	-1.10173	1.08e-07	1.77e-06
CqNL-6_010164	0	20.2327	0	#NAME?	0.000191251	0.00134151
CqNL-6_010175	608.145	234.809	2.58996	1.37293	6.52e-05	0.000528623
CqNL-6_010176	187.966	1053.49	0.178422	-2.48664	6.47e-05	0.000524895
CqNL-6_010183	22.3158	57.4	0.388777	-1.36299	0.00064121	0.00378563
CqNL-6_010188	63.1411	138.426	0.456136	-1.13246	0.000138604	0.00101398
CqNL-6_010205	845.35	382.027	2.2128	1.14587	6.55e-10	1.73e-08
CqNL-6_010224	393.389	174.742	2.25125	1.17073	1.72e-08	3.35e-07
CqNL-6_010228	111.231	39.7075	2.80127	1.48608	0.00594744	0.0247432
CqNL-6_010230	402.081	46.4011	8.66533	3.11525	4.99e-38	5.12e-35
CqNL-6_010234	1407.42	49.1187	28.6535	4.84064	4.3e-53	1.05e-49
CqNL-6_010243	13.4435	64.9326	0.207038	-2.27203	0.0130711	0.0473016
CqNL-6_010251	6061.82	1727.37	3.50928	1.81117	7.01e-13	3.23e-11
CqNL-6_010252	69.4268	256.954	0.270192	-1.88794	1.94e-14	1.2e-12
CqNL-6_010253	1245.02	568.663	2.18938	1.13052	3.32e-10	9.21e-09
CqNL-6_010257	687.21	342.385	2.00713	1.00513	1.62e-07	2.54e-06
CqNL-6_010266	707.632	2199.11	0.321782	-1.63585	2.26e-20	3.7e-18
CqNL-6_010279	82.7397	168.915	0.489831	-1.02964	0.00229283	0.011151
CqNL-6_010282	8.51415	34.429	0.247296	-2.01569	0.00864696	0.0336639
CqNL-6_010283	20.7791	44.5371	0.466557	-1.09988	0.0106881	0.040022
CqNL-6_010294	35.492	93.0286	0.381517	-1.39018	1.99e-05	0.000186194
CqNL-6_010298	56.7441	296.114	0.191629	-2.38361	2.09e-06	2.55e-05
CqNL-6_010304	48.3374	137.818	0.350735	-1.51155	1.98e-07	3.04e-06
CqNL-6_010305	27.7972	68.5273	0.405637	-1.30174	0.000988507	0.00545848
CqNL-6_010324	18.6987	79.3883	0.235535	-2.08599	0.00226864	0.0110547
CqNL-6_010328	275.245	133.449	2.06255	1.04443	4.7e-06	5.23e-05
CqNL-6_010335	118.211	11.1138	10.6364	3.41094	0.00145596	0.00758451
CqNL-6_010348	168.124	415.472	0.404658	-1.30522	6.29e-10	1.67e-08
CqNL-6_010349	158.796	65.3682	2.42926	1.28052	1.85e-06	2.28e-05
CqNL-6_010358	174.482	69.5949	2.50711	1.32602	3.41e-07	4.97e-06
CqNL-6_010363	130.257	337.14	0.386359	-1.37199	6.62e-09	1.42e-07
CqNL-6_010364	929.861	3948.62	0.23549	-2.08626	1.14e-21	2.27e-19
CqNL-6_010365	25.9655	4.83683	5.3683	2.42446	0.000125308	0.000929432
CqNL-6_010366	60.1985	5.92563	10.159	3.34468	2.21e-11	7.63e-10
CqNL-6_010372	42.8345	129.843	0.329896	-1.59992	4.64e-06	5.17e-05
CqNL-6_010378	8.38707	37.9118	0.221226	-2.17641	2.47e-05	0.000225633
CqNL-6_010385	1.80534	11.6585	0.154851	-2.69104	0.0063282	0.0260094
CqNL-6_010386	35.7382	75.9249	0.470704	-1.08711	0.00123774	0.00660745
CqNL-6_010409	36.8751	13.4576	2.74009	1.45422	0.0023179	0.011254
CqNL-6_010416	4.16669	26.9713	0.154486	-2.69445	3.25e-05	0.000288099
CqNL-6_010421	194.61	81.6802	2.38259	1.25253	1.79e-06	2.22e-05
CqNL-6_010429	462.563	204.118	2.26615	1.18025	3.6e-05	0.000315184
CqNL-6_010442	494.89	116.582	4.24499	2.08576	9.49e-06	9.73e-05
CqNL-6_010444	129.589	42.488	3.05001	1.60881	0.009707	0.037002
CqNL-6_010449	153.171	18.8121	8.14216	3.02541	0.000134443	0.000987238
CqNL-6_010453	255.349	114.718	2.22589	1.15438	0.00193389	0.00966746
CqNL-6_010454	26.5923	0.680281	39.0901	5.28873	1.08e-08	2.18e-07
CqNL-6_010456	134.245	56.8429	2.36168	1.23981	1.34e-05	0.000132415
CqNL-6_010472	33.4086	5.42457	6.15875	2.62264	6.11e-06	6.59e-05
CqNL-6_010482	50.7725	19.879	2.55407	1.3528	0.00104564	0.00572611
CqNL-6_010483	945.787	434.181	2.17832	1.12322	1.7e-06	2.11e-05
CqNL-6_010486	84.0869	33.9221	2.47883	1.30966	9.83e-05	0.000754029
CqNL-6_010494	4.39583	22.2736	0.197356	-2.34113	0.000677393	0.00396148
CqNL-6_010506	2758.95	6019.47	0.458337	-1.12552	2.1e-11	7.3e-10
CqNL-6_010508	157.786	74.5615	2.11619	1.08147	3.4e-05	0.000299251
CqNL-6_010543	258.641	528.496	0.489392	-1.03094	1.65e-07	2.58e-06
CqNL-6_010545	73.2789	227.84	0.321624	-1.63655	5.07e-11	1.63e-09
CqNL-6_010551	5.53766	171.9	0.0322144	-4.95615	0.0114329	0.0423636
CqNL-6_010553	4.17643	47.1562	0.0885658	-3.49711	0.00189037	0.00948271
CqNL-6_010559	7.68692	0.680281	11.2996	3.4982	0.0117575	0.043328
CqNL-6_010570	327.886	1517.73	0.216037	-2.21065	2.11e-09	4.99e-08
CqNL-6_010574	231.843	478.19	0.484834	-1.04444	2.49e-07	3.74e-06
CqNL-6_010575	37.9163	16.6645	2.27527	1.18604	0.00838799	0.0328272
CqNL-6_010578	3388.48	1262.73	2.68346	1.4241	1.49e-16	1.33e-14
CqNL-6_010580	31.8158	10.1594	3.13166	1.64693	0.00186662	0.0093817
CqNL-6_010584	140.98	469.949	0.299991	-1.73701	0.00550187	0.0232138
CqNL-6_010587	47.3764	8.0378	5.8942	2.5593	1.31e-07	2.11e-06
CqNL-6_010588	384.698	190.255	2.02201	1.01579	0.0128063	0.0465376
CqNL-6_010594	18.2649	0.986819	18.5089	4.21014	0.000383629	0.00243479
CqNL-6_010597	117.405	58.3049	2.01363	1.0098	0.000398448	0.00251656
CqNL-6_010608	214.429	436.308	0.491463	-1.02485	5.75e-07	7.97e-06
CqNL-6_010613	37.4064	0	Inf	Inf	1.16e-08	2.33e-07
CqNL-6_010622	0.334189	106.994	0.00312345	-8.32264	0.00977084	0.0372017
CqNL-6_010627	132.166	25.8165	5.11942	2.35598	2.88e-05	0.000258618
CqNL-6_010641	90.0711	27.9333	3.2245	1.68908	5.9e-07	8.16e-06
CqNL-6_010644	337.634	72.4269	4.66172	2.22086	1.71e-21	3.34e-19
CqNL-6_010645	6.16696	24.0727	0.25618	-1.96477	0.00186567	0.00937811
CqNL-6_010647	62.5063	291.049	0.214762	-2.21919	2.48e-08	4.66e-07
CqNL-6_010649	136.798	353.886	0.386561	-1.37123	3.93e-10	1.07e-08
CqNL-6_010651	64.1262	206.462	0.310596	-1.68689	4.86e-11	1.58e-09
CqNL-6_010653	597.139	223.75	2.66878	1.41618	5.67e-13	2.66e-11
CqNL-6_010669	15.1882	36.8955	0.411654	-1.28049	0.00662051	0.0270245
CqNL-6_010684	752.77	322.702	2.33271	1.22201	7.94e-06	8.32e-05
CqNL-6_010699	842.23	299.876	2.80859	1.48985	1.52e-07	2.39e-06
CqNL-6_010707	64.5315	213.109	0.302809	-1.72352	1.14e-11	4.18e-10
CqNL-6_010710	113.59	33.7617	3.36447	1.75038	2.01e-08	3.84e-07
CqNL-6_010716	64.8605	24.5355	2.64354	1.40247	0.000158599	0.00114057
CqNL-6_010717	621.688	144.6	4.29936	2.10412	2.46e-24	6.95e-22
CqNL-6_010721	8.40123	60.0363	0.139936	-2.83716	0.00509921	0.0218145
CqNL-6_010722	184.3	413.159	0.446075	-1.16464	7.5e-06	7.91e-05
CqNL-6_010728	125982	56824.8	2.21703	1.14863	2.63e-12	1.1e-10
CqNL-6_010742	11.3435	44.7034	0.253751	-1.97851	0.000200799	0.00139868
CqNL-6_010743	0	10.6705	0	#NAME?	9.92e-05	0.000759813
CqNL-6_010745	342.542	158.318	2.16363	1.11345	1.8e-07	2.8e-06
CqNL-6_010746	386.831	130.197	2.97113	1.57101	4.43e-08	7.91e-07
CqNL-6_010753	74.9655	159.431	0.470205	-1.08864	3.01e-05	0.000268877
CqNL-6_010774	149.172	41.2926	3.61255	1.85302	1.25e-10	3.77e-09
CqNL-6_010785	0.368395	35.4736	0.0103851	-6.58935	1.62e-05	0.000156329
CqNL-6_010786	34.0134	69.5637	0.488954	-1.03223	0.00300073	0.0139978
CqNL-6_010797	1510.75	439.431	3.43798	1.78156	1.72e-15	1.29e-13
CqNL-6_010799	41.0936	8.90201	4.61622	2.20671	1.77e-05	0.000168064
CqNL-6_010809	35569.4	17407.7	2.04332	1.03091	5.96e-07	8.24e-06
CqNL-6_010819	72.8029	146.62	0.49654	-1.01002	0.000184107	0.00129653
CqNL-6_010833	6070.2	2725.76	2.22697	1.15508	4.32e-12	1.74e-10
CqNL-6_010835	10234.9	2813.16	3.6382	1.86322	8.07e-12	3.06e-10
CqNL-6_010838	1135.53	509.859	2.22715	1.1552	1.34e-10	4.02e-09
CqNL-6_010848	1862.32	286.25	6.50591	2.70175	2.1e-47	3.42e-44
CqNL-6_010857	371.286	115.321	3.21959	1.68688	1e-10	3.06e-09
CqNL-6_010876	192.348	92.3295	2.08328	1.05886	1.62e-05	0.000155665
CqNL-6_010881	217.435	15.456	14.0679	3.81434	2.38e-35	2.02e-32
CqNL-6_010883	96.127	27.2548	3.52697	1.81843	3.53e-08	6.46e-07
CqNL-6_010897	43.0001	259.114	0.16595	-2.59118	1.77e-12	7.64e-11
CqNL-6_010911	260.335	45.142	5.76702	2.52783	7.84e-23	1.8e-20
CqNL-6_010914	105.593	43.1489	2.44718	1.29112	2.63e-05	0.000238369
CqNL-6_010916	769.691	147.966	5.20182	2.37902	1.58e-13	8.28e-12
CqNL-6_010921	394.273	182.502	2.16038	1.11128	1.4e-07	2.23e-06
CqNL-6_010923	6.09368	0	Inf	Inf	0.00473064	0.0204667
CqNL-6_010936	1762.96	804.618	2.19104	1.13162	1.43e-10	4.25e-09
CqNL-6_010941	11.0899	1.87519	5.91402	2.56414	0.0119714	0.043975
CqNL-6_010942	155.72	345.815	0.450298	-1.15105	1.44e-07	2.29e-06
CqNL-6_010944	131.921	335.044	0.393741	-1.34468	0.00522416	0.0222296
CqNL-6_010952	2616.11	941.651	2.77822	1.47416	3.37e-17	3.4e-15
CqNL-6_010960	151.078	393.123	0.384302	-1.37969	1.13e-08	2.28e-07
CqNL-6_010977	190.637	588.632	0.323865	-1.62654	2.98e-09	6.8e-08
CqNL-6_010982	188.175	39.4746	4.767	2.25308	1.46e-14	9.28e-13
CqNL-6_010994	42.1074	87.281	0.482434	-1.0516	0.00535083	0.0226648
CqNL-6_011004	89.2473	197.521	0.451836	-1.14613	4.35e-06	4.89e-05
CqNL-6_011026	4.24484	89.1994	0.0475883	-4.39325	0.00431327	0.0189682
CqNL-6_011035	87.0867	43.0286	2.02392	1.01716	0.00107795	0.0058765
CqNL-6_011036	155.891	53.4114	2.91867	1.54531	2.19e-08	4.16e-07
CqNL-6_011060	0	15.0269	0	#NAME?	0.000728206	0.00420941
CqNL-6_011070	70.0073	32.433	2.15852	1.11004	0.004261	0.01877
CqNL-6_011071	184.643	65.6636	2.81196	1.49157	0.000510644	0.00312303
CqNL-6_011084	54.5023	162.537	0.335322	-1.57638	8.53e-09	1.78e-07
CqNL-6_011086	1646.47	627.752	2.62281	1.39111	1.59e-05	0.000153766
CqNL-6_011116	786.003	322.672	2.43592	1.28447	1.48e-11	5.33e-10
CqNL-6_011120	85.9841	29.9371	2.87216	1.52214	6.52e-06	6.98e-05
CqNL-6_011147	649.08	128.018	5.07024	2.34205	1.54e-09	3.75e-08
CqNL-6_011148	308.908	823.08	0.375307	-1.41386	1.18e-13	6.34e-12
CqNL-6_011166	337.849	105.697	3.1964	1.67645	8.89e-14	4.87e-12
CqNL-6_011170	265.355	1507.43	0.176031	-2.5061	7.49e-10	1.95e-08
CqNL-6_011172	6.10342	21.5679	0.282986	-1.8212	0.00579493	0.0242337
CqNL-6_011178	36.516	9.05704	4.03178	2.01142	7.51e-05	0.000596115
CqNL-6_011186	216.427	63.374	3.41507	1.77192	4.55e-12	1.82e-10
CqNL-6_011189	1697.19	470.536	3.60692	1.85077	8e-15	5.36e-13
CqNL-6_011210	72.8361	17.3967	4.18678	2.06584	1e-07	1.66e-06
CqNL-6_011229	120.738	46.2767	2.60905	1.38352	9.54e-06	9.77e-05
CqNL-6_011247	2130.01	935.077	2.2779	1.1877	5.57e-12	2.18e-10
CqNL-6_011255	108.553	51.854	2.09344	1.06588	0.000306028	0.00200457
CqNL-6_011256	32.1544	12.067	2.66465	1.41395	0.00518167	0.0220777
CqNL-6_011265	1211.24	283.475	4.27281	2.09518	1.07e-28	4.82e-26
CqNL-6_011266	37.992	104.698	0.362871	-1.46247	3.95e-06	4.49e-05
CqNL-6_011271	274.725	47.2506	5.8142	2.53958	1.81e-23	4.55e-21
CqNL-6_011278	277.665	1016.86	0.27306	-1.87271	9.19e-08	1.54e-06
CqNL-6_011281	186.21	601.47	0.309591	-1.69156	9.42e-06	9.67e-05
CqNL-6_011290	14.6738	108.287	0.135509	-2.88354	9.7e-09	1.99e-07
CqNL-6_011291	34.3575	205.363	0.167301	-2.57948	1.76e-06	2.18e-05
CqNL-6_011295	71.6825	191.039	0.375224	-1.41417	0.000193037	0.00135161
CqNL-6_011297	61.8806	127.017	0.487184	-1.03746	0.000175861	0.00124672
CqNL-6_011315	0.73679	8.52473	0.0864297	-3.53233	0.00740375	0.0296325
CqNL-6_011316	2.36866	50.1621	0.0472201	-4.40445	8.18e-05	0.000642455
CqNL-6_011321	142.841	546.126	0.261552	-1.93483	3.83e-12	1.55e-10
CqNL-6_011322	10.6966	233.829	0.0457455	-4.45023	3.5e-15	2.49e-13
CqNL-6_011341	238.017	87.6808	2.71459	1.44073	0.0081753	0.0321304
CqNL-6_011360	814.623	371.284	2.19407	1.13361	0.000643313	0.00379441
CqNL-6_011361	343.55	74.3669	4.61966	2.20779	1.3e-09	3.22e-08
CqNL-6_011365	132.953	337.623	0.39379	-1.3445	1.18e-09	2.97e-08
CqNL-6_011396	566.696	1288.9	0.439674	-1.18549	3.71e-11	1.23e-09
CqNL-6_011401	13.8466	83.6992	0.165433	-2.59569	2.14e-11	7.42e-10
CqNL-6_011402	170.997	402.978	0.424332	-1.23673	0.00199014	0.00990046
CqNL-6_011409	55.3027	15.3965	3.5919	1.84475	9.9e-06	0.000100692
CqNL-6_011416	293.503	133.027	2.20634	1.14166	2.04e-07	3.12e-06
CqNL-6_011421	2.36379	33.8012	0.0699322	-3.8379	1.71e-07	2.66e-06
CqNL-6_011426	6.60864	0.306538	21.5589	4.43021	0.0115364	0.0426699
CqNL-6_011428	1745.13	821.592	2.12408	1.08684	6.88e-10	1.81e-08
CqNL-6_011432	55.979	26.1336	2.14203	1.09898	0.00366067	0.0165517
CqNL-6_011447	55.2349	13.9817	3.95051	1.98204	3.81e-06	4.35e-05
CqNL-6_011448	84.9346	235.136	0.361215	-1.46907	1.5e-09	3.65e-08
CqNL-6_011461	87.7889	19.8042	4.43284	2.14823	2e-09	4.74e-08
CqNL-6_011462	105.257	17.3077	6.08151	2.60443	1.6e-13	8.31e-12
CqNL-6_011466	46.6967	21.759	2.14609	1.10171	0.00883593	0.0342301
CqNL-6_011468	249.915	114.749	2.17793	1.12296	1.14e-06	1.48e-05
CqNL-6_011478	966.784	148.485	6.51101	2.70288	1.6e-09	3.85e-08
CqNL-6_011483	186.33	27.0232	6.89518	2.78559	1.65e-21	3.24e-19
CqNL-6_011484	116.951	57.206	2.04438	1.03166	0.000290172	0.00191486
CqNL-6_011490	306.711	700.796	0.437661	-1.19212	6.84e-10	1.8e-08
CqNL-6_011491	1.69785	20.5705	0.0825381	-3.5988	0.0134742	0.0485088
CqNL-6_011496	473.744	95.8512	4.9425	2.30524	7.91e-26	2.71e-23
CqNL-6_011510	101.88	351.525	0.289823	-1.78676	2e-07	3.06e-06
CqNL-6_011511	519.142	185.511	2.79844	1.48462	4.76e-13	2.26e-11
CqNL-6_011522	95.1764	38.6604	2.46185	1.29974	4.72e-05	0.000398663
CqNL-6_011535	2.80547	21.2685	0.131907	-2.9224	0.000106079	0.000803461
CqNL-6_011536	2.36379	20.7998	0.113645	-3.1374	7.25e-05	0.000578628
CqNL-6_011539	14.9244	256.124	0.0582702	-4.1011	9.47e-41	1.23e-37
CqNL-6_011542	290.009	70.5446	4.11099	2.03949	3.07e-17	3.13e-15
CqNL-6_011563	101.623	46.687	2.17669	1.12214	0.000193961	0.00135759
CqNL-6_011569	8.7941	206.431	0.0426008	-4.55298	0.000170271	0.0012131
CqNL-6_011572	426.324	176.571	2.41446	1.2717	7.35e-10	1.92e-08
CqNL-6_011577	120.564	286.048	0.421483	-1.24645	6.44e-06	6.9e-05
CqNL-6_011585	79.1559	28.6284	2.76495	1.46725	2.36e-05	0.000216512
CqNL-6_011586	213.255	71.8032	2.97	1.57046	4.02e-10	1.09e-08
CqNL-6_011595	252.838	753.826	0.335407	-1.57602	7.03e-06	7.46e-05
CqNL-6_011605	78.9493	35.1759	2.24441	1.16634	0.000598969	0.00357029
CqNL-6_011606	300.214	144.969	2.07089	1.05025	2.02e-06	2.47e-05
CqNL-6_011617	2954.05	1332.95	2.21618	1.14807	0.00013183	0.00097153
CqNL-6_011619	2189.75	814.145	2.68963	1.42741	5.66e-11	1.81e-09
CqNL-6_011624	79.6977	37.9106	2.10225	1.07194	0.00171614	0.00872883
CqNL-6_011648	77.4347	21.0657	3.67586	1.87808	1.52e-05	0.000148038
CqNL-6_011649	1312.82	328.068	4.00167	2.0006	1.18e-17	1.29e-15
CqNL-6_011661	33.8943	8.69038	3.90021	1.96355	0.000210202	0.00145405
CqNL-6_011666	2731.5	862.961	3.16527	1.66233	2.56e-21	4.8e-19
CqNL-6_011671	142.442	65.5351	2.17353	1.12004	0.000111276	0.000836167
CqNL-6_011683	1.03434	11.0395	0.0936943	-3.4159	0.00271568	0.0128666
CqNL-6_011688	27.5055	63.5561	0.432775	-1.20831	0.000938416	0.00521733
CqNL-6_011691	13.2681	146.814	0.0903732	-3.46796	0.0084697	0.0330796
CqNL-6_011703	410.569	189.879	2.16226	1.11254	2.55e-07	3.83e-06
CqNL-6_011724	98.9637	240.453	0.411571	-1.28079	8.01e-08	1.36e-06
CqNL-6_011725	32.3591	108.257	0.298909	-1.74222	5.47e-07	7.64e-06
CqNL-6_011732	360.476	127.314	2.8314	1.50151	1.15e-10	3.5e-09
CqNL-6_011733	25.3387	8.72398	2.90448	1.53828	0.00677988	0.0275546
CqNL-6_011755	38.5823	170.318	0.22653	-2.14222	4.35e-07	6.21e-06
CqNL-6_011763	0	16.2518	0	#NAME?	0.00293542	0.0137407
CqNL-6_011764	163.852	1021.96	0.160331	-2.64087	1.57e-08	3.09e-07
CqNL-6_011775	48.1874	16.4629	2.92703	1.54944	0.000374819	0.00238625
CqNL-6_011781	2.43951	124.153	0.0196491	-5.66939	0.000393714	0.00249029
CqNL-6_011791	384.238	804.322	0.477717	-1.06577	1.2e-08	2.4e-07
CqNL-6_011806	51.5415	105.111	0.490353	-1.02811	0.000503147	0.00308298
CqNL-6_011811	63.7343	22.2241	2.86781	1.51995	7.61e-05	0.000602652
CqNL-6_011816	23.9335	125.584	0.190577	-2.39155	2.38e-06	2.87e-05
CqNL-6_011868	212.646	431.616	0.492674	-1.02129	6.67e-07	9.13e-06
CqNL-6_011878	146.561	303.532	0.482851	-1.05035	1.75e-06	2.17e-05
CqNL-6_011903	149.127	346.759	0.43006	-1.21739	2e-08	3.83e-07
CqNL-6_011922	115.789	643.444	0.179953	-2.47431	1.7e-05	0.00016315
CqNL-6_011943	105.278	24.8568	4.2354	2.0825	2.37e-10	6.75e-09
CqNL-6_011969	4749.66	1861.55	2.55146	1.35132	1.31e-11	4.74e-10
CqNL-6_011973	216.78	54.5233	3.97591	1.99129	1.13e-14	7.42e-13
CqNL-6_011988	2.10775	20.0164	0.105301	-3.2474	5.53e-05	0.000457917
CqNL-6_011992	8.59916	97.9362	0.0878037	-3.50957	4.27e-18	5.02e-16
CqNL-6_012001	8223.75	39286.4	0.209328	-2.25616	1.36e-14	8.68e-13
CqNL-6_012018	238.078	90.7656	2.623	1.39122	6.71e-09	1.44e-07
CqNL-6_012020	399.134	874.215	0.456563	-1.13112	3.38e-08	6.21e-07
CqNL-6_012022	221.808	512.323	0.432946	-1.20774	5.54e-07	7.72e-06
CqNL-6_012025	212.489	101.516	2.09316	1.06568	9.85e-06	0.000100324
CqNL-6_012039	334.392	147.975	2.25978	1.17618	4.04e-08	7.28e-07
CqNL-6_012040	9.7722	35.4571	0.275606	-1.85932	0.000384014	0.00243604
CqNL-6_012045	22.6186	352.243	0.0642132	-3.96099	6.5e-06	6.95e-05
CqNL-6_012051	877.627	288.402	3.04307	1.60553	5.42e-16	4.43e-14
CqNL-6_012068	554.222	1365.93	0.405747	-1.30135	6.15e-13	2.87e-11
CqNL-6_012075	314.425	663.818	0.473661	-1.07807	0.000516643	0.00315329
CqNL-6_012096	30.8304	9.21328	3.3463	1.74257	0.00136504	0.00718863
CqNL-6_012097	137.65	32.9152	4.18197	2.06418	1.41e-11	5.09e-10
CqNL-6_012104	68.242	20.4473	3.33746	1.73875	4.58e-06	5.12e-05
CqNL-6_012117	47.9872	22.1256	2.16885	1.11693	0.00700248	0.0282906
CqNL-6_012122	42.8842	16.2501	2.63902	1.4	0.00637417	0.0261696
CqNL-6_012129	220.342	96.2255	2.28985	1.19525	6.37e-07	8.76e-06
CqNL-6_012131	132.472	43.522	3.04379	1.60587	7.94e-08	1.35e-06
CqNL-6_012132	4251.39	1541.96	2.75714	1.46317	3.78e-10	1.03e-08
CqNL-6_012159	24.9751	120.566	0.207149	-2.27126	4.46e-12	1.78e-10
CqNL-6_012171	33.8992	9.60645	3.52879	1.81918	0.000491497	0.00301823
CqNL-6_012182	282.335	651.672	0.433247	-1.20674	6.16e-10	1.64e-08
CqNL-6_012193	184.358	87.903	2.09729	1.06853	0.00034855	0.00224429
CqNL-6_012204	49.3063	148.714	0.33155	-1.5927	0.000172332	0.00122559
CqNL-6_012208	2316.29	1021.07	2.2685	1.18174	5.93e-09	1.29e-07
CqNL-6_012211	70.2641	156.74	0.448285	-1.15751	0.000902667	0.00504302
CqNL-6_012214	36.7623	989.093	0.0371677	-4.74981	0.000977833	0.00540949
CqNL-6_012217	53.3616	11.2506	4.74301	2.2458	5.24e-07	7.36e-06
CqNL-6_012242	516.821	86.6415	5.96505	2.57653	7.68e-08	1.31e-06
CqNL-6_012253	209.546	74.0598	2.82942	1.50051	2.23e-09	5.25e-08
CqNL-6_012258	776.659	332.158	2.33822	1.22541	1.34e-08	2.68e-07
CqNL-6_012280	5.90362	156.149	0.0378075	-4.72518	6.11e-07	8.41e-06
CqNL-6_012284	44.9002	5.1074	8.7912	3.13606	8.41e-09	1.76e-07
CqNL-6_012290	2.44194	47.7376	0.0511535	-4.28902	0.000565302	0.00340289
CqNL-6_012338	27.9276	60.9411	0.458272	-1.12572	0.00209056	0.0103145
CqNL-6_012350	1458.98	710.38	2.0538	1.0383	4.63e-05	0.000391439
CqNL-6_012356	288.581	121.25	2.38006	1.251	2.76e-08	5.16e-07
CqNL-6_012377	53.8414	109.547	0.491492	-1.02476	0.000530658	0.00322471
CqNL-6_012383	60.9374	124.471	0.489573	-1.03041	0.000299834	0.00196896
CqNL-6_012384	41.4591	127.624	0.324854	-1.62214	4.53e-08	8.06e-07
CqNL-6_012390	278.131	672.739	0.41343	-1.27428	6.39e-08	1.11e-06
CqNL-6_012398	0.665944	45.9242	0.0145009	-6.10771	0.000205035	0.00142285
CqNL-6_012403	593.158	217.903	2.72212	1.44473	4.26e-13	2.05e-11
CqNL-6_012416	11.5898	41.9964	0.275972	-1.85741	0.000107979	0.000815322
CqNL-6_012419	561.266	236.132	2.37692	1.24909	4.15e-10	1.12e-08
CqNL-6_012426	1419.01	398.692	3.55917	1.83154	9.3e-15	6.18e-13
CqNL-6_012431	934.791	142.398	6.56462	2.71471	2.17e-41	2.92e-38
CqNL-6_012436	128.07	57.7201	2.21882	1.14979	5.61e-05	0.000463552
CqNL-6_012437	719.681	340.915	2.11103	1.07795	1.61e-08	3.16e-07
CqNL-6_012479	102.49	215.387	0.475839	-1.07146	8.72e-06	9.03e-05
CqNL-6_012491	292.127	746.978	0.391078	-1.35447	1.81e-06	2.24e-05
CqNL-6_012511	137.688	40.8015	3.37459	1.75471	0.000837374	0.00472903
CqNL-6_012513	101.079	266.213	0.379693	-1.39709	2.67e-09	6.17e-08
CqNL-6_012514	42.7269	135.933	0.314324	-1.66968	1.6e-08	3.14e-07
CqNL-6_012531	1.99296	18.6281	0.106987	-3.2245	0.00364962	0.0165094
CqNL-6_012536	180.165	448.078	0.402084	-1.31443	0.00940304	0.0360334
CqNL-6_012545	31.2012	6.21331	5.02167	2.32817	7.48e-05	0.000594378
CqNL-6_012553	416.35	120.376	3.45874	1.79025	1.64e-16	1.45e-14
CqNL-6_012557	679.508	238.559	2.84838	1.51014	9.89e-15	6.51e-13
CqNL-6_012562	1699.98	462.546	3.67526	1.87785	2.07e-13	1.06e-11
CqNL-6_012565	10.1895	586.462	0.0173746	-5.84688	1.94e-05	0.000183007
CqNL-6_012566	3.06151	54.8062	0.0558607	-4.16202	9.4e-05	0.000724808
CqNL-6_012576	1.00013	8.73164	0.114541	-3.12606	0.0127624	0.0464143
CqNL-6_012589	250.308	505.947	0.494732	-1.01528	7.26e-07	9.83e-06
CqNL-6_012591	0	5.75526	0	#NAME?	0.00837552	0.0327852
CqNL-6_012602	24.4778	173.327	0.141223	-2.82395	6.14e-13	2.86e-11
CqNL-6_012633	115.231	51.2203	2.24971	1.16974	4.88e-05	0.000410198
CqNL-6_012647	68.499	13.7713	4.97405	2.31442	1.08e-07	1.78e-06
CqNL-6_012660	0	155.762	0	#NAME?	2.51e-05	0.000228918
CqNL-6_012668	70.5691	708.014	0.0996718	-3.32667	0.0087861	0.0340744
CqNL-6_012679	2070.74	894.832	2.31411	1.21046	4.63e-11	1.51e-09
CqNL-6_012687	173.423	35.769	4.84842	2.27751	6.89e-12	2.65e-10
CqNL-6_012690	36.8727	87.3017	0.422359	-1.24346	0.000134059	0.000985161
CqNL-6_012703	2.40043	78.0152	0.0307688	-5.02239	0.0129774	0.0470191
CqNL-6_012710	1.70515	25.0984	0.0679386	-3.87962	0.00583293	0.0243655
CqNL-6_012714	182.093	641.503	0.283853	-1.81678	2.22e-09	5.22e-08
CqNL-6_012721	671.674	306.798	2.18931	1.13047	0.000368525	0.00235107
CqNL-6_012725	456.54	141.145	3.23455	1.69357	6.96e-16	5.53e-14
CqNL-6_012747	126.554	53.6284	2.35982	1.23868	0.000977496	0.00540839
CqNL-6_012751	117.777	335.315	0.351243	-1.50946	0.000357851	0.00229546
CqNL-6_012758	823.07	345.226	2.38415	1.25347	5.31e-07	7.45e-06
CqNL-6_012761	68.3	193.308	0.353322	-1.50094	1.46e-07	2.32e-06
CqNL-6_012777	26.2073	6.36834	4.11525	2.04098	0.000773093	0.0044256
CqNL-6_012791	320.615	130.772	2.45171	1.29379	7.43e-07	1e-05
CqNL-6_012810	790.573	288.837	2.73709	1.45264	7.68e-11	2.39e-09
CqNL-6_012816	0	61.8471	0	#NAME?	3.29e-08	6.06e-07
CqNL-6_012817	728.566	355.529	2.04924	1.03509	4.99e-05	0.000418853
CqNL-6_012831	283.926	100.995	2.81128	1.49123	1.8e-07	2.79e-06
CqNL-6_012884	55.7317	6.64481	8.38724	3.0682	0.0057947	0.0242337
CqNL-6_012886	1488.83	11252.1	0.132316	-2.91794	8.46e-39	9.17e-36
CqNL-6_012888	42.7832	86.8619	0.492542	-1.02168	0.00133391	0.00704943
CqNL-6_012899	102.356	355.951	0.287556	-1.79808	1.02e-15	7.95e-14
CqNL-6_012918	272.651	67.9845	4.01049	2.00378	2.79e-06	3.31e-05
CqNL-6_012941	2052.66	900.017	2.28069	1.18947	2.16e-11	7.49e-10
CqNL-6_012948	623.871	226.458	2.75491	1.462	2.72e-11	9.23e-10
CqNL-6_012954	468.341	3373.1	0.138846	-2.84844	6.84e-11	2.15e-09
CqNL-6_012961	453.553	52.8279	8.58548	3.1019	9.45e-05	0.000727876
CqNL-6_012962	8.2332	45.7162	0.180094	-2.47318	6.78e-07	9.26e-06
CqNL-6_012973	1482.23	481.142	3.08066	1.62324	1.47e-10	4.35e-09
CqNL-6_012980	234.622	57.5786	4.07481	2.02673	1.13e-06	1.47e-05
CqNL-6_013021	13.4073	2.48827	5.38822	2.42981	0.00714864	0.0287827
CqNL-6_013022	70.6393	272.427	0.259297	-1.94732	0.00301502	0.0140443
CqNL-6_013023	449.203	1260.01	0.356509	-1.48799	4.8e-16	3.94e-14
CqNL-6_013035	564.643	185.211	3.04865	1.60817	9.76e-05	0.000749081
CqNL-6_013037	3729.3	1221.03	3.05423	1.61081	1.25e-20	2.1e-18
CqNL-6_013044	9.62864	34.3371	0.280415	-1.83436	0.000425453	0.0026634
CqNL-6_013045	959.639	405.71	2.36533	1.24204	1.69e-11	6.01e-10
CqNL-6_013056	7.43044	64.4922	0.115214	-3.11761	1.71e-11	6.05e-10
CqNL-6_013075	38.0639	11.0802	3.43531	1.78044	0.00120494	0.00646063
CqNL-6_013104	29.5102	195.773	0.150737	-2.72989	5.89e-08	1.03e-06
CqNL-6_013105	0	7.48957	0	#NAME?	0.00548261	0.02314
CqNL-6_013112	163.992	61.7269	2.65673	1.40965	1.4e-07	2.23e-06
CqNL-6_013126	156.14	487.134	0.320527	-1.64148	1.48e-13	7.84e-12
CqNL-6_013133	119.059	40.8675	2.91329	1.54265	8.13e-07	1.09e-05
CqNL-6_013135	12.7707	53.1886	0.240103	-2.05828	3.54e-06	4.08e-05
CqNL-6_013141	22.9113	3.53993	6.47225	2.69427	0.000111244	0.000836091
CqNL-6_013149	9.94809	27.799	0.357858	-1.48254	0.00721546	0.0290128
CqNL-6_013153	29.6885	5.85961	5.06664	2.34103	6.79e-05	0.000546627
CqNL-6_013162	204.82	652.755	0.313778	-1.67218	0.000763893	0.00438452
CqNL-6_013171	86.1154	40.8663	2.10724	1.07536	0.00082478	0.00467008
CqNL-6_013175	280.901	586.216	0.479177	-1.06137	0.00159357	0.00818221
CqNL-6_013176	52.6341	15.7066	3.35109	1.74463	3.55e-05	0.000311302
CqNL-6_013177	327.816	127.704	2.567	1.36008	3.08e-09	7.02e-08
CqNL-6_013187	2740.24	1124.78	2.43626	1.28467	8.54e-14	4.7e-12
CqNL-6_013198	7.2013	30.3067	0.237614	-2.07331	0.000284162	0.0018822
CqNL-6_013199	2.47371	12.6825	0.19505	-2.35808	0.00955876	0.0365548
CqNL-6_013203	74.3435	170.087	0.437092	-1.19399	5.13e-05	0.000427916
CqNL-6_013208	86.0753	281.171	0.306131	-1.70778	1.12e-05	0.000112592
CqNL-6_013215	3580.21	971.875	3.68381	1.8812	4.06e-12	1.64e-10
CqNL-6_013227	16.8518	43.9194	0.3837	-1.38195	0.00169151	0.00861815
CqNL-6_013229	734.357	1730.05	0.424473	-1.23626	4.96e-09	1.09e-07
CqNL-6_013235	71.854	236.255	0.304138	-1.7172	2.18e-10	6.25e-09
CqNL-6_013247	45.6668	102.706	0.444637	-1.1693	0.000149911	0.00108651
CqNL-6_013256	9.68232	33.7983	0.286474	-1.80353	0.000543048	0.00329026
CqNL-6_013257	55.9814	19.4328	2.88077	1.52645	0.000156648	0.0011287
CqNL-6_013260	69.1884	33.2011	2.08392	1.0593	0.0026058	0.0124229
CqNL-6_013262	88.6251	268.803	0.329703	-1.60076	3.64e-10	1e-08
CqNL-6_013263	63.892	167.014	0.382556	-1.38626	0.00493777	0.021231
CqNL-6_013264	90.0071	29.3617	3.06546	1.6161	1.8e-06	2.22e-05
CqNL-6_013268	872.1	325.65	2.67802	1.42117	7.52e-06	7.92e-05
CqNL-6_013269	5.7741	39.2205	0.147222	-2.76394	6.96e-07	9.48e-06
CqNL-6_013270	246.675	105.739	2.33286	1.2221	1.17e-06	1.51e-05
CqNL-6_013278	473.513	160.91	2.94272	1.55715	7.97e-11	2.47e-09
CqNL-6_013280	150.112	60.8656	2.46628	1.30234	2.01e-06	2.46e-05
CqNL-6_013282	262.199	92.1338	2.84585	1.50886	1.41e-10	4.21e-09
CqNL-6_013285	18.6958	42.7893	0.436927	-1.19453	0.00690736	0.0279642
CqNL-6_013286	79.9265	177.198	0.451057	-1.14862	7.16e-06	7.59e-05
CqNL-6_013294	211.269	101.003	2.09171	1.06468	1.01e-05	0.000102646
CqNL-6_013296	25.922	84.745	0.305882	-1.70895	7.87e-07	1.06e-05
CqNL-6_013304	16.8152	397.321	0.0423215	-4.56247	7.37e-07	9.96e-06
CqNL-6_013316	84.7474	29.7425	2.84937	1.51064	9.71e-06	9.92e-05
CqNL-6_013319	637.737	189.96	3.35722	1.74727	1.96e-11	6.86e-10
CqNL-6_013329	306.95	808.862	0.379484	-1.39789	2.62e-13	1.32e-11
CqNL-6_013331	213.225	32.8598	6.48894	2.69798	1.87e-22	4.08e-20
CqNL-6_013335	31.1787	6.30231	4.94719	2.30661	6.52e-05	0.000528111
CqNL-6_013336	32.0571	95.2133	0.336687	-1.57052	4.11e-06	4.65e-05
CqNL-6_013337	443.042	1617.88	0.273841	-1.86859	0.00807411	0.0318239
CqNL-6_013352	93.6431	210.755	0.444322	-1.17032	2.05e-06	2.51e-05
CqNL-6_013353	39.5463	17.5576	2.25237	1.17145	0.00868997	0.0337922
CqNL-6_013363	62.5508	144.64	0.43246	-1.20936	9.09e-06	9.38e-05
CqNL-6_013366	754.206	341.59	2.20793	1.14269	1.24e-09	3.08e-08
CqNL-6_013371	56.2051	16.3403	3.43966	1.78227	1.86e-05	0.000176356
CqNL-6_013372	119.128	260.819	0.456747	-1.13053	1.15e-05	0.000114345
CqNL-6_013376	1789.99	864.222	2.07122	1.05048	2.37e-09	5.56e-08
CqNL-6_013377	52.2017	113.065	0.461698	-1.11498	0.00388018	0.0173671
CqNL-6_013390	18.7256	1.84513	10.1486	3.34322	9.38e-05	0.000723528
CqNL-6_013392	25.7486	93.1424	0.276443	-1.85495	4.87e-05	0.000409308
CqNL-6_013397	38.9751	11.7257	3.32391	1.73288	0.000329597	0.00214051
CqNL-6_013398	43.7101	11.3773	3.84188	1.94181	0.00359775	0.0163126
CqNL-6_013420	1792.02	877.176	2.04295	1.03065	4.75e-09	1.05e-07
CqNL-6_013421	88.6976	287.958	0.308023	-1.69889	0.00291578	0.0136734
CqNL-6_013442	27.9389	11.2099	2.49234	1.3175	0.0123808	0.0452066
CqNL-6_013445	192.161	459.672	0.418039	-1.25829	0.000223203	0.00152772
CqNL-6_013446	25.3948	99.6776	0.254769	-1.97274	0.000133259	0.000980388
CqNL-6_013451	205.135	798.359	0.256946	-1.96046	7.08e-11	2.22e-09
CqNL-6_013453	2153.03	733.965	2.93342	1.55258	3.43e-11	1.14e-09
CqNL-6_013457	81.5471	31.2286	2.61129	1.38476	5.7e-05	0.000469843
CqNL-6_013470	9.7556	31.3271	0.311411	-1.68311	0.00148411	0.00770542
CqNL-6_013474	99.1031	340.529	0.291027	-1.78078	1.82e-06	2.25e-05
CqNL-6_013481	110.075	320.44	0.343513	-1.54156	1.22e-11	4.42e-10
CqNL-6_013484	405.593	180.088	2.25219	1.17133	1.93e-08	3.72e-07
CqNL-6_013489	314.591	99.2591	3.16939	1.66421	1.01e-07	1.67e-06
CqNL-6_013492	53.9029	23.7609	2.26855	1.18177	0.0024737	0.0118935
CqNL-6_013497	45.101	111.528	0.404393	-1.30617	1.24e-05	0.000122915
CqNL-6_013528	724.486	1804.85	0.40141	-1.31685	0.000581668	0.00348313
CqNL-6_013532	80.8851	190.18	0.425308	-1.23342	0.00285638	0.0134434
CqNL-6_013546	75.6065	151.72	0.498328	-1.00483	0.000150242	0.0010885
CqNL-6_013548	190.903	411.543	0.463871	-1.1082	9.84e-08	1.63e-06
CqNL-6_013555	527.928	217.854	2.42331	1.27698	1.82e-05	0.000172355
CqNL-6_013556	37.6743	113.247	0.332675	-1.58782	0.00800654	0.0315945
CqNL-6_013558	576.39	180.645	3.19073	1.67389	1.7e-05	0.000162642
CqNL-6_013577	124.008	371.693	0.333629	-1.58368	6.59e-13	3.06e-11
CqNL-6_013588	3.76653	16.0927	0.234052	-2.0951	0.00759906	0.0303022
CqNL-6_013594	344.204	2638.76	0.130442	-2.93852	1.64e-15	1.24e-13
CqNL-6_013596	92.368	218.241	0.423238	-1.24046	3.19e-05	0.000283564
CqNL-6_013607	220.284	609.561	0.361382	-1.4684	1.24e-09	3.1e-08
CqNL-6_013609	468.665	130.52	3.59076	1.84429	5.9e-18	6.81e-16
CqNL-6_013611	11.7755	1.60226	7.3493	2.87761	0.00467164	0.0202519
CqNL-6_013613	327.695	1206.87	0.271525	-1.88084	1.26e-08	2.52e-07
CqNL-6_013621	51.0925	337.716	0.151289	-2.72463	4.6e-25	1.44e-22
CqNL-6_013624	38.0945	123.222	0.309153	-1.69361	1.18e-05	0.000117809
CqNL-6_013636	564.644	272.721	2.07041	1.04992	1.06e-07	1.74e-06
CqNL-6_013647	1341.86	551.363	2.43372	1.28316	3.75e-09	8.43e-08
CqNL-6_013648	1609.26	693.179	2.32157	1.2151	1.13e-05	0.000113102
CqNL-6_013650	3.06638	14.4197	0.212652	-2.23343	0.00818835	0.0321687
CqNL-6_013652	5409.55	1804.93	2.9971	1.58357	3.56e-12	1.45e-10
CqNL-6_013660	232.533	629.868	0.369178	-1.43761	5.7e-09	1.24e-07
CqNL-6_013666	67.1495	20.8057	3.22745	1.69039	1.13e-05	0.000113293
CqNL-6_013673	61.965	27.8691	2.22343	1.15279	0.00142925	0.00746928
CqNL-6_013690	2.76396	190.262	0.0145271	-6.10511	0.00108345	0.00589774
CqNL-6_013692	2.73949	151.378	0.0180971	-5.7881	0.00144936	0.00755415
CqNL-6_013704	21.1797	52.315	0.40485	-1.30454	0.00124724	0.00665088
CqNL-6_013709	144.823	72.207	2.00567	1.00408	0.000176252	0.00124819
CqNL-6_013714	41.0497	13.3445	3.07615	1.62113	0.00653552	0.026756
CqNL-6_013717	823.169	362.716	2.26946	1.18235	3.68e-06	4.22e-05
CqNL-6_013725	184.545	471.042	0.39178	-1.35189	5.7e-11	1.82e-09
CqNL-6_013728	709.465	284.456	2.49411	1.31852	7.97e-12	3.02e-10
CqNL-6_013738	149.904	507.655	0.295287	-1.75981	8.9e-12	3.34e-10
CqNL-6_013742	0.73679	17.8659	0.04124	-4.59981	6e-06	6.49e-05
CqNL-6_013763	435.345	1138.99	0.38222	-1.38753	6.45e-07	8.84e-06
CqNL-6_013773	224.572	103.5	2.16978	1.11755	2.9e-06	3.43e-05
CqNL-6_013777	386.878	164.168	2.3566	1.23671	6.97e-09	1.49e-07
CqNL-6_013779	29.3054	8.17811	3.5834	1.84133	0.000837007	0.00472765
CqNL-6_013781	200.929	52.5484	3.82369	1.93497	0.00331412	0.0152374
CqNL-6_013782	0.995265	14.3861	0.0691824	-3.85345	0.000253134	0.0016989
CqNL-6_013796	101.282	237.375	0.426675	-1.22879	2.23e-07	3.39e-06
CqNL-6_013802	1831.35	719.746	2.54443	1.34734	3.32e-13	1.63e-11
CqNL-6_013806	58.3652	23.9637	2.43557	1.28426	0.00106066	0.00579865
CqNL-6_013812	43.3128	6.28406	6.89249	2.78503	1.23e-07	2e-06
CqNL-6_013816	61.9602	134.174	0.461788	-1.1147	0.000250733	0.00168801
CqNL-6_013822	22.9259	69.0131	0.332197	-1.58989	2.59e-05	0.000235086
CqNL-6_013823	1714.32	502.825	3.40938	1.76951	1.63e-22	3.58e-20
CqNL-6_013825	1819.23	597.938	3.04251	1.60526	2.74e-12	1.15e-10
CqNL-6_013829	1339.68	610.802	2.19332	1.13312	1.91e-10	5.55e-09
CqNL-6_013834	54.4833	25.8707	2.10599	1.0745	0.00523842	0.0222806
CqNL-6_013836	447.984	197.542	2.26779	1.18128	5.19e-06	5.71e-05
CqNL-6_013838	41.4923	14.6561	2.83106	1.50134	0.000876318	0.00491333
CqNL-6_013848	9.74586	25.8088	0.377618	-1.405	0.0115602	0.042742
CqNL-6_013861	79.3394	221.82	0.357674	-1.48328	1.62e-09	3.9e-08
CqNL-6_013883	31.2275	838.432	0.0372452	-4.7468	4.19e-20	6.51e-18
CqNL-6_013886	13875.2	5999.12	2.31288	1.20969	3.7e-13	1.8e-11
CqNL-6_013890	29.9616	10.6664	2.80898	1.49005	0.00445527	0.0194807
CqNL-6_013899	46.0767	13.0214	3.53853	1.82315	5.98e-05	0.000489322
CqNL-6_013915	181.59	469.134	0.387076	-1.36931	4.72e-11	1.53e-09
CqNL-6_013933	300.9	118.208	2.54552	1.34796	1.35e-09	3.34e-08
CqNL-6_013940	220.975	103.821	2.12843	1.08979	4.35e-06	4.88e-05
CqNL-6_013962	200.122	3.54465	56.4574	5.81909	5.54e-49	9.82e-46
CqNL-6_014009	4.46424	43.133	0.1035	-3.2723	0.00378264	0.016987
CqNL-6_014010	662.128	309.944	2.13628	1.0951	1.42e-08	2.82e-07
CqNL-6_014013	63.596	15.5757	4.08303	2.02964	0.000991111	0.00547053
CqNL-6_014015	1.70028	27.5396	0.0617397	-4.01766	1.66e-07	2.6e-06
CqNL-6_014021	597.052	291.932	2.04518	1.03223	9.28e-08	1.55e-06
CqNL-6_014026	15.0319	119.634	0.125649	-2.99253	1.95e-08	3.76e-07
CqNL-6_014053	14.1759	43.68	0.324539	-1.62353	0.000347276	0.00223682
CqNL-6_014070	323.78	148.637	2.17833	1.12322	2.2e-07	3.34e-06
CqNL-6_014075	41.7713	117.231	0.356316	-1.48877	6.94e-07	9.45e-06
CqNL-6_014079	109.329	265.141	0.412343	-1.27808	3.57e-08	6.53e-07
CqNL-6_014082	54.0055	123.641	0.436794	-1.19498	0.000865038	0.00486204
CqNL-6_014084	71.3767	21.9499	3.25179	1.70124	4.85e-06	5.37e-05
CqNL-6_014103	10.1264	77.4576	0.130735	-2.93528	5.01e-05	0.000419647
CqNL-6_014105	132.263	275.532	0.480028	-1.05881	2.52e-06	3.02e-05
CqNL-6_014106	14.2467	38.1924	0.373026	-1.42265	0.00269756	0.0127932
CqNL-6_014108	271.106	122.162	2.21924	1.15007	0.000202459	0.00140747
CqNL-6_014109	473.546	128.614	3.68191	1.88046	1.06e-18	1.37e-16
CqNL-6_014110	56.4102	25.2765	2.23173	1.15816	0.00296212	0.0138458
CqNL-6_014111	33.4478	67.3884	0.496343	-1.01059	0.00724935	0.0291221
CqNL-6_014116	1058.39	264.734	3.99792	1.99925	1.1e-06	1.43e-05
CqNL-6_014117	619.19	297.366	2.08225	1.05814	4.48e-08	8e-07
CqNL-6_014143	70.9399	35.2119	2.01466	1.01053	0.00342604	0.0156633
CqNL-6_014181	103.691	48.7515	2.12693	1.08877	0.00302886	0.0140997
CqNL-6_014185	97.4723	1384.99	0.0703778	-3.82874	0.0040476	0.0179943
CqNL-6_014188	160.364	340.742	0.47063	-1.08733	2.18e-05	0.000202224
CqNL-6_014193	270.698	577.858	0.468451	-1.09403	4.27e-05	0.000365159
CqNL-6_014225	12.4604	53.7793	0.231696	-2.1097	0.000533359	0.00323809
CqNL-6_014229	110.505	23.093	4.78519	2.25858	7.75e-06	8.14e-05
CqNL-6_014238	138.89	47.5359	2.92178	1.54685	6.22e-08	1.08e-06
CqNL-6_014239	763.521	369.08	2.06871	1.04873	1.65e-08	3.22e-07
CqNL-6_014249	83.9129	196.444	0.42716	-1.22715	8.21e-07	1.1e-05
CqNL-6_014254	41.9027	90.9513	0.460716	-1.11805	0.0004641	0.00287443
CqNL-6_014270	700.435	1573.96	0.445014	-1.16808	4.21e-11	1.38e-09
CqNL-6_014302	6.12302	23.676	0.258617	-1.95111	0.00242874	0.011706
CqNL-6_014309	455.512	181.979	2.5031	1.32372	2e-10	5.77e-09
CqNL-6_014314	253.749	93.5073	2.71368	1.44025	1.97e-08	3.78e-07
CqNL-6_014323	57.8643	24.259	2.38527	1.25415	0.00106711	0.00582574
CqNL-6_014328	0.66351	16.8608	0.0393521	-4.66741	0.00313388	0.0145251
CqNL-6_014336	22.8747	61.5041	0.371921	-1.42693	0.000209629	0.00145085
CqNL-6_014337	183.573	59.5888	3.08067	1.62324	2.95e-06	3.49e-05
CqNL-6_014354	298.349	132.72	2.24797	1.16862	1.81e-07	2.8e-06
CqNL-6_014355	303.684	146.571	2.07193	1.05097	4.32e-05	0.000369188
CqNL-6_014377	436.493	210.262	2.07595	1.05377	2.24e-07	3.4e-06
CqNL-6_014381	36.8552	95.6707	0.38523	-1.37621	0.000336356	0.00217799
CqNL-6_014392	17.2667	45.5688	0.378916	-1.40005	0.00122496	0.00654796
CqNL-6_014394	76.9095	37.6848	2.04086	1.02918	0.00178644	0.00903811
CqNL-6_014399	44.4966	20.9549	2.12345	1.08641	0.0112448	0.0417581
CqNL-6_014414	166.644	78.178	2.1316	1.09194	1.71e-05	0.000163906
CqNL-6_014422	96.2942	29.716	3.24048	1.69621	3.01e-07	4.45e-06
CqNL-6_014424	58.1355	23.1584	2.51034	1.32788	0.000624982	0.00370492
CqNL-6_014428	17587.3	8365.25	2.10242	1.07205	9.45e-11	2.89e-09
CqNL-6_014429	12.6436	46.0297	0.274684	-1.86415	5.97e-05	0.000488662
CqNL-6_014431	78.0025	31.03	2.51378	1.32986	0.000427661	0.00267508
CqNL-6_014438	76.2216	28.5576	2.66905	1.41632	5.67e-05	0.000468016
CqNL-6_014440	47.9178	291.824	0.164201	-2.60647	4.59e-06	5.13e-05
CqNL-6_014455	169.89	427.269	0.397619	-1.33054	2.66e-10	7.5e-09
CqNL-6_014458	132.502	1994.31	0.0664402	-3.9118	5.52e-07	7.7e-06
CqNL-6_014522	1.10519	11.8866	0.0929772	-3.42698	0.0016134	0.00827205
CqNL-6_014523	134.484	18.2797	7.35699	2.87911	2.06e-18	2.58e-16
CqNL-6_014526	26.393	72.6037	0.363522	-1.45989	4.76e-05	0.000401364
CqNL-6_014527	596.061	273.668	2.17804	1.12303	9.05e-09	1.87e-07
CqNL-6_014534	2744.84	860.606	3.18943	1.6733	1.81e-18	2.28e-16
CqNL-6_014537	77.8782	216.889	0.359069	-1.47767	1.89e-09	4.51e-08
CqNL-6_014544	719.324	335.874	2.14165	1.09872	0.00384492	0.0172409
CqNL-6_014545	293.442	134.231	2.18609	1.12836	1.27e-06	1.63e-05
CqNL-6_014559	2338.77	706.001	3.3127	1.72801	1.27e-22	2.87e-20
CqNL-6_014562	22.6842	73.9248	0.306855	-1.70437	5.16e-06	5.67e-05
CqNL-6_014576	207.407	453.915	0.456929	-1.12996	4.19e-05	0.000359285
CqNL-6_014577	983.898	358.671	2.74318	1.45585	7.14e-15	4.83e-13
CqNL-6_014595	0.334189	7.87215	0.0424521	-4.55802	0.00486755	0.0209707
CqNL-6_014599	422.789	1398.35	0.302349	-1.72571	3.35e-06	3.89e-05
CqNL-6_014610	10.1924	26.887	0.379083	-1.39941	0.00996237	0.037776
CqNL-6_014621	98.3985	46.3204	2.1243	1.08699	0.000359444	0.00230379
CqNL-6_014650	121.991	36.2765	3.3628	1.74966	8.87e-09	1.84e-07
CqNL-6_014669	5746.72	1546.61	3.71569	1.89363	3.22e-13	1.58e-11
CqNL-6_014676	646.496	312.817	2.0667	1.04733	0.0019508	0.00973667
CqNL-6_014681	14.2589	39.8082	0.35819	-1.4812	0.00144167	0.00752112
CqNL-6_014684	0.331755	6.74208	0.0492066	-4.345	0.0126676	0.0461239
CqNL-6_014704	142.7	46.0716	3.09736	1.63104	2.17e-08	4.14e-07
CqNL-6_014709	62.2754	21.8822	2.84594	1.50891	0.000140122	0.00102393
CqNL-6_014732	14.6439	64.2971	0.227754	-2.13445	0.00561143	0.0235944
CqNL-6_014739	138.469	299.453	0.462406	-1.11277	8.89e-06	9.2e-05
CqNL-6_014748	515.683	232.679	2.21629	1.14814	1.24e-06	1.59e-05
CqNL-6_014757	200.322	437.358	0.458028	-1.12649	4.01e-08	7.24e-07
CqNL-6_014764	472.815	132.575	3.56641	1.83447	6.69e-08	1.15e-06
CqNL-6_014770	6.48898	22.3768	0.289987	-1.78594	0.0070108	0.0283183
CqNL-6_014783	777.576	86.8065	8.95757	3.16311	4.57e-49	8.49e-46
CqNL-6_014785	3.0273	50.537	0.0599027	-4.06123	0.00778875	0.0309385
CqNL-6_014789	335.359	72.7964	4.60681	2.20377	0.0003998	0.00252305
CqNL-6_014791	114.617	51.4225	2.22893	1.15635	0.00118063	0.00634597
CqNL-6_014796	214.724	37.5086	5.72465	2.51719	1.95e-12	8.36e-11
CqNL-6_014799	228.465	88.2089	2.59005	1.37298	5.84e-06	6.33e-05
CqNL-6_014818	266.485	534.548	0.498525	-1.00426	3.13e-07	4.6e-06
CqNL-6_014859	1398.51	455.227	3.07211	1.61923	9.76e-10	2.48e-08
CqNL-6_014873	285.613	686.566	0.416003	-1.26534	7.07e-11	2.22e-09
CqNL-6_014878	10.5774	77.2891	0.136855	-2.86928	6.26e-12	2.43e-10
CqNL-6_014884	4107.66	1415	2.90294	1.53752	4.54e-19	6.1e-17
CqNL-6_014891	98.464	217.17	0.453396	-1.14115	2.12e-06	2.58e-05
CqNL-6_014895	5.10815	24.4671	0.208776	-2.25997	0.000549747	0.00332326
CqNL-6_014896	1081.9	273.795	3.95149	1.9824	1.02e-21	2.04e-19
CqNL-6_014916	1.43937	63.4671	0.022679	-5.4625	6.32e-12	2.45e-10
CqNL-6_014930	158.368	481.232	0.329089	-1.60345	0.00060754	0.00361475
CqNL-6_014987	1323.92	645.516	2.05094	1.03629	6.06e-09	1.31e-07
CqNL-6_014998	65.734	25.8129	2.54655	1.34854	0.000248127	0.00167364
CqNL-6_015000	1225.07	577.624	2.12089	1.08467	1.37e-09	3.39e-08
CqNL-6_015007	35.4767	133.625	0.265494	-1.91325	8.92e-07	1.18e-05
CqNL-6_015008	23.7165	159.828	0.148388	-2.75256	7.16e-19	9.46e-17
CqNL-6_015026	187.476	27.7359	6.75934	2.75688	2.54e-21	4.79e-19
CqNL-6_015029	371.806	87.6601	4.24145	2.08456	8.33e-16	6.55e-14
CqNL-6_015057	0	19.3096	0	#NAME?	0.00102441	0.00562805
CqNL-6_015064	67.2263	422.577	0.159086	-2.65212	0.00196398	0.0097928
CqNL-6_015069	3654.12	1282.5	2.84921	1.51056	0.00757599	0.0302226
CqNL-6_015081	14.7412	44.263	0.333037	-1.58625	0.000662917	0.00389375
CqNL-6_015082	631.429	306.724	2.05862	1.04168	1.56e-07	2.45e-06
CqNL-6_015120	60.7359	10.4972	5.78592	2.53255	7.8e-09	1.65e-07
CqNL-6_015129	46.0063	533.182	0.0862862	-3.53473	0.00518821	0.0221031
CqNL-6_015138	473.33	1127.65	0.41975	-1.2524	9.53e-12	3.55e-10
CqNL-6_015139	90.9633	275.172	0.330569	-1.59698	9.73e-12	3.62e-10
CqNL-6_015146	5541.72	2292.01	2.41784	1.27372	2.45e-06	2.94e-05
CqNL-6_015165	452.5	1806.13	0.250535	-1.99691	0.000633356	0.00374493
CqNL-6_015168	56.5197	141.416	0.39967	-1.32312	0.001682	0.00857473
CqNL-6_015174	1.0319	350.824	0.00294137	-8.4093	9.68e-05	0.000743887
CqNL-6_015176	10.1578	227.057	0.0447367	-4.4824	0.000696366	0.0040536
CqNL-6_015180	193.125	79.6607	2.42434	1.27759	0.00197426	0.0098302
CqNL-6_015183	25.0709	51.426	0.487513	-1.03649	0.00725874	0.0291508
CqNL-6_015189	593.751	224.817	2.64104	1.40111	1.73e-06	2.15e-05
CqNL-6_015195	15245.6	7312.88	2.08477	1.05989	1.87e-09	4.47e-08
CqNL-6_015209	45.5089	19.5625	2.32634	1.21806	0.00419702	0.0185553
CqNL-6_015211	321.147	830.052	0.3869	-1.36997	1.29e-05	0.000127877
CqNL-6_015215	3.4299	39.277	0.0873259	-3.51745	2.98e-06	3.52e-05
CqNL-6_015218	116.584	55.3202	2.10743	1.07549	0.000228729	0.00155789
CqNL-6_015230	91.3917	13.9186	6.56614	2.71505	8.95e-06	9.25e-05
CqNL-6_015239	204.029	95.1237	2.14488	1.10089	6.58e-06	7.03e-05
CqNL-6_015254	33.0964	11.1739	2.96193	1.56654	0.00216339	0.0106228
CqNL-6_015267	182.384	491.21	0.371296	-1.42936	0.000332698	0.00215681
CqNL-6_015268	3.32972	66.4087	0.0501398	-4.3179	3.84e-16	3.2e-14
CqNL-6_015278	73.6184	188.742	0.390047	-1.35828	9.71e-08	1.61e-06
CqNL-6_015285	183.677	58.0072	3.16645	1.66286	2.93e-10	8.22e-09
CqNL-6_015286	32.7574	6.06652	5.39969	2.43288	2.11e-05	0.000196607
CqNL-6_015296	423.109	970.003	0.436193	-1.19696	1.63e-10	4.78e-09
CqNL-6_015324	2113.99	624.853	3.38318	1.75838	3.31e-19	4.53e-17
CqNL-6_015325	176.826	376.871	0.469194	-1.09174	2.25e-07	3.4e-06
CqNL-6_015335	585.415	209.676	2.792	1.4813	3.61e-11	1.2e-09
CqNL-6_015340	818.808	228.176	3.58849	1.84338	9.46e-15	6.26e-13
CqNL-6_015342	510.548	254.53	2.00585	1.00421	4.11e-07	5.9e-06
CqNL-6_015349	91.2172	43.2308	2.11	1.07725	0.000749531	0.0043116
CqNL-6_015355	792.397	381.783	2.07551	1.05347	1.39e-07	2.22e-06
CqNL-6_015400	0	16.5224	0	#NAME?	0.0115966	0.0428441
CqNL-6_015427	1280.46	446.933	2.865	1.51854	7.08e-17	6.67e-15
CqNL-6_015434	137.424	52.46	2.61961	1.38935	0.000151511	0.00109648
CqNL-6_015464	39.2663	112.863	0.347909	-1.52322	0.00512226	0.0218867
CqNL-6_015475	133.567	342.929	0.389488	-1.36035	3.73e-06	4.27e-05
CqNL-6_015477	4.72759	27.3668	0.172749	-2.53325	0.000613336	0.00364368
CqNL-6_015485	20.506	365.085	0.0561678	-4.15411	0.000339405	0.00219301
CqNL-6_015506	71.2105	142.46	0.499862	-1.0004	0.000199049	0.00138847
CqNL-6_015507	5241.63	24199.9	0.216597	-2.20692	3.16e-07	4.64e-06
CqNL-6_015527	57.1301	280.826	0.203436	-2.29735	6.36e-05	0.000516592
CqNL-6_015535	3522.15	1079.14	3.26383	1.70657	6.25e-17	5.96e-15
CqNL-6_015541	64.709	159.607	0.405428	-1.30248	0.0057559	0.0241083
CqNL-6_015579	563.464	232.926	2.41907	1.27445	1.11e-09	2.78e-08
CqNL-6_015581	5.34759	60.0338	0.0890763	-3.48881	7.17e-05	0.000573299
CqNL-6_015588	8.42327	129.109	0.0652413	-3.93807	1.74e-11	6.17e-10
CqNL-6_015589	792.733	257.216	3.08198	1.62386	3.62e-12	1.47e-10
CqNL-6_015603	0.665944	681.527	0.000977135	-9.99915	0.00340217	0.0155688
CqNL-6_015627	63.3092	128.8	0.491531	-1.02464	0.000256349	0.00171752
CqNL-6_015629	4.46668	32.7891	0.136225	-2.87594	2.21e-05	0.000204511
CqNL-6_015652	0	15.5327	0	#NAME?	0.00205208	0.0101568
CqNL-6_015676	137.298	283.018	0.48512	-1.04359	3.11e-06	3.64e-05
CqNL-6_015689	4731.63	2084.63	2.26977	1.18254	3.06e-12	1.27e-10
CqNL-6_015692	197.412	51.5344	3.83068	1.9376	4.12e-05	0.000354045
CqNL-6_015694	726.815	33.7488	21.536	4.42868	7.89e-52	1.71e-48
CqNL-6_015696	1138.6	124.603	9.1378	3.19185	2.21e-48	3.75e-45
CqNL-6_015702	34.145	7.22193	4.72797	2.24122	0.00350057	0.0159424
CqNL-6_015712	53.3347	22.2842	2.39339	1.25905	0.00167958	0.00856746
CqNL-6_015725	14.7441	57.0769	0.25832	-1.95277	3.68e-06	4.23e-05
CqNL-6_015753	255.346	799.47	0.319394	-1.64659	2.78e-12	1.16e-10
CqNL-6_015757	565.795	1259.14	0.449349	-1.15409	3.95e-05	0.000341311
CqNL-6_015760	0.334189	19.8154	0.0168651	-5.88981	3e-07	4.44e-06
CqNL-6_015762	89.3621	193.333	0.462217	-1.11336	7e-06	7.44e-05
CqNL-6_015769	46.7793	15.6465	2.98977	1.58003	0.000293557	0.00193445
CqNL-6_015772	0.73679	19.0196	0.0387386	-4.69009	2.7e-06	3.21e-05
CqNL-6_015779	1.66364	28.2269	0.0589382	-4.08465	1.07e-07	1.75e-06
CqNL-6_015790	120.676	425.954	0.283307	-1.81956	5.81e-17	5.65e-15
CqNL-6_015794	6384.26	2419.08	2.63913	1.40006	1.05e-10	3.18e-09
CqNL-6_015796	110.76	37.8369	2.9273	1.54957	5.59e-07	7.78e-06
CqNL-6_015797	59.6893	21.8032	2.73764	1.45293	0.000172337	0.00122559
CqNL-6_015807	510.096	1114.34	0.457754	-1.12736	2.44e-05	0.000223496
CqNL-6_015822	38.3493	87.5959	0.437798	-1.19166	0.013288	0.0479664
CqNL-6_015826	606.045	161.742	3.74698	1.90573	1.17e-09	2.92e-08
CqNL-6_015828	46.6064	19.6309	2.37414	1.2474	0.00282419	0.0133107
CqNL-6_015829	170.051	417.548	0.40726	-1.29598	6.42e-10	1.7e-08
CqNL-6_015832	2288.15	597.215	3.83137	1.93786	1.84e-12	7.9e-11
CqNL-6_015834	472.94	150.581	3.14076	1.65111	3.92e-08	7.08e-07
CqNL-6_015852	98.8729	222.685	0.444003	-1.17136	0.0130669	0.047291
CqNL-6_015855	341.196	734.948	0.464245	-1.10704	7.08e-09	1.51e-07
CqNL-6_015861	0	17.3094	0	#NAME?	2.21e-05	0.000204144
CqNL-6_015864	10.2456	257.159	0.0398416	-4.64958	0.00869872	0.0338161
CqNL-6_015895	1368.47	637.684	2.146	1.10165	6.05e-10	1.61e-08
CqNL-6_015900	10.0918	30.5719	0.330099	-1.59903	0.0035339	0.0160604
CqNL-6_015903	50.4022	152.67	0.330139	-1.59886	1.03e-08	2.1e-07
CqNL-6_015918	26.0418	6.40548	4.06555	2.02345	0.0101012	0.0381909
CqNL-6_015921	556.311	80.5455	6.90679	2.78802	6.41e-06	6.87e-05
CqNL-6_015922	593.454	222.291	2.66971	1.41668	8.83e-13	4.01e-11
CqNL-6_015923	29.3495	11.4911	2.55411	1.35282	0.0102546	0.0386811
CqNL-6_015925	602.622	126.485	4.76437	2.25229	8.22e-08	1.39e-06
CqNL-6_015931	30.2954	62.2916	0.486347	-1.03994	0.00448718	0.0195982
CqNL-6_015933	6.67461	20.9236	0.318999	-1.64838	0.00978416	0.0372488
CqNL-6_015956	218.295	103.673	2.10562	1.07424	6.26e-06	6.73e-05
CqNL-6_015978	432.976	85.3911	5.07051	2.34213	1.19e-25	3.92e-23
CqNL-6_015999	1020.58	341.516	2.9884	1.57937	3.34e-17	3.38e-15
CqNL-6_016009	6.01597	34.7096	0.173323	-2.52847	6.26e-06	6.73e-05
CqNL-6_016012	48.657	115.985	0.419509	-1.25322	3.06e-05	0.000273326
CqNL-6_016031	94.0292	212.407	0.442684	-1.17565	0.00022099	0.00151603
CqNL-6_016033	420.692	200.514	2.09806	1.06906	2.5e-07	3.76e-06
CqNL-6_016034	51.969	188.041	0.276371	-1.85532	0.000183554	0.00129328
CqNL-6_016046	60.104	21.196	2.83563	1.50367	0.000106498	0.000806226
CqNL-6_016047	356.334	776.974	0.458618	-1.12464	3.74e-09	8.42e-08
CqNL-6_016050	11.5023	30.7093	0.374553	-1.41676	0.00598072	0.0248498
CqNL-6_016060	101.82	45.9077	2.21793	1.14922	0.00182099	0.00918784
CqNL-6_016066	80.5611	404.609	0.199108	-2.32837	1.69e-16	1.49e-14
CqNL-6_016068	241.204	96.3239	2.50409	1.32429	2.31e-08	4.38e-07
CqNL-6_016082	344.225	151.249	2.27588	1.18642	4.69e-08	8.33e-07
CqNL-6_016088	49.7744	168.673	0.295094	-1.76075	0.00111155	0.00602617
CqNL-6_016115	136.953	59.5634	2.29929	1.20119	1.67e-05	0.000160289
CqNL-6_016137	470.39	191.656	2.45434	1.29533	2.45e-10	6.96e-09
CqNL-6_016141	5111.69	2406.56	2.12407	1.08683	1.1e-10	3.34e-09
CqNL-6_016168	525.697	142.031	3.70128	1.88802	7.24e-09	1.54e-07
CqNL-6_016175	800.015	346.076	2.31167	1.20894	2.38e-09	5.56e-08
CqNL-6_016176	131.566	266.424	0.493822	-1.01794	5.81e-06	6.31e-05
CqNL-6_016187	338.624	118.397	2.86008	1.51606	3.17e-08	5.86e-07
CqNL-6_016199	70.0395	16.3939	4.27228	2.09501	7.16e-08	1.23e-06
CqNL-6_016211	164.186	340.994	0.481491	-1.05442	1.11e-06	1.44e-05
CqNL-6_016213	2.07111	269.837	0.00767542	-7.02554	7.07e-05	0.000566982
CqNL-6_016219	1906.28	862.039	2.21136	1.14493	9.53e-09	1.96e-07
CqNL-6_016236	46.7578	93.5964	0.499569	-1.00125	0.00125932	0.00670519
CqNL-6_016250	34.0652	0.680281	50.0752	5.64603	1.95e-11	6.84e-10
CqNL-6_016257	1149.69	287.44	3.99976	1.99991	8.38e-07	1.12e-05
CqNL-6_016258	101.312	21.1518	4.78974	2.25995	8.6e-10	2.21e-08
CqNL-6_016259	1856.26	421.021	4.40896	2.14044	3.22e-07	4.73e-06
CqNL-6_016264	1552.14	749.32	2.0714	1.0506	1.89e-09	4.5e-08
CqNL-6_016273	0.331755	15.535	0.0213553	-5.54926	1.03e-05	0.000104529
CqNL-6_016275	81.8979	328.91	0.248998	-2.00579	2.05e-07	3.13e-06
CqNL-6_016278	49.2481	105.74	0.465747	-1.10238	0.000216103	0.00148826
CqNL-6_016286	6631.53	22126.2	0.299714	-1.73834	5.03e-05	0.000420918
CqNL-6_016291	1266.01	458.764	2.75961	1.46446	3.14e-09	7.14e-08
CqNL-6_016295	3553.38	1634.54	2.17393	1.12031	5e-11	1.61e-09
CqNL-6_016300	546.793	238.389	2.2937	1.19768	4.42e-07	6.3e-06
CqNL-6_016301	16888.8	3466.6	4.87187	2.28448	8.12e-12	3.07e-10
CqNL-6_016303	119.123	263.677	0.451778	-1.14631	0.00101425	0.00557616
CqNL-6_016307	1246.06	319.268	3.90288	1.96454	2.36e-19	3.31e-17
CqNL-6_016312	17.7396	63.9457	0.277417	-1.84987	1.2e-05	0.000118986
CqNL-6_016354	31.8471	12.0717	2.63815	1.39953	0.0058272	0.0243468
CqNL-6_016379	250.74	606.561	0.41338	-1.27446	2.01e-06	2.46e-05
CqNL-6_016381	140.612	50.9067	2.76216	1.4658	1.22e-07	1.98e-06
CqNL-6_016390	1290.64	406.503	3.17499	1.66675	1.34e-19	1.9e-17
CqNL-6_016399	17.8153	68.9648	0.258325	-1.95274	5.77e-07	8e-06
CqNL-6_016403	142.522	300.759	0.473873	-1.07743	0.00190638	0.00955441
CqNL-6_016427	877.262	340.273	2.57811	1.36632	6.05e-09	1.31e-07
CqNL-6_016435	63.6904	24.1004	2.64271	1.40202	0.000219235	0.00150638
CqNL-6_016436	30.7156	6.58469	4.66469	2.22178	0.000128837	0.000952347
CqNL-6_016444	38.0921	76.6111	0.497214	-1.00806	0.00593326	0.0247052
CqNL-6_016449	1162.14	426.356	2.72575	1.44665	4.62e-07	6.57e-06
CqNL-6_016451	0	7.62809	0	#NAME?	0.00337119	0.0154452
CqNL-6_016454	276.47	114.282	2.4192	1.27453	1.89e-08	3.65e-07
CqNL-6_016468	24.765	187.548	0.132047	-2.92088	3.68e-14	2.15e-12
CqNL-6_016469	0	105.833	0	#NAME?	0.00217234	0.0106613
CqNL-6_016471	23.0603	314.558	0.0733101	-3.76984	0.0123103	0.044991
CqNL-6_016477	53.4001	210.742	0.253391	-1.98056	5.44e-14	3.08e-12
CqNL-6_016480	21.8867	337.475	0.0648542	-3.94666	0.00019991	0.00139348
CqNL-6_016484	71.9904	33.8266	2.12822	1.08965	0.00132296	0.00700201
CqNL-6_016486	149.056	435.146	0.342543	-1.54564	9.69e-05	0.0007448
CqNL-6_016487	53.5857	257.921	0.20776	-2.26701	1.98e-14	1.22e-12
CqNL-6_016489	229.113	686.275	0.33385	-1.58273	9.17e-16	7.15e-14
CqNL-6_016503	335.922	123.821	2.71296	1.43987	6e-11	1.9e-09
CqNL-6_016507	89.9593	323.14	0.278391	-1.84482	0.00397351	0.0177157
CqNL-6_016512	34.1939	8.96332	3.81487	1.93163	0.000217013	0.00149295
CqNL-6_016518	595.221	186.181	3.19701	1.67672	7.91e-17	7.4e-15
CqNL-6_016520	162.205	1312.65	0.123571	-3.01658	1.79e-08	3.48e-07
CqNL-6_016526	180.519	76.2185	2.36845	1.24394	1.24e-06	1.59e-05
CqNL-6_016528	57.4222	126.452	0.454103	-1.13891	6.58e-05	0.000532179
CqNL-6_016543	4571.93	1064.59	4.29454	2.1025	1.3e-30	7.13e-28
CqNL-6_016547	95.5818	191.352	0.499508	-1.00142	4.25e-05	0.000364048
CqNL-6_016549	719.946	1703.79	0.422555	-1.24279	3.09e-12	1.28e-10
CqNL-6_016550	627.505	299.281	2.09671	1.06813	6.54e-05	0.000529759
CqNL-6_016560	17.4544	2.6887	6.49175	2.69861	0.00523118	0.0222546
CqNL-6_016562	0	17.1638	0	#NAME?	0.0003704	0.00236082
CqNL-6_016566	0	14.5335	0	#NAME?	1.39e-05	0.000135929
CqNL-6_016575	70.3266	176.391	0.398697	-1.32664	3.94e-07	5.67e-06
CqNL-6_016583	211.12	627.949	0.336206	-1.57258	5.19e-15	3.56e-13
CqNL-6_016588	310.673	152.553	2.0365	1.02609	3.49e-06	4.03e-05
CqNL-6_016589	381.066	123.785	3.07846	1.62221	5.63e-05	0.000464782
CqNL-6_016597	250.705	119.048	2.10592	1.07445	3.95e-06	4.49e-05
CqNL-6_016609	59.4522	203.696	0.291867	-1.77662	5.24e-05	0.000435755
CqNL-6_016611	56.7743	24.7672	2.29232	1.19681	0.00177752	0.00899974
CqNL-6_016618	1.66851	33.1215	0.0503755	-4.31113	0.0101372	0.0383049
CqNL-6_016626	248.165	96.6352	2.56806	1.36068	9.73e-09	1.99e-07
CqNL-6_016636	14.6884	52.2389	0.281178	-1.83045	1.69e-05	0.00016189
CqNL-6_016640	111.892	414.486	0.269953	-1.88922	6.03e-12	2.35e-10
CqNL-6_016641	31.2354	567.604	0.0550303	-4.18363	0.000411878	0.00258922
CqNL-6_016644	30.3472	144.784	0.209604	-2.25426	4.59e-12	1.83e-10
CqNL-6_016647	61.9387	20.2428	3.05979	1.61343	3.33e-05	0.000294299
CqNL-6_016649	222.235	446.177	0.498087	-1.00553	3.89e-05	0.000336749
CqNL-6_016651	342.5	734.053	0.466587	-1.09978	7.21e-09	1.53e-07
CqNL-6_016667	90.7795	184.265	0.492657	-1.02134	4.44e-05	0.00037808
CqNL-6_016673	26.4188	68.6069	0.385075	-1.37679	0.000225862	0.00154294
CqNL-6_016701	207.637	100.969	2.05645	1.04016	0.00853794	0.0333073
CqNL-6_016721	94.4175	14.8518	6.35731	2.66842	4.58e-13	2.19e-11
CqNL-6_016733	229.799	48.5958	4.72877	2.24147	9.24e-09	1.91e-07
CqNL-6_016750	6.61107	24.7984	0.266593	-1.90729	0.00228341	0.0111114
CqNL-6_016758	4.43977	40.3694	0.109979	-3.1847	0.00456694	0.0198753
CqNL-6_016761	132.103	45.1614	2.92513	1.5485	9.33e-08	1.56e-06
CqNL-6_016762	110.46	43.7962	2.52213	1.33464	9.59e-06	9.81e-05
CqNL-6_016767	0	11.8247	0	#NAME?	0.00691848	0.0280064
CqNL-6_016794	76.3756	20.1349	3.7932	1.92342	0.00697075	0.0281857
CqNL-6_016800	2743.14	1265.29	2.16799	1.11636	1.02e-07	1.69e-06
CqNL-6_016812	1057.29	2308.51	0.457994	-1.1266	7.16e-11	2.24e-09
CqNL-6_016816	5.4326	91.7436	0.0592151	-4.07789	5.36e-05	0.000445188
CqNL-6_016817	266.389	99.7471	2.67064	1.41719	1.23e-09	3.06e-08
[truncated: 3,870 more rows]
