# Supplementary material for: Genome-Wide Analysis of CqCrRLK1L and CqRALF Gene Families in Chenopodium quinoa and Their Roles in Salt Stress Response
Source: Front Plant Sci. 2022 Jul 7;13:918594. doi: 10.3389/fpls.2022.918594 (PMC9302450; doi:10.3389/fpls.2022.918594)
Supplement: Supplementary file 6 [file Table_6.XLSX]

## Sheet: Sheet1
Supplementary Table 6. The expression of CqCrRLK1L genes before and after salt treatment
		CK			NaCl
Gene_ID	Gene name	Rep 1 (FPKM)	Rep 2 (FPKM)	Rep 3 (FPKM)	Rep 1 (FPKM)	Rep 2 (FPKM)	Rep 3 (FPKM)	Fold change (CK/NaCl)*	log2(Fold change)	p value
CqNL-6_051251	CqCrRLK1L1_CVY1	7.25771	6.49067	8.70456	5.9273	11.749	19.7555	0.71358	-0.486853	0.440043
CqNL-6_000741	CqCrRLK1L3	0	0	0	0.0202994	0.0611348	0	0	N.A.	0.465692
CqNL-6_000742	CqCrRLK1L4	0.0822631	0.101157	0.0500902	0.0564854	0.170114	0.148083	0.745316	-0.424075	0.810752
CqNL-6_000744	CqCrRLK1L5	0.532139	0.763421	0.540035	2.65923	2.40464	3.02275	0.271754	-1.87962	1.41e-09
CqNL-6_000745	CqCrRLK1L6	1.11896	1.26563	1.34982	1.23947	1.98649	2.18909	0.825335	-0.276948	0.400889
CqNL-6_000746	CqCrRLK1L7	2.30741	1.83247	1.52207	23.4134	22.3557	24.3909	0.0969883	-3.36605	2.31e-57
CqNL-6_010309	CqCrRLK1L8	6.72743	7.45326	6.07581	8.67788	11.0562	14.0447	0.717019	-0.479918	0.08691
CqNL-6_009746	CqCrRLK1L9	0.0608319	0.0280514	0	1.44106	0.566083	1.2155	0.033159	-4.91446	2.98e-07
CqNL-6_027587	CqCrRLK1L10_CVY1	3.28941	3.80643	5.86708	4.25096	12.0965	11.1612	0.564164	-0.825813	0.145021
CqNL-6_006913	CqCrRLK1L11_THE1	6.32333	6.32558	6.66039	3.88668	9.72807	8.50953	1.04607	0.0649773	0.832882
CqNL-6_023958	CqCrRLK1L12_ANX1/2	0	0.0309004	0	0	0.0692862	0	0.539055	-0.891494	1
CqNL-6_041568	CqCrRLK1L13_HERK1/ANJ	3.68999	3.97429	4.40727	4.35869	11.0991	8.50045	0.604827	-0.725406	0.111363
CqNL-6_026485	CqCrRLK1L14	3.5288	3.66596	4.72343	4.4283	6.54243	4.86277	0.906292	-0.141952	0.53376
CqNL-6_049660	CqCrRLK1L15_FER	19.6311	23.0428	21.5413	17.4481	30.4895	26.4222	1.03608	0.0511294	0.79698
CqNL-6_022000	CqCrRLK1L16_CAP1	0	0	0	0	0	0	0	N.A.	N.A.
CqNL-6_002275.1	CqCrRLK1L17	2.25907	2.64565	2.91486	4.69046	4.4615	5.48668	0.640313	-0.64315	0.00218402
CqNL-6_002275.2	CqCrRLK1L18	2.25907	2.64565	2.91486	4.69046	4.4615	5.48668	0.640313	-0.64315	0.00218402
CqNL-6_015754	CqCrRLK1L19_HERK1/ANJ	3.7674	3.92669	4.52511	3.4019	8.45775	7.85943	0.742102	-0.430311	0.324089
CqNL-6_022546	CqCrRLK1L20_THE1	6.6293	7.21915	7.45218	6.04011	15.7916	14.3202	0.705517	-0.503246	0.265569
CqNL-6_018028	CqCrRLK1L21_BUPS1/2	0.375319	0.484599	0.457066	0.103084	0.155227	0.0810744	4.68534	2.22815	0.00214282
CqNL-6_005517	CqCrRLK1L22_CAP1	0.024175	0	0.0441607	0	0.0749884	0	1.12307	0.167454	1
CqNL-6_047183	CqCrRLK1L23_ANX1/2	0	0	0	0	0	0	0	N.A.	N.A.
CqNL-6_044443	CqCrRLK1L24_FER	27.5385	27.4234	30.6944	17.2501	41.9585	31.3449	1.13633	0.184386	0.559986
CqNL-6_020270	CqCrRLK1L25_BUPS1/2	0	0	0	0.0517838	0.0259925	0.0271515	0	N.A.	0.460278
CqNL-6_031100	CqCrRLK1L26	4.41327	4.44344	5.22782	6.11362	6.35656	5.07888	0.967287	-0.0479846	0.81595
*The fold change of the gene expression between CK and NaCl samples was calculated based on DESeq analysis.
