# Supplementary material for: Genome-Wide Analysis of CqCrRLK1L and CqRALF Gene Families in Chenopodium quinoa and Their Roles in Salt Stress Response
Source: Front Plant Sci. 2022 Jul 7;13:918594. doi: 10.3389/fpls.2022.918594 (PMC9302450; doi:10.3389/fpls.2022.918594)
Supplement: Supplementary file 7 [file Table_7.XLSX]

## Sheet: Sheet1
Supplementary Table 7. RALF family genes in quinoa
Chr	Gene ID in QQ74	Gene Name	Amino acid length (aa)	Homolog in NL-6
Chr01	AUR62040735	CqRALF1	125	CqNL-6_050849
Chr05	AUR62039191	CqRALF2	80	CqNL-6_007158
Chr05	AUR62005200	CqRALF3	115	CqNL-6_028401.1
Chr05	AUR62005201	CqRALF4	119	CqNL-6_028401.2
Chr07	AUR62032736	CqRALF5	117	CqNL-6_011211
Chr07	AUR62001922	CqRALF6	104	CqNL-6_008749
Chr07	AUR62018549	CqRALF7	122	CqNL-6_047381
Chr07	AUR62018545	CqRALF8	139	CqNL-6_047377
Chr07	AUR62033167	CqRALF9	95	CqNL-6_023729
Chr09	Not annotated	CqRALF10	N.A.	CqNL-6_011534
Chr11	AUR62020870	CqRALF11	122	CqNL-6_016280
Chr11	AUR62020874	CqRALF12	139	CqNL-6_016276
Chr11	AUR62015303	CqRALF13	125	CqNL-6_043723
Chr11	AUR62032002	CqRALF14	125	CqNL-6_052782
Chr12	AUR62000768	CqRALF15	118	CqNL-6_033944.1
Chr12	AUR62000769	CqRALF16	101	CqNL-6_033944.2
Chr12	AUR62019439	CqRALF17	80	CqNL-6_022438
Chr17	AUR62008615	CqRALF18	97	CqNL-6_008333
