# Supplementary material for: Genome-Wide Analysis of CqCrRLK1L and CqRALF Gene Families in Chenopodium quinoa and Their Roles in Salt Stress Response
Source: Front Plant Sci. 2022 Jul 7;13:918594. doi: 10.3389/fpls.2022.918594 (PMC9302450; doi:10.3389/fpls.2022.918594)
Supplement: Supplementary file 8 [file Table_8.XLSX]

## Sheet: Sheet1
Supplementary Table 8. The expression of CqRALF genes in different tissues
		Leaf			Root			Stamen			Pistil
Gene_ID	Gene name	Rep 1 (FPKM)	Rep 2 (FPKM)	Rep 3 (FPKM)	Rep 1 (FPKM)	Rep 2 (FPKM)	Rep 3 (FPKM)	Rep 1 (FPKM)	Rep 2 (FPKM)	Rep 3 (FPKM)	Rep 1 (FPKM)	Rep 2 (FPKM)	Rep 3 (FPKM)
CqNL-6_050849	CqRALF1	1.36148	0.941726	1.55439	0.942725	0.956018	0.745802	0.723284	0.956386	0.211644	0	0.624254	0.190511
CqNL-6_007158	CqRALF2	0	0	0	0	0	0	3136.7	3063.43	2682.84	335.597	221.131	208.41
CqNL-6_028401.1	CqRALF3	39.4248	54.6286	51.2905	101.632	108.574	120.414	22.4769	31.1259	26.7867	58.0403	71.7192	36.8139
CqNL-6_028401.2	CqRALF4	39.4248	54.6286	51.2905	101.632	108.574	120.414	22.4769	31.1259	26.7867	58.0403	71.7192	36.8139
CqNL-6_011211	CqRALF5	0.332453	0.766521	0.910942	0.36832	0	0	0	0	0	1.22109	0.203245	0.558241
CqNL-6_008749	CqRALF6	20.7885	23.8523	22.1269	10.3369	13.3332	6.99403	0.173919	0	0.203566	226.261	235.768	220.437
CqNL-6_047381	CqRALF7	4.18405	4.01956	3.1846	1.73829	2.12189	1.33699	8.15018	8.81741	8.45544	15.1545	13.2159	18.7351
CqNL-6_047377	CqRALF8	101.439	130.397	120.91	23.3228	30.0687	27.6764	1.76858	1.1005	1.33945	2.51746	2.75356	3.06905
CqNL-6_023729	CqRALF9	0.223367	0.206003	1.22408	286.317	376.014	515.372	0	0	0	0.273474	0	0
CqNL-6_011534	CqRALF10	30.1187	39.7035	36.4794	13.7825	15.632	9.32537	0	0.183977	0	218.646	234.567	224.652
CqNL-6_016280	CqRALF11	6.27607	7.71756	5.41381	5.79431	6.03923	7.25792	0.740925	0.587828	0.433612	16.6486	21.1028	21.6625
CqNL-6_016276	CqRALF12	32.631	39.5525	34.4398	11.0176	11.8324	12.1436	3.19188	4.65718	2.96302	1.14146	1.64658	0.695779
CqNL-6_043723	CqRALF13	4.76516	2.98213	2.64246	0.188545	0.159336	0.372901	0	0	0	0.625084	0.624254	0.190511
CqNL-6_052782	CqRALF14	1.19129	1.56954	0.621754	1.50836	0.318673	2.05095	2.16985	0.191277	0.211644	0	0	0
CqNL-6_033944.1	CqRALF15	45.0115	55.5873	60.7849	114.075	118.469	118.628	13.1364	18.4557	13.3336	47.8949	61.4131	48.4412
CqNL-6_033944.2	CqRALF16	45.0115	55.5873	60.7849	114.075	118.469	118.628	13.1364	18.4557	13.3336	47.8949	61.4131	48.4412
CqNL-6_022438	CqRALF17	0	0	0	0	0.155631	0	3166.02	3257.92	2769.87	290.417	217.676	225.343
CqNL-6_008333	CqRALF18	0	0	0	232.476	255.871	366.535	0	0	0	0	0	0
