# Supplementary material for: Genome-Wide Analysis of CqCrRLK1L and CqRALF Gene Families in Chenopodium quinoa and Their Roles in Salt Stress Response
Source: Front Plant Sci. 2022 Jul 7;13:918594. doi: 10.3389/fpls.2022.918594 (PMC9302450; doi:10.3389/fpls.2022.918594)
Supplement: Supplementary file 9 [file Table_9.XLSX]

## Sheet: Sheet1
Supplementary Table 9. The expression of CqRALF genes before and after salt treatment
		CK			NaCl
Gene_ID	Gene name	Rep 1 (FPKM)	Rep 2 (FPKM)	Rep 3 (FPKM)	Rep 1 (FPKM)	Rep 2 (FPKM)	Rep 3 (FPKM)	Fold change (CK/NaCl)*	log2(Fold change)	p value
CqNL-6_050849	CqRALF1	1.36148	0.941726	1.55439	2.80454	3.16737	2.75717	0.532598	-0.908881	0.184416
CqNL-6_007158	CqRALF2	0	0	0	0	0	0.359074	0	N.A.	0.78303
CqNL-6_028401.1	CqRALF3	39.4248	54.6286	51.2905	30.5041	33.8042	28.3531	1.88618	0.915468	2.42e-06
CqNL-6_028401.2	CqRALF4	39.4248	54.6286	51.2905	30.5041	33.8042	28.3531	1.88618	0.915468	2.42e-06
CqNL-6_011211	CqRALF5	0.332453	0.766521	0.910942	0.684831	1.20311	0.179537	1.18288	0.242305	0.914216
CqNL-6_008749	CqRALF6	20.7885	23.8523	22.1269	16.8594	29.1108	15.2044	1.31755	0.397855	0.137497
CqNL-6_047377	CqRALF7	101.439	130.397	120.91	87.133	69.0457	123.204	1.50697	0.59165	0.0137311
CqNL-6_047381	CqRALF8	4.18405	4.01956	3.1846	4.12986	9.19309	6.40202	0.694257	-0.526457	0.234988
CqNL-6_023729	CqRALF9	0.223367	0.206003	1.22408	6.90181	0.692862	0.723758	0.24285	-2.04186	0.327259
CqNL-6_011534	CqRALF10	30.1187	39.7035	36.4794	26.975	46.0356	17.1492	1.42741	0.513404	0.150467
CqNL-6_016280	CqRALF11	6.27607	7.71756	5.41381	5.56634	11.5364	8.09667	0.925294	-0.112016	0.789201
CqNL-6_016276	CqRALF12	32.631	39.5525	34.4398	26.3536	23.1356	32.7824	1.55074	0.632956	0.0015792
CqNL-6_043723	CqRALF13	4.76516	2.98213	2.64246	0.87642	2.9914	2.20574	2.0561	1.03991	0.0765756
CqNL-6_052782	CqRALF14	1.19129	1.56954	0.621754	0.525852	1.40772	2.57336	0.888221	-0.17101	0.927053
CqNL-6_033944.1	CqRALF15	45.0115	55.5873	60.7849	52.8268	56.4276	48.3027	1.23239	0.301454	0.101518
CqNL-6_033944.2	CqRALF16	45.0115	55.5873	60.7849	52.8268	56.4276	48.3027	1.23239	0.301454	0.101518
CqNL-6_022438	CqRALF17	0	0	0	0	0	0	N.A.	N.A.	N.A.
CqNL-6_008333	CqRALF18	0	0	0	0.45073	0	0.236329	0	N.A.	0.605164
*The fold change of the gene expression between CK and NaCl samples was calculated based on DESeq analysis.
